# Supplementary material for: Global Burden of Lip and Oral Cavity Cancer From 1990 to 2021 and Projection to 2040: Findings From the 2021 Global Burden of Disease Study
Source: Cancer Med. 2025 May 10;14(9):e70957. doi: 10.1002/cam4.70957 (PMC12065076; doi:10.1002/cam4.70957)
Supplement: Supplementary file 1 — Data S1. [file CAM4-14-e70957-s003.xlsx]

## Sheet: Supplemental data-1
measure	location	sex	age	cause	metric	year	val	upper	lower
Deaths	Global	Both	15-19 years	Lip and oral cavity cancer	Number	1990	358.576	400.708	326.584
Deaths	Global	Both	15-19 years	Lip and oral cavity cancer	Rate	1990	0.0690334	0.0771447	0.0628743
Deaths	Global	Both	20-24 years	Lip and oral cavity cancer	Number	1990	569.678	622.16	527.261
Deaths	Global	Both	20-24 years	Lip and oral cavity cancer	Rate	1990	0.115768	0.126433	0.107148
Deaths	Global	Both	25-29 years	Lip and oral cavity cancer	Number	1990	839.982	919.501	762.382
Deaths	Global	Both	25-29 years	Lip and oral cavity cancer	Rate	1990	0.189775	0.207741	0.172243
Deaths	Global	Both	30-34 years	Lip and oral cavity cancer	Number	1990	1420.86	1550.98	1296.74
Deaths	Global	Both	30-34 years	Lip and oral cavity cancer	Rate	1990	0.368649	0.40241	0.336446
Deaths	Global	Both	35-39 years	Lip and oral cavity cancer	Number	1990	2527.42	2726.77	2303.67
Deaths	Global	Both	35-39 years	Lip and oral cavity cancer	Rate	1990	0.717519	0.774113	0.653996
Deaths	Global	Both	40-44 years	Lip and oral cavity cancer	Number	1990	4444.62	4748.98	4148.81
Deaths	Global	Both	40-44 years	Lip and oral cavity cancer	Rate	1990	1.55145	1.65769	1.44819
Deaths	Global	Both	45-49 years	Lip and oral cavity cancer	Number	1990	6745.54	7184.72	6368.44
Deaths	Global	Both	45-49 years	Lip and oral cavity cancer	Rate	1990	2.90511	3.09426	2.74271
Deaths	Global	Both	50-54 years	Lip and oral cavity cancer	Number	1990	10619.8	11350	10007.7
Deaths	Global	Both	50-54 years	Lip and oral cavity cancer	Rate	1990	4.99586	5.33936	4.70792
Deaths	Global	Both	55-59 years	Lip and oral cavity cancer	Number	1990	12845.5	13704.2	12178.4
Deaths	Global	Both	55-59 years	Lip and oral cavity cancer	Rate	1990	6.936	7.3997	6.57579
Deaths	Global	Both	60-64 years	Lip and oral cavity cancer	Number	1990	14643.9	15598.2	13848.1
Deaths	Global	Both	60-64 years	Lip and oral cavity cancer	Rate	1990	9.11774	9.7119	8.62222
Deaths	Global	Both	65-69 years	Lip and oral cavity cancer	Number	1990	13136.9	13907.5	12361.5
Deaths	Global	Both	65-69 years	Lip and oral cavity cancer	Rate	1990	10.6278	11.2512	10.0004
Deaths	Global	Both	70-74 years	Lip and oral cavity cancer	Number	1990	10189.7	10770.4	9611.12
Deaths	Global	Both	70-74 years	Lip and oral cavity cancer	Rate	1990	12.0359	12.7218	11.3525
Deaths	Global	Both	75-79 years	Lip and oral cavity cancer	Number	1990	8648.47	9128.24	8124.6
Deaths	Global	Both	75-79 years	Lip and oral cavity cancer	Rate	1990	14.0499	14.8293	13.1988
Deaths	Global	Both	80-84 years	Lip and oral cavity cancer	Number	1990	5814.34	6161.87	5355.97
Deaths	Global	Both	80-84 years	Lip and oral cavity cancer	Rate	1990	16.4359	17.4182	15.1402
Deaths	Global	Both	85-89 years	Lip and oral cavity cancer	Number	1990	3130.61	3357.24	2791.56
Deaths	Global	Both	85-89 years	Lip and oral cavity cancer	Rate	1990	20.7173	22.2171	18.4736
Deaths	Global	Both	90-94 years	Lip and oral cavity cancer	Number	1990	1157.56	1257.14	978.249
Deaths	Global	Both	90-94 years	Lip and oral cavity cancer	Rate	1990	27.0129	29.3368	22.8286
Deaths	Global	Both	95+ years	Lip and oral cavity cancer	Number	1990	308.775	348.572	243.661
Deaths	Global	Both	95+ years	Lip and oral cavity cancer	Rate	1990	30.329	34.2379	23.9333
Deaths	Global	Both	15-19 years	Lip and oral cavity cancer	Number	1992	363.289	409.03	329.658
Deaths	Global	Both	15-19 years	Lip and oral cavity cancer	Rate	1992	0.0702285	0.0790708	0.0637272
Deaths	Global	Both	20-24 years	Lip and oral cavity cancer	Number	1992	591.989	643.927	546.571
Deaths	Global	Both	20-24 years	Lip and oral cavity cancer	Rate	1992	0.118245	0.128619	0.109173
Deaths	Global	Both	25-29 years	Lip and oral cavity cancer	Number	1992	887.047	965.521	813.137
Deaths	Global	Both	25-29 years	Lip and oral cavity cancer	Rate	1992	0.189978	0.206785	0.174149
Deaths	Global	Both	30-34 years	Lip and oral cavity cancer	Number	1992	1474.01	1598.65	1363.85
Deaths	Global	Both	30-34 years	Lip and oral cavity cancer	Rate	1992	0.369504	0.400749	0.341891
Deaths	Global	Both	35-39 years	Lip and oral cavity cancer	Number	1992	2671.1	2895.95	2420.08
Deaths	Global	Both	35-39 years	Lip and oral cavity cancer	Rate	1992	0.725065	0.7861	0.656926
Deaths	Global	Both	40-44 years	Lip and oral cavity cancer	Number	1992	4921.32	5241.23	4610.1
Deaths	Global	Both	40-44 years	Lip and oral cavity cancer	Rate	1992	1.58391	1.68687	1.48375
Deaths	Global	Both	45-49 years	Lip and oral cavity cancer	Number	1992	7005.14	7453.28	6634.63
Deaths	Global	Both	45-49 years	Lip and oral cavity cancer	Rate	1992	2.87577	3.05974	2.72367
Deaths	Global	Both	50-54 years	Lip and oral cavity cancer	Number	1992	11026.6	11662.7	10468.3
Deaths	Global	Both	50-54 years	Lip and oral cavity cancer	Rate	1992	5.09766	5.39175	4.83958
Deaths	Global	Both	55-59 years	Lip and oral cavity cancer	Number	1992	13245	14014.7	12570.1
Deaths	Global	Both	55-59 years	Lip and oral cavity cancer	Rate	1992	6.93081	7.33357	6.57762
Deaths	Global	Both	60-64 years	Lip and oral cavity cancer	Number	1992	15373.9	16303	14563.4
Deaths	Global	Both	60-64 years	Lip and oral cavity cancer	Rate	1992	9.24478	9.80351	8.7574
Deaths	Global	Both	65-69 years	Lip and oral cavity cancer	Number	1992	14008.6	14780.9	13263.7
Deaths	Global	Both	65-69 years	Lip and oral cavity cancer	Rate	1992	10.6702	11.2585	10.1029
Deaths	Global	Both	70-74 years	Lip and oral cavity cancer	Number	1992	11031.1	11675.7	10450.1
Deaths	Global	Both	70-74 years	Lip and oral cavity cancer	Rate	1992	12.0684	12.7736	11.4328
Deaths	Global	Both	75-79 years	Lip and oral cavity cancer	Number	1992	8687.39	9139.76	8131.87
Deaths	Global	Both	75-79 years	Lip and oral cavity cancer	Rate	1992	14.0682	14.8008	13.1686
Deaths	Global	Both	80-84 years	Lip and oral cavity cancer	Number	1992	6165.3	6532.55	5631.38
Deaths	Global	Both	80-84 years	Lip and oral cavity cancer	Rate	1992	16.4377	17.4169	15.0142
Deaths	Global	Both	85-89 years	Lip and oral cavity cancer	Number	1992	3428.47	3660.62	3054.13
Deaths	Global	Both	85-89 years	Lip and oral cavity cancer	Rate	1992	20.6977	22.0992	18.4378
Deaths	Global	Both	90-94 years	Lip and oral cavity cancer	Number	1992	1306.87	1420.93	1106.9
Deaths	Global	Both	90-94 years	Lip and oral cavity cancer	Rate	1992	26.9805	29.3352	22.852
Deaths	Global	Both	95+ years	Lip and oral cavity cancer	Number	1992	345.829	386.674	272.773
Deaths	Global	Both	95+ years	Lip and oral cavity cancer	Rate	1992	31.2073	34.8931	24.6148
Deaths	Global	Both	15-19 years	Lip and oral cavity cancer	Number	1994	379.507	421.725	345.85
Deaths	Global	Both	15-19 years	Lip and oral cavity cancer	Rate	1994	0.0730891	0.0812198	0.0666069
Deaths	Global	Both	20-24 years	Lip and oral cavity cancer	Number	1994	623.243	676.011	572.541
Deaths	Global	Both	20-24 years	Lip and oral cavity cancer	Rate	1994	0.123588	0.134051	0.113534
Deaths	Global	Both	25-29 years	Lip and oral cavity cancer	Number	1994	907.607	983.257	836.6
Deaths	Global	Both	25-29 years	Lip and oral cavity cancer	Rate	1994	0.188961	0.204711	0.174178
Deaths	Global	Both	30-34 years	Lip and oral cavity cancer	Number	1994	1556.68	1684.8	1452.92
Deaths	Global	Both	30-34 years	Lip and oral cavity cancer	Rate	1994	0.365717	0.395815	0.341339
Deaths	Global	Both	35-39 years	Lip and oral cavity cancer	Number	1994	2737.54	2948.91	2522.46
Deaths	Global	Both	35-39 years	Lip and oral cavity cancer	Rate	1994	0.727154	0.783299	0.670024
Deaths	Global	Both	40-44 years	Lip and oral cavity cancer	Number	1994	5198.78	5500.43	4910.51
Deaths	Global	Both	40-44 years	Lip and oral cavity cancer	Rate	1994	1.57149	1.66267	1.48435
Deaths	Global	Both	45-49 years	Lip and oral cavity cancer	Number	1994	7561.16	7996.09	7194.38
Deaths	Global	Both	45-49 years	Lip and oral cavity cancer	Rate	1994	2.85078	3.01477	2.7125
Deaths	Global	Both	50-54 years	Lip and oral cavity cancer	Number	1994	11156.2	11812.2	10579.5
Deaths	Global	Both	50-54 years	Lip and oral cavity cancer	Rate	1994	5.11402	5.41474	4.84968
Deaths	Global	Both	55-59 years	Lip and oral cavity cancer	Number	1994	14037.5	14747.7	13439.4
Deaths	Global	Both	55-59 years	Lip and oral cavity cancer	Rate	1994	7.12548	7.48602	6.82192
Deaths	Global	Both	60-64 years	Lip and oral cavity cancer	Number	1994	15929.5	16837.4	15096.3
Deaths	Global	Both	60-64 years	Lip and oral cavity cancer	Rate	1994	9.375	9.90932	8.88463
Deaths	Global	Both	65-69 years	Lip and oral cavity cancer	Number	1994	15275.4	16129.4	14451.4
Deaths	Global	Both	65-69 years	Lip and oral cavity cancer	Rate	1994	11.0018	11.6169	10.4083
Deaths	Global	Both	70-74 years	Lip and oral cavity cancer	Number	1994	12174.6	12796.3	11541.2
Deaths	Global	Both	70-74 years	Lip and oral cavity cancer	Rate	1994	12.2718	12.8985	11.6334
Deaths	Global	Both	75-79 years	Lip and oral cavity cancer	Number	1994	8968.99	9488.49	8402.71
Deaths	Global	Both	75-79 years	Lip and oral cavity cancer	Rate	1994	14.4182	15.2534	13.5079
Deaths	Global	Both	80-84 years	Lip and oral cavity cancer	Number	1994	6665.72	7122.04	6102.1
Deaths	Global	Both	80-84 years	Lip and oral cavity cancer	Rate	1994	16.8985	18.0553	15.4697
Deaths	Global	Both	85-89 years	Lip and oral cavity cancer	Number	1994	3828.98	4112.88	3410.1
Deaths	Global	Both	85-89 years	Lip and oral cavity cancer	Rate	1994	21.4629	23.0543	19.115
Deaths	Global	Both	90-94 years	Lip and oral cavity cancer	Number	1994	1505.96	1651.07	1278.12
Deaths	Global	Both	90-94 years	Lip and oral cavity cancer	Rate	1994	27.5123	30.1633	23.3499
Deaths	Global	Both	95+ years	Lip and oral cavity cancer	Number	1994	387.11	433.944	307.857
Deaths	Global	Both	95+ years	Lip and oral cavity cancer	Rate	1994	31.9655	35.8328	25.4212
Deaths	Global	Both	15-19 years	Lip and oral cavity cancer	Number	1991	359.292	403.551	328.072
Deaths	Global	Both	15-19 years	Lip and oral cavity cancer	Rate	1991	0.0693144	0.0778529	0.0632916
Deaths	Global	Both	20-24 years	Lip and oral cavity cancer	Number	1991	578.763	630.268	532.008
Deaths	Global	Both	20-24 years	Lip and oral cavity cancer	Rate	1991	0.116446	0.126809	0.107039
Deaths	Global	Both	25-29 years	Lip and oral cavity cancer	Number	1991	863.864	945.28	783.769
Deaths	Global	Both	25-29 years	Lip and oral cavity cancer	Rate	1991	0.189551	0.207416	0.171977
Deaths	Global	Both	30-34 years	Lip and oral cavity cancer	Number	1991	1441.38	1563.93	1320.44
Deaths	Global	Both	30-34 years	Lip and oral cavity cancer	Rate	1991	0.369053	0.400432	0.338089
Deaths	Global	Both	35-39 years	Lip and oral cavity cancer	Number	1991	2624.78	2844.82	2369.92
Deaths	Global	Both	35-39 years	Lip and oral cavity cancer	Rate	1991	0.726902	0.787838	0.656322
Deaths	Global	Both	40-44 years	Lip and oral cavity cancer	Number	1991	4716.85	5024.96	4403.02
Deaths	Global	Both	40-44 years	Lip and oral cavity cancer	Rate	1991	1.56951	1.67204	1.46509
Deaths	Global	Both	45-49 years	Lip and oral cavity cancer	Number	1991	6799.88	7206.48	6409.08
Deaths	Global	Both	45-49 years	Lip and oral cavity cancer	Rate	1991	2.88879	3.06153	2.72277
Deaths	Global	Both	50-54 years	Lip and oral cavity cancer	Number	1991	10825.1	11485.8	10269.6
Deaths	Global	Both	50-54 years	Lip and oral cavity cancer	Rate	1991	5.03772	5.34521	4.77919
Deaths	Global	Both	55-59 years	Lip and oral cavity cancer	Number	1991	13018.4	13802.9	12319.9
Deaths	Global	Both	55-59 years	Lip and oral cavity cancer	Rate	1991	6.93056	7.34816	6.55868
Deaths	Global	Both	60-64 years	Lip and oral cavity cancer	Number	1991	14998.1	15892.3	14256.8
Deaths	Global	Both	60-64 years	Lip and oral cavity cancer	Rate	1991	9.14992	9.69544	8.69768
Deaths	Global	Both	65-69 years	Lip and oral cavity cancer	Number	1991	13528	14272.2	12793.7
Deaths	Global	Both	65-69 years	Lip and oral cavity cancer	Rate	1991	10.6161	11.2001	10.0398
Deaths	Global	Both	70-74 years	Lip and oral cavity cancer	Number	1991	10510.3	11052.4	9929.31
Deaths	Global	Both	70-74 years	Lip and oral cavity cancer	Rate	1991	11.9804	12.5983	11.3181
Deaths	Global	Both	75-79 years	Lip and oral cavity cancer	Number	1991	8649.8	9094.24	8145.93
Deaths	Global	Both	75-79 years	Lip and oral cavity cancer	Rate	1991	14.0029	14.7224	13.1872
Deaths	Global	Both	80-84 years	Lip and oral cavity cancer	Number	1991	5961.84	6322.65	5488.33
Deaths	Global	Both	80-84 years	Lip and oral cavity cancer	Rate	1991	16.3376	17.3264	15.04
Deaths	Global	Both	85-89 years	Lip and oral cavity cancer	Number	1991	3243.03	3473	2891.67
Deaths	Global	Both	85-89 years	Lip and oral cavity cancer	Rate	1991	20.5178	21.9728	18.2948
Deaths	Global	Both	90-94 years	Lip and oral cavity cancer	Number	1991	1226.81	1333.31	1040.63
Deaths	Global	Both	90-94 years	Lip and oral cavity cancer	Rate	1991	26.8048	29.1317	22.7369
Deaths	Global	Both	95+ years	Lip and oral cavity cancer	Number	1991	326.204	365.91	257.895
Deaths	Global	Both	95+ years	Lip and oral cavity cancer	Rate	1991	30.7813	34.528	24.3355
Deaths	Global	Both	15-19 years	Lip and oral cavity cancer	Number	1997	409.495	449.107	373.381
Deaths	Global	Both	15-19 years	Lip and oral cavity cancer	Rate	1997	0.0761869	0.0835566	0.0694678
Deaths	Global	Both	20-24 years	Lip and oral cavity cancer	Number	1997	664.026	725.615	611.478
Deaths	Global	Both	20-24 years	Lip and oral cavity cancer	Rate	1997	0.13196	0.144199	0.121517
Deaths	Global	Both	25-29 years	Lip and oral cavity cancer	Number	1997	971.361	1057	899.029
Deaths	Global	Both	25-29 years	Lip and oral cavity cancer	Rate	1997	0.197135	0.214515	0.182456
Deaths	Global	Both	30-34 years	Lip and oral cavity cancer	Number	1997	1699.46	1826.36	1588.48
Deaths	Global	Both	30-34 years	Lip and oral cavity cancer	Rate	1997	0.36763	0.395081	0.343622
Deaths	Global	Both	35-39 years	Lip and oral cavity cancer	Number	1997	2879.24	3106.41	2635.68
Deaths	Global	Both	35-39 years	Lip and oral cavity cancer	Rate	1997	0.732581	0.790381	0.670611
Deaths	Global	Both	40-44 years	Lip and oral cavity cancer	Number	1997	5492.62	5818.31	5223.83
Deaths	Global	Both	40-44 years	Lip and oral cavity cancer	Rate	1997	1.53633	1.62743	1.46115
Deaths	Global	Both	45-49 years	Lip and oral cavity cancer	Number	1997	8411.36	8805.34	8040.16
Deaths	Global	Both	45-49 years	Lip and oral cavity cancer	Rate	1997	2.82191	2.95408	2.69737
Deaths	Global	Both	50-54 years	Lip and oral cavity cancer	Number	1997	11212.2	11860.6	10648.7
Deaths	Global	Both	50-54 years	Lip and oral cavity cancer	Rate	1997	4.88381	5.16628	4.63839
Deaths	Global	Both	55-59 years	Lip and oral cavity cancer	Number	1997	14160.1	14955.7	13574.2
Deaths	Global	Both	55-59 years	Lip and oral cavity cancer	Rate	1997	6.99574	7.38876	6.70627
Deaths	Global	Both	60-64 years	Lip and oral cavity cancer	Number	1997	16306.4	17321.6	15441.7
Deaths	Global	Both	60-64 years	Lip and oral cavity cancer	Rate	1997	9.18628	9.7582	8.69916
Deaths	Global	Both	65-69 years	Lip and oral cavity cancer	Number	1997	16244.7	17116	15489.6
Deaths	Global	Both	65-69 years	Lip and oral cavity cancer	Rate	1997	11.0527	11.6455	10.539
Deaths	Global	Both	70-74 years	Lip and oral cavity cancer	Number	1997	13448.9	14128.6	12803.6
Deaths	Global	Both	70-74 years	Lip and oral cavity cancer	Rate	1997	12.2996	12.9212	11.7095
Deaths	Global	Both	75-79 years	Lip and oral cavity cancer	Number	1997	9847.47	10374.8	9232.83
Deaths	Global	Both	75-79 years	Lip and oral cavity cancer	Rate	1997	14.1992	14.9595	13.3129
Deaths	Global	Both	80-84 years	Lip and oral cavity cancer	Number	1997	6895.3	7393.65	6248.6
Deaths	Global	Both	80-84 years	Lip and oral cavity cancer	Rate	1997	17.0903	18.3255	15.4874
Deaths	Global	Both	85-89 years	Lip and oral cavity cancer	Number	1997	4297.86	4663.74	3781.45
Deaths	Global	Both	85-89 years	Lip and oral cavity cancer	Rate	1997	21.8692	23.7309	19.2415
Deaths	Global	Both	90-94 years	Lip and oral cavity cancer	Number	1997	1845.08	2038.26	1558.83
Deaths	Global	Both	90-94 years	Lip and oral cavity cancer	Rate	1997	28.7942	31.8091	24.3272
Deaths	Global	Both	95+ years	Lip and oral cavity cancer	Number	1997	476.726	535.844	372.737
Deaths	Global	Both	95+ years	Lip and oral cavity cancer	Rate	1997	32.8108	36.8796	25.6537
Deaths	Global	Both	15-19 years	Lip and oral cavity cancer	Number	1995	385.479	426.37	351.271
Deaths	Global	Both	15-19 years	Lip and oral cavity cancer	Rate	1995	0.0736215	0.0814314	0.0670883
Deaths	Global	Both	20-24 years	Lip and oral cavity cancer	Number	1995	635.357	695.726	581.049
Deaths	Global	Both	20-24 years	Lip and oral cavity cancer	Rate	1995	0.125951	0.137919	0.115186
Deaths	Global	Both	25-29 years	Lip and oral cavity cancer	Number	1995	926.452	1007.66	852.496
Deaths	Global	Both	25-29 years	Lip and oral cavity cancer	Rate	1995	0.191159	0.207916	0.175899
Deaths	Global	Both	30-34 years	Lip and oral cavity cancer	Number	1995	1590.03	1711.43	1487.46
Deaths	Global	Both	30-34 years	Lip and oral cavity cancer	Rate	1995	0.361579	0.389185	0.338254
Deaths	Global	Both	35-39 years	Lip and oral cavity cancer	Number	1995	2765.62	2974.03	2551.32
Deaths	Global	Both	35-39 years	Lip and oral cavity cancer	Rate	1995	0.728748	0.783665	0.67228
Deaths	Global	Both	40-44 years	Lip and oral cavity cancer	Number	1995	5367.29	5672.12	5077.32
Deaths	Global	Both	40-44 years	Lip and oral cavity cancer	Rate	1995	1.56308	1.65186	1.47864
Deaths	Global	Both	45-49 years	Lip and oral cavity cancer	Number	1995	7868.17	8301.89	7517
Deaths	Global	Both	45-49 years	Lip and oral cavity cancer	Rate	1995	2.855	3.01238	2.72758
Deaths	Global	Both	50-54 years	Lip and oral cavity cancer	Number	1995	11117.4	11765.8	10571.9
Deaths	Global	Both	50-54 years	Lip and oral cavity cancer	Rate	1995	5.08183	5.37823	4.8325
Deaths	Global	Both	55-59 years	Lip and oral cavity cancer	Number	1995	14167.7	14872.2	13512.7
Deaths	Global	Both	55-59 years	Lip and oral cavity cancer	Rate	1995	7.09997	7.45302	6.77171
Deaths	Global	Both	60-64 years	Lip and oral cavity cancer	Number	1995	16115.7	17049.5	15264.3
Deaths	Global	Both	60-64 years	Lip and oral cavity cancer	Rate	1995	9.38102	9.92456	8.8854
Deaths	Global	Both	65-69 years	Lip and oral cavity cancer	Number	1995	15652	16442.4	14812.6
Deaths	Global	Both	65-69 years	Lip and oral cavity cancer	Rate	1995	11.0219	11.5785	10.4308
Deaths	Global	Both	70-74 years	Lip and oral cavity cancer	Number	1995	12720.3	13356.8	12078.1
Deaths	Global	Both	70-74 years	Lip and oral cavity cancer	Rate	1995	12.3867	13.0065	11.7613
Deaths	Global	Both	75-79 years	Lip and oral cavity cancer	Number	1995	9287.91	9815.95	8733.26
Deaths	Global	Both	75-79 years	Lip and oral cavity cancer	Rate	1995	14.5564	15.384	13.6872
Deaths	Global	Both	80-84 years	Lip and oral cavity cancer	Number	1995	6919.9	7409.66	6291.39
Deaths	Global	Both	80-84 years	Lip and oral cavity cancer	Rate	1995	17.2651	18.4871	15.697
Deaths	Global	Both	85-89 years	Lip and oral cavity cancer	Number	1995	4057.23	4378.19	3596.83
Deaths	Global	Both	85-89 years	Lip and oral cavity cancer	Rate	1995	22.0225	23.7647	19.5235
Deaths	Global	Both	90-94 years	Lip and oral cavity cancer	Number	1995	1661.89	1829	1406.09
Deaths	Global	Both	90-94 years	Lip and oral cavity cancer	Rate	1995	28.7151	31.6024	24.2952
Deaths	Global	Both	95+ years	Lip and oral cavity cancer	Number	1995	420.017	472.749	334.243
Deaths	Global	Both	95+ years	Lip and oral cavity cancer	Rate	1995	32.8072	36.926	26.1074
Deaths	Global	Both	15-19 years	Lip and oral cavity cancer	Number	1998	423.401	465.722	387.508
Deaths	Global	Both	15-19 years	Lip and oral cavity cancer	Rate	1998	0.0774531	0.0851949	0.0708871
Deaths	Global	Both	20-24 years	Lip and oral cavity cancer	Number	1998	681.654	742.181	622.936
Deaths	Global	Both	20-24 years	Lip and oral cavity cancer	Rate	1998	0.135348	0.147366	0.123689
Deaths	Global	Both	25-29 years	Lip and oral cavity cancer	Number	1998	994.918	1079.33	915.873
Deaths	Global	Both	25-29 years	Lip and oral cavity cancer	Rate	1998	0.200701	0.217729	0.184756
Deaths	Global	Both	30-34 years	Lip and oral cavity cancer	Number	1998	1745.02	1878.77	1627.91
Deaths	Global	Both	30-34 years	Lip and oral cavity cancer	Rate	1998	0.371731	0.400222	0.346784
Deaths	Global	Both	35-39 years	Lip and oral cavity cancer	Number	1998	2970.71	3180.77	2746.76
Deaths	Global	Both	35-39 years	Lip and oral cavity cancer	Rate	1998	0.732459	0.784251	0.677241
Deaths	Global	Both	40-44 years	Lip and oral cavity cancer	Number	1998	5580.07	5903.08	5296.9
Deaths	Global	Both	40-44 years	Lip and oral cavity cancer	Rate	1998	1.5421	1.63136	1.46384
Deaths	Global	Both	45-49 years	Lip and oral cavity cancer	Number	1998	8615.18	9035.8	8226.96
Deaths	Global	Both	45-49 years	Lip and oral cavity cancer	Rate	1998	2.79261	2.92896	2.66677
Deaths	Global	Both	50-54 years	Lip and oral cavity cancer	Number	1998	11404.9	12060	10903.3
Deaths	Global	Both	50-54 years	Lip and oral cavity cancer	Rate	1998	4.7858	5.06067	4.5753
Deaths	Global	Both	55-59 years	Lip and oral cavity cancer	Number	1998	14131.5	14862.8	13486
Deaths	Global	Both	55-59 years	Lip and oral cavity cancer	Rate	1998	6.95458	7.31451	6.63693
Deaths	Global	Both	60-64 years	Lip and oral cavity cancer	Number	1998	16535.8	17483.8	15749.8
Deaths	Global	Both	60-64 years	Lip and oral cavity cancer	Rate	1998	9.15196	9.67662	8.71691
Deaths	Global	Both	65-69 years	Lip and oral cavity cancer	Number	1998	16385.2	17243.4	15542.8
Deaths	Global	Both	65-69 years	Lip and oral cavity cancer	Rate	1998	11.012	11.5887	10.4458
Deaths	Global	Both	70-74 years	Lip and oral cavity cancer	Number	1998	13928.9	14571.7	13233.4
Deaths	Global	Both	70-74 years	Lip and oral cavity cancer	Rate	1998	12.3516	12.9216	11.7348
Deaths	Global	Both	75-79 years	Lip and oral cavity cancer	Number	1998	10245.9	10781	9570.66
Deaths	Global	Both	75-79 years	Lip and oral cavity cancer	Rate	1998	14.1053	14.8419	13.1757
Deaths	Global	Both	80-84 years	Lip and oral cavity cancer	Number	1998	6919.46	7418.73	6268.37
Deaths	Global	Both	80-84 years	Lip and oral cavity cancer	Rate	1998	17.1049	18.3391	15.4954
Deaths	Global	Both	85-89 years	Lip and oral cavity cancer	Number	1998	4411.45	4782.5	3879.92
Deaths	Global	Both	85-89 years	Lip and oral cavity cancer	Rate	1998	21.7101	23.5362	19.0943
Deaths	Global	Both	90-94 years	Lip and oral cavity cancer	Number	1998	1938.16	2140.6	1632.59
Deaths	Global	Both	90-94 years	Lip and oral cavity cancer	Rate	1998	28.9037	31.9226	24.3467
Deaths	Global	Both	95+ years	Lip and oral cavity cancer	Number	1998	512.712	574.801	398.573
Deaths	Global	Both	95+ years	Lip and oral cavity cancer	Rate	1998	33.0013	36.9978	25.6547
Deaths	Global	Both	15-19 years	Lip and oral cavity cancer	Number	2003	463.694	506.118	424.495
Deaths	Global	Both	15-19 years	Lip and oral cavity cancer	Rate	2003	0.0764311	0.0834239	0.0699698
Deaths	Global	Both	20-24 years	Lip and oral cavity cancer	Number	2003	746.553	812.659	685.076
Deaths	Global	Both	20-24 years	Lip and oral cavity cancer	Rate	2003	0.139603	0.151965	0.128107
Deaths	Global	Both	25-29 years	Lip and oral cavity cancer	Number	2003	1085.46	1176.65	998.526
Deaths	Global	Both	25-29 years	Lip and oral cavity cancer	Rate	2003	0.217433	0.235701	0.200019
Deaths	Global	Both	30-34 years	Lip and oral cavity cancer	Number	2003	1957.92	2105.58	1826.52
Deaths	Global	Both	30-34 years	Lip and oral cavity cancer	Rate	2003	0.397684	0.427676	0.370995
Deaths	Global	Both	35-39 years	Lip and oral cavity cancer	Number	2003	3357.96	3579.59	3173.95
Deaths	Global	Both	35-39 years	Lip and oral cavity cancer	Rate	2003	0.723193	0.770926	0.683563
Deaths	Global	Both	40-44 years	Lip and oral cavity cancer	Number	2003	6017	6350.53	5686.33
Deaths	Global	Both	40-44 years	Lip and oral cavity cancer	Rate	2003	1.52672	1.61135	1.44282
Deaths	Global	Both	45-49 years	Lip and oral cavity cancer	Number	2003	9612.85	10098.8	9108.87
Deaths	Global	Both	45-49 years	Lip and oral cavity cancer	Rate	2003	2.76369	2.9034	2.61879
Deaths	Global	Both	50-54 years	Lip and oral cavity cancer	Number	2003	13615.8	14216.8	13066.7
Deaths	Global	Both	50-54 years	Lip and oral cavity cancer	Rate	2003	4.63403	4.83858	4.44716
Deaths	Global	Both	55-59 years	Lip and oral cavity cancer	Number	2003	14776.1	15533.5	14136.8
Deaths	Global	Both	55-59 years	Lip and oral cavity cancer	Rate	2003	6.55387	6.88982	6.27032
Deaths	Global	Both	60-64 years	Lip and oral cavity cancer	Number	2003	17293.2	18108.8	16486.2
Deaths	Global	Both	60-64 years	Lip and oral cavity cancer	Rate	2003	9.04811	9.47484	8.6259
Deaths	Global	Both	65-69 years	Lip and oral cavity cancer	Number	2003	17280.9	18107.9	16455.6
Deaths	Global	Both	65-69 years	Lip and oral cavity cancer	Rate	2003	10.6763	11.1872	10.1664
Deaths	Global	Both	70-74 years	Lip and oral cavity cancer	Number	2003	15465.1	16261.3	14628.3
Deaths	Global	Both	70-74 years	Lip and oral cavity cancer	Rate	2003	12.2827	12.9151	11.6181
Deaths	Global	Both	75-79 years	Lip and oral cavity cancer	Number	2003	12198.4	12733.8	11537.2
Deaths	Global	Both	75-79 years	Lip and oral cavity cancer	Rate	2003	13.9652	14.5781	13.2082
Deaths	Global	Both	80-84 years	Lip and oral cavity cancer	Number	2003	8055.89	8581.43	7375.76
Deaths	Global	Both	80-84 years	Lip and oral cavity cancer	Rate	2003	16.3782	17.4467	14.9955
Deaths	Global	Both	85-89 years	Lip and oral cavity cancer	Number	2003	4815.38	5174.32	4270.73
Deaths	Global	Both	85-89 years	Lip and oral cavity cancer	Rate	2003	21.9047	23.5375	19.4271
Deaths	Global	Both	90-94 years	Lip and oral cavity cancer	Number	2003	2361.2	2593	1988.5
Deaths	Global	Both	90-94 years	Lip and oral cavity cancer	Rate	2003	28.9074	31.7453	24.3446
Deaths	Global	Both	95+ years	Lip and oral cavity cancer	Number	2003	714.266	804.071	546.505
Deaths	Global	Both	95+ years	Lip and oral cavity cancer	Rate	2003	33.0417	37.196	25.2811
Deaths	Global	Both	15-19 years	Lip and oral cavity cancer	Number	2000	451.012	493.524	411.163
Deaths	Global	Both	15-19 years	Lip and oral cavity cancer	Rate	2000	0.0792923	0.0867663	0.0722864
Deaths	Global	Both	20-24 years	Lip and oral cavity cancer	Number	2000	715.868	777.597	655.468
Deaths	Global	Both	20-24 years	Lip and oral cavity cancer	Rate	2000	0.140085	0.152164	0.128265
Deaths	Global	Both	25-29 years	Lip and oral cavity cancer	Number	2000	1059.4	1155.02	967.649
Deaths	Global	Both	25-29 years	Lip and oral cavity cancer	Rate	2000	0.212412	0.231585	0.194016
Deaths	Global	Both	30-34 years	Lip and oral cavity cancer	Number	2000	1857.44	1993.02	1734.34
Deaths	Global	Both	30-34 years	Lip and oral cavity cancer	Rate	2000	0.387693	0.415991	0.361999
Deaths	Global	Both	35-39 years	Lip and oral cavity cancer	Number	2000	3185.07	3379.27	2991.22
Deaths	Global	Both	35-39 years	Lip and oral cavity cancer	Rate	2000	0.733284	0.777993	0.688654
Deaths	Global	Both	40-44 years	Lip and oral cavity cancer	Number	2000	5770.29	6090.51	5449.62
Deaths	Global	Both	40-44 years	Lip and oral cavity cancer	Rate	2000	1.56873	1.65578	1.48155
Deaths	Global	Both	45-49 years	Lip and oral cavity cancer	Number	2000	9161.72	9606.93	8752.72
Deaths	Global	Both	45-49 years	Lip and oral cavity cancer	Rate	2000	2.78501	2.92034	2.66068
Deaths	Global	Both	50-54 years	Lip and oral cavity cancer	Number	2000	12329.4	12910.3	11797
Deaths	Global	Both	50-54 years	Lip and oral cavity cancer	Rate	2000	4.72172	4.94421	4.51782
Deaths	Global	Both	55-59 years	Lip and oral cavity cancer	Number	2000	14187.7	15007.3	13563.4
Deaths	Global	Both	55-59 years	Lip and oral cavity cancer	Rate	2000	6.91923	7.31892	6.61475
Deaths	Global	Both	60-64 years	Lip and oral cavity cancer	Number	2000	16911.2	17774.3	16078.6
Deaths	Global	Both	60-64 years	Lip and oral cavity cancer	Rate	2000	9.07588	9.53912	8.62906
Deaths	Global	Both	65-69 years	Lip and oral cavity cancer	Number	2000	16602.6	17404.6	15705.5
Deaths	Global	Both	65-69 years	Lip and oral cavity cancer	Rate	2000	10.8829	11.4086	10.2949
Deaths	Global	Both	70-74 years	Lip and oral cavity cancer	Number	2000	14544.9	15282.3	13780.2
Deaths	Global	Both	70-74 years	Lip and oral cavity cancer	Rate	2000	12.2105	12.8295	11.5686
Deaths	Global	Both	75-79 years	Lip and oral cavity cancer	Number	2000	11067.6	11582.2	10395.1
Deaths	Global	Both	75-79 years	Lip and oral cavity cancer	Rate	2000	14.0486	14.7019	13.195
Deaths	Global	Both	80-84 years	Lip and oral cavity cancer	Number	2000	7092.98	7638.64	6433.7
Deaths	Global	Both	80-84 years	Lip and oral cavity cancer	Rate	2000	16.7125	17.9982	15.1591
Deaths	Global	Both	85-89 years	Lip and oral cavity cancer	Number	2000	4632.28	5036.14	4048.87
Deaths	Global	Both	85-89 years	Lip and oral cavity cancer	Rate	2000	21.6526	23.5404	18.9256
Deaths	Global	Both	90-94 years	Lip and oral cavity cancer	Number	2000	2097.32	2322.72	1766.93
Deaths	Global	Both	90-94 years	Lip and oral cavity cancer	Rate	2000	28.7707	31.8628	24.2385
Deaths	Global	Both	95+ years	Lip and oral cavity cancer	Number	2000	578.772	651.566	446.412
Deaths	Global	Both	95+ years	Lip and oral cavity cancer	Rate	2000	32.4596	36.5422	25.0364
Deaths	Global	Both	15-19 years	Lip and oral cavity cancer	Number	1999	438.964	484.287	399.678
Deaths	Global	Both	15-19 years	Lip and oral cavity cancer	Rate	1999	0.0787912	0.0869263	0.0717397
Deaths	Global	Both	20-24 years	Lip and oral cavity cancer	Number	1999	701.732	765.925	641.193
Deaths	Global	Both	20-24 years	Lip and oral cavity cancer	Rate	1999	0.138635	0.151317	0.126675
Deaths	Global	Both	25-29 years	Lip and oral cavity cancer	Number	1999	1032.2	1125.96	943.934
Deaths	Global	Both	25-29 years	Lip and oral cavity cancer	Rate	1999	0.207364	0.2262	0.189632
Deaths	Global	Both	30-34 years	Lip and oral cavity cancer	Number	1999	1805.65	1942.66	1684.87
Deaths	Global	Both	30-34 years	Lip and oral cavity cancer	Rate	1999	0.380394	0.409258	0.354948
Deaths	Global	Both	35-39 years	Lip and oral cavity cancer	Number	1999	3089.23	3291.51	2891.78
Deaths	Global	Both	35-39 years	Lip and oral cavity cancer	Rate	1999	0.735397	0.783552	0.688394
Deaths	Global	Both	40-44 years	Lip and oral cavity cancer	Number	1999	5727.56	6057.34	5446.08
Deaths	Global	Both	40-44 years	Lip and oral cavity cancer	Rate	1999	1.57014	1.66055	1.49298
Deaths	Global	Both	45-49 years	Lip and oral cavity cancer	Number	1999	8868.45	9278.45	8468.35
Deaths	Global	Both	45-49 years	Lip and oral cavity cancer	Rate	1999	2.79859	2.92797	2.67233
Deaths	Global	Both	50-54 years	Lip and oral cavity cancer	Number	1999	11827.7	12441.2	11317.7
Deaths	Global	Both	50-54 years	Lip and oral cavity cancer	Rate	1999	4.71636	4.96097	4.51296
Deaths	Global	Both	55-59 years	Lip and oral cavity cancer	Number	1999	14171.9	14994.9	13568.6
Deaths	Global	Both	55-59 years	Lip and oral cavity cancer	Rate	1999	6.94138	7.34449	6.64592
Deaths	Global	Both	60-64 years	Lip and oral cavity cancer	Number	1999	16705.5	17553.3	15847.6
Deaths	Global	Both	60-64 years	Lip and oral cavity cancer	Rate	1999	9.09999	9.56177	8.63262
Deaths	Global	Both	65-69 years	Lip and oral cavity cancer	Number	1999	16403.3	17191.7	15546.6
Deaths	Global	Both	65-69 years	Lip and oral cavity cancer	Rate	1999	10.8989	11.4228	10.3297
Deaths	Global	Both	70-74 years	Lip and oral cavity cancer	Number	1999	14261.9	14916.1	13524.4
Deaths	Global	Both	70-74 years	Lip and oral cavity cancer	Rate	1999	12.2806	12.8439	11.6456
Deaths	Global	Both	75-79 years	Lip and oral cavity cancer	Number	1999	10667.3	11206.2	10028.4
Deaths	Global	Both	75-79 years	Lip and oral cavity cancer	Rate	1999	14.0682	14.7789	13.2256
Deaths	Global	Both	80-84 years	Lip and oral cavity cancer	Number	1999	6968.92	7521.47	6284.01
Deaths	Global	Both	80-84 years	Lip and oral cavity cancer	Rate	1999	16.9802	18.3265	15.3114
Deaths	Global	Both	85-89 years	Lip and oral cavity cancer	Number	1999	4512.29	4908.82	3959.27
Deaths	Global	Both	85-89 years	Lip and oral cavity cancer	Rate	1999	21.5748	23.4707	18.9306
Deaths	Global	Both	90-94 years	Lip and oral cavity cancer	Number	1999	2004.47	2220.12	1688.63
Deaths	Global	Both	90-94 years	Lip and oral cavity cancer	Rate	1999	28.618	31.6968	24.1087
Deaths	Global	Both	95+ years	Lip and oral cavity cancer	Number	1999	543.489	610.692	421.317
Deaths	Global	Both	95+ years	Lip and oral cavity cancer	Rate	1999	32.6904	36.7326	25.3419
Deaths	Global	Both	15-19 years	Lip and oral cavity cancer	Number	2001	455.754	497.152	415.954
Deaths	Global	Both	15-19 years	Lip and oral cavity cancer	Rate	2001	0.078329	0.0854439	0.0714887
Deaths	Global	Both	20-24 years	Lip and oral cavity cancer	Number	2001	726.416	793.21	669.241
Deaths	Global	Both	20-24 years	Lip and oral cavity cancer	Rate	2001	0.140376	0.153284	0.129328
Deaths	Global	Both	25-29 years	Lip and oral cavity cancer	Number	2001	1071.31	1163.7	982.855
Deaths	Global	Both	25-29 years	Lip and oral cavity cancer	Rate	2001	0.214825	0.23335	0.197087
Deaths	Global	Both	30-34 years	Lip and oral cavity cancer	Number	2001	1875.66	2008.74	1751.64
Deaths	Global	Both	30-34 years	Lip and oral cavity cancer	Rate	2001	0.387494	0.414988	0.361874
Deaths	Global	Both	35-39 years	Lip and oral cavity cancer	Number	2001	3256.28	3458.76	3072.02
Deaths	Global	Both	35-39 years	Lip and oral cavity cancer	Rate	2001	0.729044	0.774379	0.687792
Deaths	Global	Both	40-44 years	Lip and oral cavity cancer	Number	2001	5805.63	6166.69	5489.83
Deaths	Global	Both	40-44 years	Lip and oral cavity cancer	Rate	2001	1.55635	1.65314	1.47169
Deaths	Global	Both	45-49 years	Lip and oral cavity cancer	Number	2001	9280.74	9750.71	8798.9
Deaths	Global	Both	45-49 years	Lip and oral cavity cancer	Rate	2001	2.75664	2.89623	2.61352
Deaths	Global	Both	50-54 years	Lip and oral cavity cancer	Number	2001	12911.3	13501.9	12348.3
Deaths	Global	Both	50-54 years	Lip and oral cavity cancer	Rate	2001	4.71162	4.92713	4.50615
Deaths	Global	Both	55-59 years	Lip and oral cavity cancer	Number	2001	14266.7	15065.7	13612.9
Deaths	Global	Both	55-59 years	Lip and oral cavity cancer	Rate	2001	6.85197	7.23575	6.538
Deaths	Global	Both	60-64 years	Lip and oral cavity cancer	Number	2001	17085.2	18003.8	16256.1
Deaths	Global	Both	60-64 years	Lip and oral cavity cancer	Rate	2001	9.06724	9.55478	8.62724
Deaths	Global	Both	65-69 years	Lip and oral cavity cancer	Number	2001	16839.9	17687.9	15985.2
Deaths	Global	Both	65-69 years	Lip and oral cavity cancer	Rate	2001	10.8472	11.3934	10.2966
Deaths	Global	Both	70-74 years	Lip and oral cavity cancer	Number	2001	14911.5	15648.8	14080.8
Deaths	Global	Both	70-74 years	Lip and oral cavity cancer	Rate	2001	12.2351	12.84	11.5535
Deaths	Global	Both	75-79 years	Lip and oral cavity cancer	Number	2001	11473.4	11998.9	10737
Deaths	Global	Both	75-79 years	Lip and oral cavity cancer	Rate	2001	14.0654	14.7096	13.1626
Deaths	Global	Both	80-84 years	Lip and oral cavity cancer	Number	2001	7393.47	7967.14	6654.91
Deaths	Global	Both	80-84 years	Lip and oral cavity cancer	Rate	2001	16.6255	17.9155	14.9647
Deaths	Global	Both	85-89 years	Lip and oral cavity cancer	Number	2001	4732.15	5130.09	4159.55
Deaths	Global	Both	85-89 years	Lip and oral cavity cancer	Rate	2001	21.8651	23.7038	19.2194
Deaths	Global	Both	90-94 years	Lip and oral cavity cancer	Number	2001	2184.15	2411.05	1845.99
Deaths	Global	Both	90-94 years	Lip and oral cavity cancer	Rate	2001	28.7854	31.7758	24.3288
Deaths	Global	Both	95+ years	Lip and oral cavity cancer	Number	2001	613.55	690.456	470.718
Deaths	Global	Both	95+ years	Lip and oral cavity cancer	Rate	2001	32.1437	36.1727	24.6607
Deaths	Global	Both	15-19 years	Lip and oral cavity cancer	Number	2004	474.002	513.781	434.442
Deaths	Global	Both	15-19 years	Lip and oral cavity cancer	Rate	2004	0.076963	0.0834217	0.0705397
Deaths	Global	Both	20-24 years	Lip and oral cavity cancer	Number	2004	762.768	834.949	700.299
Deaths	Global	Both	20-24 years	Lip and oral cavity cancer	Rate	2004	0.139812	0.153042	0.128362
Deaths	Global	Both	25-29 years	Lip and oral cavity cancer	Number	2004	1095.43	1189.16	1011.42
Deaths	Global	Both	25-29 years	Lip and oral cavity cancer	Rate	2004	0.218206	0.236877	0.201473
Deaths	Global	Both	30-34 years	Lip and oral cavity cancer	Number	2004	1983.02	2132.46	1852.82
Deaths	Global	Both	30-34 years	Lip and oral cavity cancer	Rate	2004	0.400393	0.430566	0.374104
Deaths	Global	Both	35-39 years	Lip and oral cavity cancer	Number	2004	3377.7	3599.77	3173.37
Deaths	Global	Both	35-39 years	Lip and oral cavity cancer	Rate	2004	0.71873	0.765982	0.675249
Deaths	Global	Both	40-44 years	Lip and oral cavity cancer	Number	2004	6106.28	6439.01	5802.51
Deaths	Global	Both	40-44 years	Lip and oral cavity cancer	Rate	2004	1.49425	1.57568	1.41992
Deaths	Global	Both	45-49 years	Lip and oral cavity cancer	Number	2004	9699.62	10222.3	9183.12
Deaths	Global	Both	45-49 years	Lip and oral cavity cancer	Rate	2004	2.76208	2.91092	2.615
Deaths	Global	Both	50-54 years	Lip and oral cavity cancer	Number	2004	13814.3	14431.6	13217.4
Deaths	Global	Both	50-54 years	Lip and oral cavity cancer	Rate	2004	4.56871	4.7729	4.37132
Deaths	Global	Both	55-59 years	Lip and oral cavity cancer	Number	2004	15217.9	15981.8	14534.6
Deaths	Global	Both	55-59 years	Lip and oral cavity cancer	Rate	2004	6.39105	6.71185	6.10407
Deaths	Global	Both	60-64 years	Lip and oral cavity cancer	Number	2004	17176.1	17993	16404.9
Deaths	Global	Both	60-64 years	Lip and oral cavity cancer	Rate	2004	8.91357	9.33754	8.51337
Deaths	Global	Both	65-69 years	Lip and oral cavity cancer	Number	2004	17414.6	18229.2	16512.2
Deaths	Global	Both	65-69 years	Lip and oral cavity cancer	Rate	2004	10.5611	11.0551	10.0139
Deaths	Global	Both	70-74 years	Lip and oral cavity cancer	Number	2004	15590	16356	14805.7
Deaths	Global	Both	70-74 years	Lip and oral cavity cancer	Rate	2004	12.1999	12.7993	11.5861
Deaths	Global	Both	75-79 years	Lip and oral cavity cancer	Number	2004	12543.3	13112.8	11811.3
Deaths	Global	Both	75-79 years	Lip and oral cavity cancer	Rate	2004	13.9008	14.5319	13.0895
Deaths	Global	Both	80-84 years	Lip and oral cavity cancer	Number	2004	8447.94	8969.02	7681.47
Deaths	Global	Both	80-84 years	Lip and oral cavity cancer	Rate	2004	16.3967	17.4081	14.909
Deaths	Global	Both	85-89 years	Lip and oral cavity cancer	Number	2004	4912.55	5264.44	4348.38
Deaths	Global	Both	85-89 years	Lip and oral cavity cancer	Rate	2004	21.8982	23.4668	19.3833
Deaths	Global	Both	90-94 years	Lip and oral cavity cancer	Number	2004	2444.29	2672.92	2071.98
Deaths	Global	Both	90-94 years	Lip and oral cavity cancer	Rate	2004	28.9138	31.6183	24.5097
Deaths	Global	Both	95+ years	Lip and oral cavity cancer	Number	2004	754.232	845.929	578.615
Deaths	Global	Both	95+ years	Lip and oral cavity cancer	Rate	2004	33.0006	37.0127	25.3167
Deaths	Global	Both	15-19 years	Lip and oral cavity cancer	Number	2006	474.851	523.407	434.279
Deaths	Global	Both	15-19 years	Lip and oral cavity cancer	Rate	2006	0.0761511	0.0839381	0.0696448
Deaths	Global	Both	20-24 years	Lip and oral cavity cancer	Number	2006	791.963	866.221	729.097
Deaths	Global	Both	20-24 years	Lip and oral cavity cancer	Rate	2006	0.138585	0.151579	0.127584
Deaths	Global	Both	25-29 years	Lip and oral cavity cancer	Number	2006	1117.88	1219.04	1027.53
Deaths	Global	Both	25-29 years	Lip and oral cavity cancer	Rate	2006	0.217596	0.237286	0.20001
Deaths	Global	Both	30-34 years	Lip and oral cavity cancer	Number	2006	1984.36	2149.96	1840.28
Deaths	Global	Both	30-34 years	Lip and oral cavity cancer	Rate	2006	0.398603	0.431868	0.369662
Deaths	Global	Both	35-39 years	Lip and oral cavity cancer	Number	2006	3514.49	3763.27	3304.07
Deaths	Global	Both	35-39 years	Lip and oral cavity cancer	Rate	2006	0.731791	0.783592	0.687978
Deaths	Global	Both	40-44 years	Lip and oral cavity cancer	Number	2006	6335.78	6703.11	6027.36
Deaths	Global	Both	40-44 years	Lip and oral cavity cancer	Rate	2006	1.45488	1.53923	1.38406
Deaths	Global	Both	45-49 years	Lip and oral cavity cancer	Number	2006	9844.24	10390.7	9272.92
Deaths	Global	Both	45-49 years	Lip and oral cavity cancer	Rate	2006	2.73366	2.88542	2.57501
Deaths	Global	Both	50-54 years	Lip and oral cavity cancer	Number	2006	14439.3	15149.9	13770
Deaths	Global	Both	50-54 years	Lip and oral cavity cancer	Rate	2006	4.47663	4.69693	4.26913
Deaths	Global	Both	55-59 years	Lip and oral cavity cancer	Number	2006	16515.5	17325.7	15785.3
Deaths	Global	Both	55-59 years	Lip and oral cavity cancer	Rate	2006	6.31384	6.62357	6.03469
Deaths	Global	Both	60-64 years	Lip and oral cavity cancer	Number	2006	17205.2	18080.9	16379.7
Deaths	Global	Both	60-64 years	Lip and oral cavity cancer	Rate	2006	8.6919	9.1343	8.27485
Deaths	Global	Both	65-69 years	Lip and oral cavity cancer	Number	2006	17895.8	18775.4	16986.4
Deaths	Global	Both	65-69 years	Lip and oral cavity cancer	Rate	2006	10.5123	11.029	9.9781
Deaths	Global	Both	70-74 years	Lip and oral cavity cancer	Number	2006	15873.9	16731.7	14987.8
Deaths	Global	Both	70-74 years	Lip and oral cavity cancer	Rate	2006	11.9482	12.5939	11.2813
Deaths	Global	Both	75-79 years	Lip and oral cavity cancer	Number	2006	13316.9	13943.1	12543.9
Deaths	Global	Both	75-79 years	Lip and oral cavity cancer	Rate	2006	13.9617	14.6181	13.1512
Deaths	Global	Both	80-84 years	Lip and oral cavity cancer	Number	2006	9136.38	9696.91	8352.1
Deaths	Global	Both	80-84 years	Lip and oral cavity cancer	Rate	2006	16.3481	17.351	14.9447
Deaths	Global	Both	85-89 years	Lip and oral cavity cancer	Number	2006	5322.92	5709.22	4736.34
Deaths	Global	Both	85-89 years	Lip and oral cavity cancer	Rate	2006	21.5054	23.0661	19.1356
Deaths	Global	Both	90-94 years	Lip and oral cavity cancer	Number	2006	2610.33	2852.57	2208.08
Deaths	Global	Both	90-94 years	Lip and oral cavity cancer	Rate	2006	29.3373	32.0598	24.8164
Deaths	Global	Both	95+ years	Lip and oral cavity cancer	Number	2006	870.883	977.285	669.575
Deaths	Global	Both	95+ years	Lip and oral cavity cancer	Rate	2006	34.2245	38.406	26.3134
Deaths	Global	Both	15-19 years	Lip and oral cavity cancer	Number	2008	475.462	528.487	430.553
Deaths	Global	Both	15-19 years	Lip and oral cavity cancer	Rate	2008	0.0768081	0.0853739	0.0695533
Deaths	Global	Both	20-24 years	Lip and oral cavity cancer	Number	2008	821.093	911.374	751.216
Deaths	Global	Both	20-24 years	Lip and oral cavity cancer	Rate	2008	0.137239	0.152329	0.12556
Deaths	Global	Both	25-29 years	Lip and oral cavity cancer	Number	2008	1158.75	1273.1	1057.23
Deaths	Global	Both	25-29 years	Lip and oral cavity cancer	Rate	2008	0.21805	0.239569	0.198948
Deaths	Global	Both	30-34 years	Lip and oral cavity cancer	Number	2008	2028.45	2174.28	1889.84
Deaths	Global	Both	30-34 years	Lip and oral cavity cancer	Rate	2008	0.405914	0.435097	0.378177
Deaths	Global	Both	35-39 years	Lip and oral cavity cancer	Number	2008	3650.75	3883.52	3453.79
Deaths	Global	Both	35-39 years	Lip and oral cavity cancer	Rate	2008	0.74589	0.793449	0.705649
Deaths	Global	Both	40-44 years	Lip and oral cavity cancer	Number	2008	6520.49	6868.19	6181.51
Deaths	Global	Both	40-44 years	Lip and oral cavity cancer	Rate	2008	1.437	1.51363	1.3623
Deaths	Global	Both	45-49 years	Lip and oral cavity cancer	Number	2008	10194.8	10746.1	9623.65
Deaths	Global	Both	45-49 years	Lip and oral cavity cancer	Rate	2008	2.6712	2.81565	2.52156
Deaths	Global	Both	50-54 years	Lip and oral cavity cancer	Number	2008	14969.3	15706.5	14340.4
Deaths	Global	Both	50-54 years	Lip and oral cavity cancer	Rate	2008	4.47712	4.6976	4.28902
Deaths	Global	Both	55-59 years	Lip and oral cavity cancer	Number	2008	17648.5	18410	16874.8
Deaths	Global	Both	55-59 years	Lip and oral cavity cancer	Rate	2008	6.27188	6.54249	5.99692
Deaths	Global	Both	60-64 years	Lip and oral cavity cancer	Number	2008	18428.7	19241.3	17595.5
Deaths	Global	Both	60-64 years	Lip and oral cavity cancer	Rate	2008	8.54352	8.92022	8.15725
Deaths	Global	Both	65-69 years	Lip and oral cavity cancer	Number	2008	18191	19066.6	17294.9
Deaths	Global	Both	65-69 years	Lip and oral cavity cancer	Rate	2008	10.4571	10.9605	9.94199
Deaths	Global	Both	70-74 years	Lip and oral cavity cancer	Number	2008	16776.1	17522.1	15971.8
Deaths	Global	Both	70-74 years	Lip and oral cavity cancer	Rate	2008	12.0152	12.5495	11.4391
Deaths	Global	Both	75-79 years	Lip and oral cavity cancer	Number	2008	13955.1	14592.7	13113.8
Deaths	Global	Both	75-79 years	Lip and oral cavity cancer	Rate	2008	14.0124	14.6527	13.1677
Deaths	Global	Both	80-84 years	Lip and oral cavity cancer	Number	2008	9992.33	10557.2	9075.23
Deaths	Global	Both	80-84 years	Lip and oral cavity cancer	Rate	2008	16.5261	17.4604	15.0093
Deaths	Global	Both	85-89 years	Lip and oral cavity cancer	Number	2008	5996.18	6425.6	5290.98
Deaths	Global	Both	85-89 years	Lip and oral cavity cancer	Rate	2008	21.5046	23.0446	18.9755
Deaths	Global	Both	90-94 years	Lip and oral cavity cancer	Number	2008	2752.81	2999.44	2308.09
Deaths	Global	Both	90-94 years	Lip and oral cavity cancer	Rate	2008	29.7092	32.3708	24.9096
Deaths	Global	Both	95+ years	Lip and oral cavity cancer	Number	2008	997.342	1120.83	760.1
Deaths	Global	Both	95+ years	Lip and oral cavity cancer	Rate	2008	35.303	39.674	26.9053
Deaths	Global	Both	15-19 years	Lip and oral cavity cancer	Number	2005	481.252	524.433	441.385
Deaths	Global	Both	15-19 years	Lip and oral cavity cancer	Rate	2005	0.0774001	0.0843449	0.0709882
Deaths	Global	Both	20-24 years	Lip and oral cavity cancer	Number	2005	781.669	858.482	717.406
Deaths	Global	Both	20-24 years	Lip and oral cavity cancer	Rate	2005	0.140151	0.153923	0.128629
Deaths	Global	Both	25-29 years	Lip and oral cavity cancer	Number	2005	1114.9	1217.45	1024.58
Deaths	Global	Both	25-29 years	Lip and oral cavity cancer	Rate	2005	0.219854	0.240076	0.202044
Deaths	Global	Both	30-34 years	Lip and oral cavity cancer	Number	2005	1993.26	2141.37	1842.22
Deaths	Global	Both	30-34 years	Lip and oral cavity cancer	Rate	2005	0.400996	0.430792	0.370611
Deaths	Global	Both	35-39 years	Lip and oral cavity cancer	Number	2005	3458.56	3699.48	3264.79
Deaths	Global	Both	35-39 years	Lip and oral cavity cancer	Rate	2005	0.728368	0.779106	0.687562
Deaths	Global	Both	40-44 years	Lip and oral cavity cancer	Number	2005	6224.96	6575.14	5883.7
Deaths	Global	Both	40-44 years	Lip and oral cavity cancer	Rate	2005	1.47146	1.55423	1.39079
Deaths	Global	Both	45-49 years	Lip and oral cavity cancer	Number	2005	9827	10345	9291.72
Deaths	Global	Both	45-49 years	Lip and oral cavity cancer	Rate	2005	2.77116	2.91723	2.62021
Deaths	Global	Both	50-54 years	Lip and oral cavity cancer	Number	2005	14291.8	14963.4	13693.2
Deaths	Global	Both	50-54 years	Lip and oral cavity cancer	Rate	2005	4.54373	4.75726	4.35344
Deaths	Global	Both	55-59 years	Lip and oral cavity cancer	Number	2005	15873.9	16571.7	15188
Deaths	Global	Both	55-59 years	Lip and oral cavity cancer	Rate	2005	6.38397	6.66461	6.10813
Deaths	Global	Both	60-64 years	Lip and oral cavity cancer	Number	2005	17158.2	17990	16284.1
Deaths	Global	Both	60-64 years	Lip and oral cavity cancer	Rate	2005	8.83249	9.26065	8.3825
Deaths	Global	Both	65-69 years	Lip and oral cavity cancer	Number	2005	17783.2	18623.5	16908.8
Deaths	Global	Both	65-69 years	Lip and oral cavity cancer	Rate	2005	10.5974	11.0981	10.0763
Deaths	Global	Both	70-74 years	Lip and oral cavity cancer	Number	2005	15802.8	16571.6	15047.8
Deaths	Global	Both	70-74 years	Lip and oral cavity cancer	Rate	2005	12.1544	12.7457	11.5737
Deaths	Global	Both	75-79 years	Lip and oral cavity cancer	Number	2005	12990.1	13560.5	12246.7
Deaths	Global	Both	75-79 years	Lip and oral cavity cancer	Rate	2005	13.9914	14.6058	13.1907
Deaths	Global	Both	80-84 years	Lip and oral cavity cancer	Number	2005	8785.27	9309.79	8024.71
Deaths	Global	Both	80-84 years	Lip and oral cavity cancer	Rate	2005	16.3487	17.3248	14.9334
Deaths	Global	Both	85-89 years	Lip and oral cavity cancer	Number	2005	5065.54	5439.5	4487.24
Deaths	Global	Both	85-89 years	Lip and oral cavity cancer	Rate	2005	21.6497	23.2479	19.178
Deaths	Global	Both	90-94 years	Lip and oral cavity cancer	Number	2005	2516.35	2752.73	2128.24
Deaths	Global	Both	90-94 years	Lip and oral cavity cancer	Rate	2005	28.8925	31.6067	24.4364
Deaths	Global	Both	95+ years	Lip and oral cavity cancer	Number	2005	801.206	901.449	615.84
Deaths	Global	Both	95+ years	Lip and oral cavity cancer	Rate	2005	33.2206	37.3769	25.5347
Deaths	Global	Both	15-19 years	Lip and oral cavity cancer	Number	2007	470.402	521.647	426.721
Deaths	Global	Both	15-19 years	Lip and oral cavity cancer	Rate	2007	0.0755947	0.0838298	0.068575
Deaths	Global	Both	20-24 years	Lip and oral cavity cancer	Number	2007	806.821	877.84	739.91
Deaths	Global	Both	20-24 years	Lip and oral cavity cancer	Rate	2007	0.137818	0.14995	0.126389
Deaths	Global	Both	25-29 years	Lip and oral cavity cancer	Number	2007	1131.98	1244.31	1025.19
Deaths	Global	Both	25-29 years	Lip and oral cavity cancer	Rate	2007	0.216965	0.238495	0.196497
Deaths	Global	Both	30-34 years	Lip and oral cavity cancer	Number	2007	1997.77	2158.74	1853.86
Deaths	Global	Both	30-34 years	Lip and oral cavity cancer	Rate	2007	0.40093	0.433235	0.372049
Deaths	Global	Both	35-39 years	Lip and oral cavity cancer	Number	2007	3583.75	3827.97	3389.52
Deaths	Global	Both	35-39 years	Lip and oral cavity cancer	Rate	2007	0.738719	0.789058	0.698682
Deaths	Global	Both	40-44 years	Lip and oral cavity cancer	Number	2007	6470.02	6851.78	6141.61
Deaths	Global	Both	40-44 years	Lip and oral cavity cancer	Rate	2007	1.45051	1.5361	1.37688
Deaths	Global	Both	45-49 years	Lip and oral cavity cancer	Number	2007	9955.46	10500.4	9381.31
Deaths	Global	Both	45-49 years	Lip and oral cavity cancer	Rate	2007	2.69885	2.84658	2.54321
Deaths	Global	Both	50-54 years	Lip and oral cavity cancer	Number	2007	14662.6	15422.3	14040.4
Deaths	Global	Both	50-54 years	Lip and oral cavity cancer	Rate	2007	4.45143	4.68207	4.26253
Deaths	Global	Both	55-59 years	Lip and oral cavity cancer	Number	2007	17019.9	17831	16299.4
Deaths	Global	Both	55-59 years	Lip and oral cavity cancer	Rate	2007	6.28135	6.58068	6.01544
Deaths	Global	Both	60-64 years	Lip and oral cavity cancer	Number	2007	17780.4	18692.4	17007
Deaths	Global	Both	60-64 years	Lip and oral cavity cancer	Rate	2007	8.60954	9.05118	8.23504
Deaths	Global	Both	65-69 years	Lip and oral cavity cancer	Number	2007	17997.3	18948.8	17063.7
Deaths	Global	Both	65-69 years	Lip and oral cavity cancer	Rate	2007	10.4558	11.0086	9.91339
Deaths	Global	Both	70-74 years	Lip and oral cavity cancer	Number	2007	16334.8	17077.9	15564
Deaths	Global	Both	70-74 years	Lip and oral cavity cancer	Rate	2007	11.9874	12.5327	11.4218
Deaths	Global	Both	75-79 years	Lip and oral cavity cancer	Number	2007	13605.8	14227	12854.2
Deaths	Global	Both	75-79 years	Lip and oral cavity cancer	Rate	2007	13.9478	14.5846	13.1773
Deaths	Global	Both	80-84 years	Lip and oral cavity cancer	Number	2007	9545.02	10140.1	8677.29
Deaths	Global	Both	80-84 years	Lip and oral cavity cancer	Rate	2007	16.4136	17.4368	14.9214
Deaths	Global	Both	85-89 years	Lip and oral cavity cancer	Number	2007	5677.08	6107.05	5022.64
Deaths	Global	Both	85-89 years	Lip and oral cavity cancer	Rate	2007	21.5924	23.2278	19.1033
Deaths	Global	Both	90-94 years	Lip and oral cavity cancer	Number	2007	2696.8	2942.94	2275.67
Deaths	Global	Both	90-94 years	Lip and oral cavity cancer	Rate	2007	29.7281	32.4414	25.0858
Deaths	Global	Both	95+ years	Lip and oral cavity cancer	Number	2007	936.71	1051.17	717.216
Deaths	Global	Both	95+ years	Lip and oral cavity cancer	Rate	2007	34.9451	39.2151	26.7566
Deaths	Global	Both	15-19 years	Lip and oral cavity cancer	Number	2009	477.417	536.613	427.773
Deaths	Global	Both	15-19 years	Lip and oral cavity cancer	Rate	2009	0.0776651	0.087295	0.0695891
Deaths	Global	Both	20-24 years	Lip and oral cavity cancer	Number	2009	831.493	922.767	756.012
Deaths	Global	Both	20-24 years	Lip and oral cavity cancer	Rate	2009	0.136615	0.151612	0.124214
Deaths	Global	Both	25-29 years	Lip and oral cavity cancer	Number	2009	1197.22	1310.23	1081.89
Deaths	Global	Both	25-29 years	Lip and oral cavity cancer	Rate	2009	0.220679	0.241509	0.19942
Deaths	Global	Both	30-34 years	Lip and oral cavity cancer	Number	2009	2066.63	2226.13	1912.98
Deaths	Global	Both	30-34 years	Lip and oral cavity cancer	Rate	2009	0.41078	0.442484	0.38024
Deaths	Global	Both	35-39 years	Lip and oral cavity cancer	Number	2009	3691.94	3941.54	3478.83
Deaths	Global	Both	35-39 years	Lip and oral cavity cancer	Rate	2009	0.749174	0.799823	0.70593
Deaths	Global	Both	40-44 years	Lip and oral cavity cancer	Number	2009	6550.32	6983.7	6103.31
Deaths	Global	Both	40-44 years	Lip and oral cavity cancer	Rate	2009	1.4248	1.51907	1.32757
Deaths	Global	Both	45-49 years	Lip and oral cavity cancer	Number	2009	10439.4	11053.5	9837.41
Deaths	Global	Both	45-49 years	Lip and oral cavity cancer	Rate	2009	2.63369	2.78861	2.48181
Deaths	Global	Both	50-54 years	Lip and oral cavity cancer	Number	2009	15143.4	15929.4	14394.2
Deaths	Global	Both	50-54 years	Lip and oral cavity cancer	Rate	2009	4.47995	4.7125	4.25833
Deaths	Global	Both	55-59 years	Lip and oral cavity cancer	Number	2009	18098.4	19021.4	17237.1
Deaths	Global	Both	55-59 years	Lip and oral cavity cancer	Rate	2009	6.24104	6.55931	5.94401
Deaths	Global	Both	60-64 years	Lip and oral cavity cancer	Number	2009	19211.9	20184.3	18211.6
Deaths	Global	Both	60-64 years	Lip and oral cavity cancer	Rate	2009	8.41662	8.84263	7.97841
Deaths	Global	Both	65-69 years	Lip and oral cavity cancer	Number	2009	18478.3	19395.7	17494.3
Deaths	Global	Both	65-69 years	Lip and oral cavity cancer	Rate	2009	10.4961	11.0172	9.93716
Deaths	Global	Both	70-74 years	Lip and oral cavity cancer	Number	2009	17115.8	17945.3	16152.3
Deaths	Global	Both	70-74 years	Lip and oral cavity cancer	Rate	2009	11.9918	12.573	11.3168
Deaths	Global	Both	75-79 years	Lip and oral cavity cancer	Number	2009	14265.8	14937.7	13439.3
Deaths	Global	Both	75-79 years	Lip and oral cavity cancer	Rate	2009	14.0327	14.6936	13.2197
Deaths	Global	Both	80-84 years	Lip and oral cavity cancer	Number	2009	10412.5	10999	9466.61
Deaths	Global	Both	80-84 years	Lip and oral cavity cancer	Rate	2009	16.5961	17.5309	15.0885
Deaths	Global	Both	85-89 years	Lip and oral cavity cancer	Number	2009	6291.82	6727.68	5548.67
Deaths	Global	Both	85-89 years	Lip and oral cavity cancer	Rate	2009	21.3688	22.8491	18.8448
Deaths	Global	Both	90-94 years	Lip and oral cavity cancer	Number	2009	2805.88	3071.92	2354.68
Deaths	Global	Both	90-94 years	Lip and oral cavity cancer	Rate	2009	29.2145	31.9845	24.5166
Deaths	Global	Both	95+ years	Lip and oral cavity cancer	Number	2009	1045.42	1178.88	793.36
Deaths	Global	Both	95+ years	Lip and oral cavity cancer	Rate	2009	35.1013	39.5825	26.6382
Deaths	Global	Both	15-19 years	Lip and oral cavity cancer	Number	2011	483.435	544.862	433.254
Deaths	Global	Both	15-19 years	Lip and oral cavity cancer	Rate	2011	0.0797273	0.0898578	0.0714515
Deaths	Global	Both	20-24 years	Lip and oral cavity cancer	Number	2011	854.287	954.823	764.714
Deaths	Global	Both	20-24 years	Lip and oral cavity cancer	Rate	2011	0.138745	0.155073	0.124197
Deaths	Global	Both	25-29 years	Lip and oral cavity cancer	Number	2011	1254.5	1388.35	1136.55
Deaths	Global	Both	25-29 years	Lip and oral cavity cancer	Rate	2011	0.221039	0.244623	0.200256
Deaths	Global	Both	30-34 years	Lip and oral cavity cancer	Number	2011	2128.41	2313.71	1942.65
Deaths	Global	Both	30-34 years	Lip and oral cavity cancer	Rate	2011	0.413713	0.449732	0.377605
Deaths	Global	Both	35-39 years	Lip and oral cavity cancer	Number	2011	3690.7	4008.99	3400.6
Deaths	Global	Both	35-39 years	Lip and oral cavity cancer	Rate	2011	0.745071	0.809328	0.686507
Deaths	Global	Both	40-44 years	Lip and oral cavity cancer	Number	2011	6795.77	7253.9	6358.92
Deaths	Global	Both	40-44 years	Lip and oral cavity cancer	Rate	2011	1.44497	1.54238	1.35208
Deaths	Global	Both	45-49 years	Lip and oral cavity cancer	Number	2011	10949.6	11579.4	10356.4
Deaths	Global	Both	45-49 years	Lip and oral cavity cancer	Rate	2011	2.58623	2.735	2.44611
Deaths	Global	Both	50-54 years	Lip and oral cavity cancer	Number	2011	15649	16510.6	14678.3
Deaths	Global	Both	50-54 years	Lip and oral cavity cancer	Rate	2011	4.50398	4.75196	4.2246
Deaths	Global	Both	55-59 years	Lip and oral cavity cancer	Number	2011	19383.1	20343.8	18454.1
Deaths	Global	Both	55-59 years	Lip and oral cavity cancer	Rate	2011	6.25008	6.55986	5.95053
Deaths	Global	Both	60-64 years	Lip and oral cavity cancer	Number	2011	21309.8	22344.8	20182.2
Deaths	Global	Both	60-64 years	Lip and oral cavity cancer	Rate	2011	8.48034	8.89223	8.03162
Deaths	Global	Both	65-69 years	Lip and oral cavity cancer	Number	2011	19400.4	20455.1	18455
Deaths	Global	Both	65-69 years	Lip and oral cavity cancer	Rate	2011	10.6681	11.248	10.1482
Deaths	Global	Both	70-74 years	Lip and oral cavity cancer	Number	2011	18008.9	18866.5	17069.6
Deaths	Global	Both	70-74 years	Lip and oral cavity cancer	Rate	2011	12.1435	12.7218	11.5101
Deaths	Global	Both	75-79 years	Lip and oral cavity cancer	Number	2011	15134.2	15858.6	14247.2
Deaths	Global	Both	75-79 years	Lip and oral cavity cancer	Rate	2011	14.173	14.8514	13.3423
Deaths	Global	Both	80-84 years	Lip and oral cavity cancer	Number	2011	11402.3	12058.2	10304.5
Deaths	Global	Both	80-84 years	Lip and oral cavity cancer	Rate	2011	17.0463	18.0269	15.405
Deaths	Global	Both	85-89 years	Lip and oral cavity cancer	Number	2011	7047.95	7558.45	6188.75
Deaths	Global	Both	85-89 years	Lip and oral cavity cancer	Rate	2011	21.809	23.3887	19.1503
Deaths	Global	Both	90-94 years	Lip and oral cavity cancer	Number	2011	3227.2	3546.17	2702.47
Deaths	Global	Both	90-94 years	Lip and oral cavity cancer	Rate	2011	29.5076	32.4241	24.7098
Deaths	Global	Both	95+ years	Lip and oral cavity cancer	Number	2011	1165.18	1312.69	878.528
Deaths	Global	Both	95+ years	Lip and oral cavity cancer	Rate	2011	35.8	40.3323	26.9926
Deaths	Global	Both	15-19 years	Lip and oral cavity cancer	Number	2013	485.691	560.738	421.34
Deaths	Global	Both	15-19 years	Lip and oral cavity cancer	Rate	2013	0.0805356	0.0929796	0.0698651
Deaths	Global	Both	20-24 years	Lip and oral cavity cancer	Number	2013	874.811	999.646	766.445
Deaths	Global	Both	20-24 years	Lip and oral cavity cancer	Rate	2013	0.143482	0.163957	0.125709
Deaths	Global	Both	25-29 years	Lip and oral cavity cancer	Number	2013	1314.84	1466.71	1164.35
Deaths	Global	Both	25-29 years	Lip and oral cavity cancer	Rate	2013	0.221938	0.247573	0.196536
Deaths	Global	Both	30-34 years	Lip and oral cavity cancer	Number	2013	2193.61	2427.67	1929.39
Deaths	Global	Both	30-34 years	Lip and oral cavity cancer	Rate	2013	0.413226	0.457317	0.363452
Deaths	Global	Both	35-39 years	Lip and oral cavity cancer	Number	2013	3823.4	4178.88	3495.04
Deaths	Global	Both	35-39 years	Lip and oral cavity cancer	Rate	2013	0.770016	0.841609	0.703886
Deaths	Global	Both	40-44 years	Lip and oral cavity cancer	Number	2013	7014.31	7507.27	6479.94
Deaths	Global	Both	40-44 years	Lip and oral cavity cancer	Rate	2013	1.46314	1.56597	1.35168
Deaths	Global	Both	45-49 years	Lip and oral cavity cancer	Number	2013	11345.5	12055.2	10688.5
Deaths	Global	Both	45-49 years	Lip and oral cavity cancer	Rate	2013	2.56811	2.72876	2.41939
Deaths	Global	Both	50-54 years	Lip and oral cavity cancer	Number	2013	16379.6	17293.9	15495.3
Deaths	Global	Both	50-54 years	Lip and oral cavity cancer	Rate	2013	4.43833	4.68609	4.19872
Deaths	Global	Both	55-59 years	Lip and oral cavity cancer	Number	2013	20295.7	21342.7	19242.6
Deaths	Global	Both	55-59 years	Lip and oral cavity cancer	Rate	2013	6.30584	6.63115	5.97864
Deaths	Global	Both	60-64 years	Lip and oral cavity cancer	Number	2013	22782.5	24120.2	21278.4
Deaths	Global	Both	60-64 years	Lip and oral cavity cancer	Rate	2013	8.4201	8.91449	7.86422
Deaths	Global	Both	65-69 years	Lip and oral cavity cancer	Number	2013	20685.5	21854.5	19274.4
Deaths	Global	Both	65-69 years	Lip and oral cavity cancer	Rate	2013	10.3889	10.976	9.68021
Deaths	Global	Both	70-74 years	Lip and oral cavity cancer	Number	2013	18642.8	19635.2	17494.8
Deaths	Global	Both	70-74 years	Lip and oral cavity cancer	Rate	2013	12.2353	12.8866	11.4819
Deaths	Global	Both	75-79 years	Lip and oral cavity cancer	Number	2013	16105.1	16926.5	15110.3
Deaths	Global	Both	75-79 years	Lip and oral cavity cancer	Rate	2013	14.2441	14.9706	13.3642
Deaths	Global	Both	80-84 years	Lip and oral cavity cancer	Number	2013	12100	12817.3	10889.7
Deaths	Global	Both	80-84 years	Lip and oral cavity cancer	Rate	2013	17.1766	18.1948	15.4585
Deaths	Global	Both	85-89 years	Lip and oral cavity cancer	Number	2013	7893.27	8517.48	6762.18
Deaths	Global	Both	85-89 years	Lip and oral cavity cancer	Rate	2013	22.363	24.1314	19.1584
Deaths	Global	Both	90-94 years	Lip and oral cavity cancer	Number	2013	3852.77	4236.08	3168.09
Deaths	Global	Both	90-94 years	Lip and oral cavity cancer	Rate	2013	30.8411	33.9095	25.3603
Deaths	Global	Both	95+ years	Lip and oral cavity cancer	Number	2013	1315.8	1481.86	989.621
Deaths	Global	Both	95+ years	Lip and oral cavity cancer	Rate	2013	37.6174	42.3649	28.2922
Deaths	Global	Both	15-19 years	Lip and oral cavity cancer	Number	2015	490.457	581.13	407.586
Deaths	Global	Both	15-19 years	Lip and oral cavity cancer	Rate	2015	0.0813714	0.0964149	0.0676222
Deaths	Global	Both	20-24 years	Lip and oral cavity cancer	Number	2015	877.913	1043.53	721.956
Deaths	Global	Both	20-24 years	Lip and oral cavity cancer	Rate	2015	0.146282	0.173878	0.120296
Deaths	Global	Both	25-29 years	Lip and oral cavity cancer	Number	2015	1330.65	1527.93	1111.54
Deaths	Global	Both	25-29 years	Lip and oral cavity cancer	Rate	2015	0.219418	0.251949	0.183288
Deaths	Global	Both	30-34 years	Lip and oral cavity cancer	Number	2015	2291.14	2560.61	1962.43
Deaths	Global	Both	30-34 years	Lip and oral cavity cancer	Rate	2015	0.414575	0.463333	0.355096
Deaths	Global	Both	35-39 years	Lip and oral cavity cancer	Number	2015	3955.59	4349.17	3496.19
Deaths	Global	Both	35-39 years	Lip and oral cavity cancer	Rate	2015	0.784456	0.862509	0.69335
Deaths	Global	Both	40-44 years	Lip and oral cavity cancer	Number	2015	7170.96	7808.7	6368.9
Deaths	Global	Both	40-44 years	Lip and oral cavity cancer	Rate	2015	1.48019	1.61183	1.31464
Deaths	Global	Both	45-49 years	Lip and oral cavity cancer	Number	2015	11479	12302.4	10580.2
Deaths	Global	Both	45-49 years	Lip and oral cavity cancer	Rate	2015	2.53435	2.71614	2.33592
Deaths	Global	Both	50-54 years	Lip and oral cavity cancer	Number	2015	17305.1	18459.4	16317.7
Deaths	Global	Both	50-54 years	Lip and oral cavity cancer	Rate	2015	4.34757	4.63755	4.0995
Deaths	Global	Both	55-59 years	Lip and oral cavity cancer	Number	2015	21505.3	22691.8	20327.8
Deaths	Global	Both	55-59 years	Lip and oral cavity cancer	Rate	2015	6.53244	6.89285	6.17475
Deaths	Global	Both	60-64 years	Lip and oral cavity cancer	Number	2015	24612.5	25944.8	23110.7
Deaths	Global	Both	60-64 years	Lip and oral cavity cancer	Rate	2015	8.47143	8.93001	7.95451
Deaths	Global	Both	65-69 years	Lip and oral cavity cancer	Number	2015	22583.2	23886.7	21179.6
Deaths	Global	Both	65-69 years	Lip and oral cavity cancer	Rate	2015	10.2199	10.8098	9.58475
Deaths	Global	Both	70-74 years	Lip and oral cavity cancer	Number	2015	19189.5	20447.9	17706.2
Deaths	Global	Both	70-74 years	Lip and oral cavity cancer	Rate	2015	12.2334	13.0356	11.2878
Deaths	Global	Both	75-79 years	Lip and oral cavity cancer	Number	2015	17072.4	18045.9	15925.9
Deaths	Global	Both	75-79 years	Lip and oral cavity cancer	Rate	2015	14.3731	15.1927	13.4079
Deaths	Global	Both	80-84 years	Lip and oral cavity cancer	Number	2015	13101.8	13951.9	11802.7
Deaths	Global	Both	80-84 years	Lip and oral cavity cancer	Rate	2015	17.6498	18.7951	15.8999
Deaths	Global	Both	85-89 years	Lip and oral cavity cancer	Number	2015	8957.52	9659.27	7663.82
Deaths	Global	Both	85-89 years	Lip and oral cavity cancer	Rate	2015	23.5271	25.3703	20.1292
Deaths	Global	Both	90-94 years	Lip and oral cavity cancer	Number	2015	4459.66	4913.61	3646.05
Deaths	Global	Both	90-94 years	Lip and oral cavity cancer	Rate	2015	32.104	35.372	26.247
Deaths	Global	Both	95+ years	Lip and oral cavity cancer	Number	2015	1472.8	1671.19	1106.36
Deaths	Global	Both	95+ years	Lip and oral cavity cancer	Rate	2015	38.0089	43.1288	28.5521
Deaths	Global	Both	15-19 years	Lip and oral cavity cancer	Number	2010	478.69	538.222	431.928
Deaths	Global	Both	15-19 years	Lip and oral cavity cancer	Rate	2010	0.0784802	0.0882404	0.0708137
Deaths	Global	Both	20-24 years	Lip and oral cavity cancer	Number	2010	844.966	948.105	765.499
Deaths	Global	Both	20-24 years	Lip and oral cavity cancer	Rate	2010	0.137478	0.154258	0.124548
Deaths	Global	Both	25-29 years	Lip and oral cavity cancer	Number	2010	1236.21	1362.9	1125.99
Deaths	Global	Both	25-29 years	Lip and oral cavity cancer	Rate	2010	0.222957	0.245805	0.203079
Deaths	Global	Both	30-34 years	Lip and oral cavity cancer	Number	2010	2097.72	2269.43	1920.91
Deaths	Global	Both	30-34 years	Lip and oral cavity cancer	Rate	2010	0.412725	0.446509	0.377938
Deaths	Global	Both	35-39 years	Lip and oral cavity cancer	Number	2010	3698.49	3983.01	3438.08
Deaths	Global	Both	35-39 years	Lip and oral cavity cancer	Rate	2010	0.747545	0.805051	0.69491
Deaths	Global	Both	40-44 years	Lip and oral cavity cancer	Number	2010	6660.15	7115.03	6211.69
Deaths	Global	Both	40-44 years	Lip and oral cavity cancer	Rate	2010	1.43284	1.5307	1.33636
Deaths	Global	Both	45-49 years	Lip and oral cavity cancer	Number	2010	10735.2	11327.6	10150.8
Deaths	Global	Both	45-49 years	Lip and oral cavity cancer	Rate	2010	2.6126	2.75676	2.47035
Deaths	Global	Both	50-54 years	Lip and oral cavity cancer	Number	2010	15414.1	16224.4	14599.5
Deaths	Global	Both	50-54 years	Lip and oral cavity cancer	Rate	2010	4.51018	4.74726	4.27183
Deaths	Global	Both	55-59 years	Lip and oral cavity cancer	Number	2010	18902.3	19826.3	18027.3
Deaths	Global	Both	55-59 years	Lip and oral cavity cancer	Rate	2010	6.2564	6.56222	5.96679
Deaths	Global	Both	60-64 years	Lip and oral cavity cancer	Number	2010	20122.8	21220	19159.8
Deaths	Global	Both	60-64 years	Lip and oral cavity cancer	Rate	2010	8.4331	8.89292	8.02952
Deaths	Global	Both	65-69 years	Lip and oral cavity cancer	Number	2010	18936.4	19926.4	17951.3
Deaths	Global	Both	65-69 years	Lip and oral cavity cancer	Rate	2010	10.636	11.1921	10.0827
Deaths	Global	Both	70-74 years	Lip and oral cavity cancer	Number	2010	17573.2	18420.5	16644.1
Deaths	Global	Both	70-74 years	Lip and oral cavity cancer	Rate	2010	12.059	12.6404	11.4214
Deaths	Global	Both	75-79 years	Lip and oral cavity cancer	Number	2010	14686.9	15388.2	13845
Deaths	Global	Both	75-79 years	Lip and oral cavity cancer	Rate	2010	14.119	14.7932	13.3097
Deaths	Global	Both	80-84 years	Lip and oral cavity cancer	Number	2010	10863.2	11482.4	9845.97
Deaths	Global	Both	80-84 years	Lip and oral cavity cancer	Rate	2010	16.7563	17.7115	15.1873
Deaths	Global	Both	85-89 years	Lip and oral cavity cancer	Number	2010	6630.24	7079.19	5804.54
Deaths	Global	Both	85-89 years	Lip and oral cavity cancer	Rate	2010	21.4333	22.8846	18.7641
Deaths	Global	Both	90-94 years	Lip and oral cavity cancer	Number	2010	2969.26	3247.45	2468.63
Deaths	Global	Both	90-94 years	Lip and oral cavity cancer	Rate	2010	29.0976	31.8237	24.1916
Deaths	Global	Both	95+ years	Lip and oral cavity cancer	Number	2010	1102.68	1240.42	837.125
Deaths	Global	Both	95+ years	Lip and oral cavity cancer	Rate	2010	35.259	39.6632	26.7677
Deaths	Global	Both	15-19 years	Lip and oral cavity cancer	Number	2012	478.118	545.422	421.57
Deaths	Global	Both	15-19 years	Lip and oral cavity cancer	Rate	2012	0.0791236	0.0902618	0.0697657
Deaths	Global	Both	20-24 years	Lip and oral cavity cancer	Number	2012	860.906	972.059	769.858
Deaths	Global	Both	20-24 years	Lip and oral cavity cancer	Rate	2012	0.140287	0.1584	0.125451
Deaths	Global	Both	25-29 years	Lip and oral cavity cancer	Number	2012	1280.36	1423.29	1143.22
Deaths	Global	Both	25-29 years	Lip and oral cavity cancer	Rate	2012	0.220457	0.245068	0.196844
Deaths	Global	Both	30-34 years	Lip and oral cavity cancer	Number	2012	2148.64	2368.76	1928.27
Deaths	Global	Both	30-34 years	Lip and oral cavity cancer	Rate	2012	0.411677	0.453851	0.369454
Deaths	Global	Both	35-39 years	Lip and oral cavity cancer	Number	2012	3740.17	4065.49	3406.14
Deaths	Global	Both	35-39 years	Lip and oral cavity cancer	Rate	2012	0.754748	0.820396	0.687341
Deaths	Global	Both	40-44 years	Lip and oral cavity cancer	Number	2012	6874.62	7351.18	6334.07
Deaths	Global	Both	40-44 years	Lip and oral cavity cancer	Rate	2012	1.44673	1.54702	1.33297
Deaths	Global	Both	45-49 years	Lip and oral cavity cancer	Number	2012	11165	11860.1	10465.4
Deaths	Global	Both	45-49 years	Lip and oral cavity cancer	Rate	2012	2.57244	2.7326	2.41125
Deaths	Global	Both	50-54 years	Lip and oral cavity cancer	Number	2012	15888.1	16798.1	14922.2
Deaths	Global	Both	50-54 years	Lip and oral cavity cancer	Rate	2012	4.45923	4.71464	4.18814
Deaths	Global	Both	55-59 years	Lip and oral cavity cancer	Number	2012	19802.4	20819.9	18807.8
Deaths	Global	Both	55-59 years	Lip and oral cavity cancer	Rate	2012	6.24823	6.5693	5.9344
Deaths	Global	Both	60-64 years	Lip and oral cavity cancer	Number	2012	22078.7	23283.5	20787.7
Deaths	Global	Both	60-64 years	Lip and oral cavity cancer	Rate	2012	8.47709	8.93965	7.98143
Deaths	Global	Both	65-69 years	Lip and oral cavity cancer	Number	2012	20036.9	21071.9	18946.8
Deaths	Global	Both	65-69 years	Lip and oral cavity cancer	Rate	2012	10.5322	11.0762	9.95918
Deaths	Global	Both	70-74 years	Lip and oral cavity cancer	Number	2012	18306.8	19286.1	17228.2
Deaths	Global	Both	70-74 years	Lip and oral cavity cancer	Rate	2012	12.1766	12.828	11.4592
Deaths	Global	Both	75-79 years	Lip and oral cavity cancer	Number	2012	15498.5	16324.2	14523.7
Deaths	Global	Both	75-79 years	Lip and oral cavity cancer	Rate	2012	14.097	14.848	13.2103
Deaths	Global	Both	80-84 years	Lip and oral cavity cancer	Number	2012	11732.6	12498.3	10564.6
Deaths	Global	Both	80-84 years	Lip and oral cavity cancer	Rate	2012	17.0806	18.1953	15.3803
Deaths	Global	Both	85-89 years	Lip and oral cavity cancer	Number	2012	7393.35	7963.26	6444.1
Deaths	Global	Both	85-89 years	Lip and oral cavity cancer	Rate	2012	21.8788	23.5653	19.0697
Deaths	Global	Both	90-94 years	Lip and oral cavity cancer	Number	2012	3486.37	3828.76	2898.44
Deaths	Global	Both	90-94 years	Lip and oral cavity cancer	Rate	2012	29.7444	32.6656	24.7285
Deaths	Global	Both	95+ years	Lip and oral cavity cancer	Number	2012	1224.59	1383.74	921.277
Deaths	Global	Both	95+ years	Lip and oral cavity cancer	Rate	2012	36.2772	40.992	27.2919
Deaths	Global	Both	15-19 years	Lip and oral cavity cancer	Number	2016	486.212	577.242	397.802
Deaths	Global	Both	15-19 years	Lip and oral cavity cancer	Rate	2016	0.0805546	0.0956364	0.0659071
Deaths	Global	Both	20-24 years	Lip and oral cavity cancer	Number	2016	893.676	1067.89	727.371
Deaths	Global	Both	20-24 years	Lip and oral cavity cancer	Rate	2016	0.149681	0.17886	0.121827
Deaths	Global	Both	25-29 years	Lip and oral cavity cancer	Number	2016	1358.3	1575.15	1127.91
Deaths	Global	Both	25-29 years	Lip and oral cavity cancer	Rate	2016	0.223713	0.25943	0.185768
Deaths	Global	Both	30-34 years	Lip and oral cavity cancer	Number	2016	2361.34	2658.87	2022.68
Deaths	Global	Both	30-34 years	Lip and oral cavity cancer	Rate	2016	0.417416	0.470011	0.357551
Deaths	Global	Both	35-39 years	Lip and oral cavity cancer	Number	2016	4061.32	4481.9	3591.73
Deaths	Global	Both	35-39 years	Lip and oral cavity cancer	Rate	2016	0.79567	0.878068	0.703671
Deaths	Global	Both	40-44 years	Lip and oral cavity cancer	Number	2016	7332.62	7964.5	6573.21
Deaths	Global	Both	40-44 years	Lip and oral cavity cancer	Rate	2016	1.51151	1.64176	1.35497
Deaths	Global	Both	45-49 years	Lip and oral cavity cancer	Number	2016	11737.3	12646.5	10782.5
Deaths	Global	Both	45-49 years	Lip and oral cavity cancer	Rate	2016	2.55931	2.75756	2.35113
Deaths	Global	Both	50-54 years	Lip and oral cavity cancer	Number	2016	17577.5	18771.8	16489.9
Deaths	Global	Both	50-54 years	Lip and oral cavity cancer	Rate	2016	4.28296	4.57397	4.01795
Deaths	Global	Both	55-59 years	Lip and oral cavity cancer	Number	2016	22041.7	23253.8	20882.9
Deaths	Global	Both	55-59 years	Lip and oral cavity cancer	Rate	2016	6.58326	6.94528	6.23713
Deaths	Global	Both	60-64 years	Lip and oral cavity cancer	Number	2016	25241.8	26794	23619.4
Deaths	Global	Both	60-64 years	Lip and oral cavity cancer	Rate	2016	8.46737	8.98806	7.92313
Deaths	Global	Both	65-69 years	Lip and oral cavity cancer	Number	2016	24089.9	25504.6	22616.5
Deaths	Global	Both	65-69 years	Lip and oral cavity cancer	Rate	2016	10.3382	10.9454	9.70594
Deaths	Global	Both	70-74 years	Lip and oral cavity cancer	Number	2016	19898.9	21269.4	18397.2
Deaths	Global	Both	70-74 years	Lip and oral cavity cancer	Rate	2016	12.3881	13.2413	11.4532
Deaths	Global	Both	75-79 years	Lip and oral cavity cancer	Number	2016	17597.5	18588.5	16229.4
Deaths	Global	Both	75-79 years	Lip and oral cavity cancer	Rate	2016	14.505	15.3218	13.3773
Deaths	Global	Both	80-84 years	Lip and oral cavity cancer	Number	2016	13570.3	14442.1	12161.3
Deaths	Global	Both	80-84 years	Lip and oral cavity cancer	Rate	2016	17.7211	18.8596	15.8812
Deaths	Global	Both	85-89 years	Lip and oral cavity cancer	Number	2016	9384.65	10089.7	8016.33
Deaths	Global	Both	85-89 years	Lip and oral cavity cancer	Rate	2016	23.7894	25.5766	20.3208
Deaths	Global	Both	90-94 years	Lip and oral cavity cancer	Number	2016	4662.09	5113.98	3813.66
Deaths	Global	Both	90-94 years	Lip and oral cavity cancer	Rate	2016	32.0016	35.1035	26.1779
Deaths	Global	Both	95+ years	Lip and oral cavity cancer	Number	2016	1582.6	1792.8	1174.25
Deaths	Global	Both	95+ years	Lip and oral cavity cancer	Rate	2016	38.3055	43.3933	28.4219
Deaths	Global	Both	15-19 years	Lip and oral cavity cancer	Number	2014	493.574	568.618	426.302
Deaths	Global	Both	15-19 years	Lip and oral cavity cancer	Rate	2014	0.0819206	0.0943761	0.0707552
Deaths	Global	Both	20-24 years	Lip and oral cavity cancer	Number	2014	873.246	1009.04	735.077
Deaths	Global	Both	20-24 years	Lip and oral cavity cancer	Rate	2014	0.144375	0.166826	0.121532
Deaths	Global	Both	25-29 years	Lip and oral cavity cancer	Number	2014	1323.27	1481.07	1140.45
Deaths	Global	Both	25-29 years	Lip and oral cavity cancer	Rate	2014	0.220079	0.246323	0.189674
Deaths	Global	Both	30-34 years	Lip and oral cavity cancer	Number	2014	2240.38	2490.61	1953.27
Deaths	Global	Both	30-34 years	Lip and oral cavity cancer	Rate	2014	0.41405	0.460296	0.360989
Deaths	Global	Both	35-39 years	Lip and oral cavity cancer	Number	2014	3885.68	4221.52	3475.39
Deaths	Global	Both	35-39 years	Lip and oral cavity cancer	Rate	2014	0.778179	0.845436	0.696011
Deaths	Global	Both	40-44 years	Lip and oral cavity cancer	Number	2014	7099.24	7614.34	6455.65
Deaths	Global	Both	40-44 years	Lip and oral cavity cancer	Rate	2014	1.47115	1.57789	1.33778
Deaths	Global	Both	45-49 years	Lip and oral cavity cancer	Number	2014	11354.7	12107.6	10533.5
Deaths	Global	Both	45-49 years	Lip and oral cavity cancer	Rate	2014	2.53584	2.70399	2.35245
Deaths	Global	Both	50-54 years	Lip and oral cavity cancer	Number	2014	16886.6	17839.4	15937.4
Deaths	Global	Both	50-54 years	Lip and oral cavity cancer	Rate	2014	4.40157	4.6499	4.15414
Deaths	Global	Both	55-59 years	Lip and oral cavity cancer	Number	2014	20838.9	21893.9	19642.2
Deaths	Global	Both	55-59 years	Lip and oral cavity cancer	Rate	2014	6.40201	6.72613	6.03439
Deaths	Global	Both	60-64 years	Lip and oral cavity cancer	Number	2014	23444.9	24807.9	21968.5
Deaths	Global	Both	60-64 years	Lip and oral cavity cancer	Rate	2014	8.40613	8.89484	7.87676
Deaths	Global	Both	65-69 years	Lip and oral cavity cancer	Number	2014	21495.5	22797.8	19951.1
Deaths	Global	Both	65-69 years	Lip and oral cavity cancer	Rate	2014	10.1811	10.7979	9.44964
Deaths	Global	Both	70-74 years	Lip and oral cavity cancer	Number	2014	18834.4	20112.9	17458.8
Deaths	Global	Both	70-74 years	Lip and oral cavity cancer	Rate	2014	12.1774	13.0041	11.288
Deaths	Global	Both	75-79 years	Lip and oral cavity cancer	Number	2014	16657.9	17484.4	15599.7
Deaths	Global	Both	75-79 years	Lip and oral cavity cancer	Rate	2014	14.366	15.0788	13.4534
Deaths	Global	Both	80-84 years	Lip and oral cavity cancer	Number	2014	12629.1	13565.5	11340.5
Deaths	Global	Both	80-84 years	Lip and oral cavity cancer	Rate	2014	17.4879	18.7847	15.7035
Deaths	Global	Both	85-89 years	Lip and oral cavity cancer	Number	2014	8448.52	9278.24	7233.48
Deaths	Global	Both	85-89 years	Lip and oral cavity cancer	Rate	2014	22.9962	25.2546	19.689
Deaths	Global	Both	90-94 years	Lip and oral cavity cancer	Number	2014	4180.54	4662.22	3402.51
Deaths	Global	Both	90-94 years	Lip and oral cavity cancer	Rate	2014	31.6524	35.2993	25.7617
Deaths	Global	Both	95+ years	Lip and oral cavity cancer	Number	2014	1395.12	1587.69	1062.4
Deaths	Global	Both	95+ years	Lip and oral cavity cancer	Rate	2014	38.2634	43.5448	29.138
Deaths	Global	Both	15-19 years	Lip and oral cavity cancer	Number	2018	491.696	599.31	388.706
Deaths	Global	Both	15-19 years	Lip and oral cavity cancer	Rate	2018	0.0808796	0.0985813	0.0639386
Deaths	Global	Both	20-24 years	Lip and oral cavity cancer	Number	2018	903.607	1108.37	711.172
Deaths	Global	Both	20-24 years	Lip and oral cavity cancer	Rate	2018	0.151908	0.186332	0.119557
Deaths	Global	Both	25-29 years	Lip and oral cavity cancer	Number	2018	1397.56	1626.67	1142.13
Deaths	Global	Both	25-29 years	Lip and oral cavity cancer	Rate	2018	0.232734	0.270887	0.190196
Deaths	Global	Both	30-34 years	Lip and oral cavity cancer	Number	2018	2467.61	2815.53	2060.29
Deaths	Global	Both	30-34 years	Lip and oral cavity cancer	Rate	2018	0.417997	0.476932	0.349001
Deaths	Global	Both	35-39 years	Lip and oral cavity cancer	Number	2018	4241.87	4732.24	3665.12
Deaths	Global	Both	35-39 years	Lip and oral cavity cancer	Rate	2018	0.805572	0.898699	0.696043
Deaths	Global	Both	40-44 years	Lip and oral cavity cancer	Number	2018	7596.29	8254.92	6812.24
Deaths	Global	Both	40-44 years	Lip and oral cavity cancer	Rate	2018	1.56179	1.69721	1.40059
Deaths	Global	Both	45-49 years	Lip and oral cavity cancer	Number	2018	12075.1	13034.3	10974.1
Deaths	Global	Both	45-49 years	Lip and oral cavity cancer	Rate	2018	2.58035	2.78535	2.34508
Deaths	Global	Both	50-54 years	Lip and oral cavity cancer	Number	2018	18109.9	19477.2	16714.6
Deaths	Global	Both	50-54 years	Lip and oral cavity cancer	Rate	2018	4.22457	4.54354	3.89909
Deaths	Global	Both	55-59 years	Lip and oral cavity cancer	Number	2018	23267.3	24787	21656
Deaths	Global	Both	55-59 years	Lip and oral cavity cancer	Rate	2018	6.53715	6.96414	6.08444
Deaths	Global	Both	60-64 years	Lip and oral cavity cancer	Number	2018	26699.8	28260.2	24846
Deaths	Global	Both	60-64 years	Lip and oral cavity cancer	Rate	2018	8.64015	9.14513	8.04028
Deaths	Global	Both	65-69 years	Lip and oral cavity cancer	Number	2018	26613.9	28165.5	24876.6
Deaths	Global	Both	65-69 years	Lip and oral cavity cancer	Rate	2018	10.5929	11.2105	9.90142
Deaths	Global	Both	70-74 years	Lip and oral cavity cancer	Number	2018	21913.4	23290.3	20384.7
Deaths	Global	Both	70-74 years	Lip and oral cavity cancer	Rate	2018	12.4045	13.184	11.5392
Deaths	Global	Both	75-79 years	Lip and oral cavity cancer	Number	2018	18449.6	19455.6	16978.1
Deaths	Global	Both	75-79 years	Lip and oral cavity cancer	Rate	2018	14.704	15.5058	13.5313
Deaths	Global	Both	80-84 years	Lip and oral cavity cancer	Number	2018	14294.3	15287.4	12804.9
Deaths	Global	Both	80-84 years	Lip and oral cavity cancer	Rate	2018	17.4758	18.6899	15.6549
Deaths	Global	Both	85-89 years	Lip and oral cavity cancer	Number	2018	9682.1	10464.3	8246.64
Deaths	Global	Both	85-89 years	Lip and oral cavity cancer	Rate	2018	23.0951	24.9609	19.671
Deaths	Global	Both	90-94 years	Lip and oral cavity cancer	Number	2018	4987.82	5462.92	4061.63
Deaths	Global	Both	90-94 years	Lip and oral cavity cancer	Rate	2018	31.0887	34.05	25.3158
Deaths	Global	Both	95+ years	Lip and oral cavity cancer	Number	2018	1792.61	2028.7	1331.75
Deaths	Global	Both	95+ years	Lip and oral cavity cancer	Rate	2018	38.4168	43.4763	28.5403
Deaths	Global	Both	15-19 years	Lip and oral cavity cancer	Number	2019	492.358	615.537	380.679
Deaths	Global	Both	15-19 years	Lip and oral cavity cancer	Rate	2019	0.0804553	0.100584	0.0622061
Deaths	Global	Both	20-24 years	Lip and oral cavity cancer	Number	2019	909.121	1127.93	704.275
Deaths	Global	Both	20-24 years	Lip and oral cavity cancer	Rate	2019	0.152813	0.189592	0.118381
Deaths	Global	Both	25-29 years	Lip and oral cavity cancer	Number	2019	1407.43	1661.73	1123.7
Deaths	Global	Both	25-29 years	Lip and oral cavity cancer	Rate	2019	0.236301	0.278996	0.188663
Deaths	Global	Both	30-34 years	Lip and oral cavity cancer	Number	2019	2514.27	2893.33	2071.72
Deaths	Global	Both	30-34 years	Lip and oral cavity cancer	Rate	2019	0.419701	0.482977	0.345827
Deaths	Global	Both	35-39 years	Lip and oral cavity cancer	Number	2019	4293.75	4887.59	3657.8
Deaths	Global	Both	35-39 years	Lip and oral cavity cancer	Rate	2019	0.80004	0.910688	0.681545
Deaths	Global	Both	40-44 years	Lip and oral cavity cancer	Number	2019	7689.06	8444.08	6773.98
Deaths	Global	Both	40-44 years	Lip and oral cavity cancer	Rate	2019	1.57161	1.72593	1.38457
Deaths	Global	Both	45-49 years	Lip and oral cavity cancer	Number	2019	12218.7	13385.7	10975.6
Deaths	Global	Both	45-49 years	Lip and oral cavity cancer	Rate	2019	2.59293	2.8406	2.32913
Deaths	Global	Both	50-54 years	Lip and oral cavity cancer	Number	2019	18368.4	19765.1	16850.7
Deaths	Global	Both	50-54 years	Lip and oral cavity cancer	Rate	2019	4.22605	4.54737	3.87687
Deaths	Global	Both	55-59 years	Lip and oral cavity cancer	Number	2019	23848.1	25532.9	22191.1
Deaths	Global	Both	55-59 years	Lip and oral cavity cancer	Rate	2019	6.44209	6.89719	5.99449
Deaths	Global	Both	60-64 years	Lip and oral cavity cancer	Number	2019	27193	28955.5	25176.1
Deaths	Global	Both	60-64 years	Lip and oral cavity cancer	Rate	2019	8.7071	9.27146	8.0613
Deaths	Global	Both	65-69 years	Lip and oral cavity cancer	Number	2019	27435.8	29289.3	25673.9
Deaths	Global	Both	65-69 years	Lip and oral cavity cancer	Rate	2019	10.5914	11.3069	9.91122
Deaths	Global	Both	70-74 years	Lip and oral cavity cancer	Number	2019	23022.7	24602	21210.8
Deaths	Global	Both	70-74 years	Lip and oral cavity cancer	Rate	2019	12.2742	13.1162	11.3082
Deaths	Global	Both	75-79 years	Lip and oral cavity cancer	Number	2019	18947.9	20150.8	17602.6
Deaths	Global	Both	75-79 years	Lip and oral cavity cancer	Rate	2019	14.8414	15.7835	13.7876
Deaths	Global	Both	80-84 years	Lip and oral cavity cancer	Number	2019	14820.5	15790.2	13296
Deaths	Global	Both	80-84 years	Lip and oral cavity cancer	Rate	2019	17.6021	18.7539	15.7915
Deaths	Global	Both	85-89 years	Lip and oral cavity cancer	Number	2019	10130.4	10947.4	8641.84
Deaths	Global	Both	85-89 years	Lip and oral cavity cancer	Rate	2019	23.4079	25.2956	19.9683
Deaths	Global	Both	90-94 years	Lip and oral cavity cancer	Number	2019	5298.38	5829.1	4319.79
Deaths	Global	Both	90-94 years	Lip and oral cavity cancer	Rate	2019	31.5	34.6553	25.6821
Deaths	Global	Both	95+ years	Lip and oral cavity cancer	Number	2019	1920.17	2183.66	1427.48
Deaths	Global	Both	95+ years	Lip and oral cavity cancer	Rate	2019	38.7754	44.0963	28.8262
Deaths	Global	Both	15-19 years	Lip and oral cavity cancer	Number	2017	493.243	589.433	400.056
Deaths	Global	Both	15-19 years	Lip and oral cavity cancer	Rate	2017	0.0815017	0.0973958	0.0661038
Deaths	Global	Both	20-24 years	Lip and oral cavity cancer	Number	2017	903.805	1091.92	722.35
Deaths	Global	Both	20-24 years	Lip and oral cavity cancer	Rate	2017	0.151777	0.183368	0.121305
Deaths	Global	Both	25-29 years	Lip and oral cavity cancer	Number	2017	1392.73	1591.28	1150.17
Deaths	Global	Both	25-29 years	Lip and oral cavity cancer	Rate	2017	0.230305	0.263139	0.190195
Deaths	Global	Both	30-34 years	Lip and oral cavity cancer	Number	2017	2426.38	2730.11	2026.15
Deaths	Global	Both	30-34 years	Lip and oral cavity cancer	Rate	2017	0.419196	0.47167	0.35005
Deaths	Global	Both	35-39 years	Lip and oral cavity cancer	Number	2017	4188.39	4609.08	3672.28
Deaths	Global	Both	35-39 years	Lip and oral cavity cancer	Rate	2017	0.808909	0.890157	0.709233
Deaths	Global	Both	40-44 years	Lip and oral cavity cancer	Number	2017	7498.24	8127.94	6789.57
Deaths	Global	Both	40-44 years	Lip and oral cavity cancer	Rate	2017	1.54484	1.67458	1.39884
Deaths	Global	Both	45-49 years	Lip and oral cavity cancer	Number	2017	11942.5	12808.7	10835.3
Deaths	Global	Both	45-49 years	Lip and oral cavity cancer	Rate	2017	2.57587	2.76268	2.33706
Deaths	Global	Both	50-54 years	Lip and oral cavity cancer	Number	2017	17831.8	19046.3	16473.2
Deaths	Global	Both	50-54 years	Lip and oral cavity cancer	Rate	2017	4.23597	4.52448	3.91323
Deaths	Global	Both	55-59 years	Lip and oral cavity cancer	Number	2017	22546.4	23866	21081.9
Deaths	Global	Both	55-59 years	Lip and oral cavity cancer	Rate	2017	6.5643	6.94851	6.13792
Deaths	Global	Both	60-64 years	Lip and oral cavity cancer	Number	2017	25857.5	27515.7	24035.4
Deaths	Global	Both	60-64 years	Lip and oral cavity cancer	Rate	2017	8.49219	9.03676	7.89376
Deaths	Global	Both	65-69 years	Lip and oral cavity cancer	Number	2017	25322.7	26863.4	23744.9
Deaths	Global	Both	65-69 years	Lip and oral cavity cancer	Rate	2017	10.4757	11.1131	9.82301
Deaths	Global	Both	70-74 years	Lip and oral cavity cancer	Number	2017	20921.9	22195.4	19417.1
Deaths	Global	Both	70-74 years	Lip and oral cavity cancer	Rate	2017	12.4161	13.1719	11.5231
Deaths	Global	Both	75-79 years	Lip and oral cavity cancer	Number	2017	18010.7	19099.3	16603.1
Deaths	Global	Both	75-79 years	Lip and oral cavity cancer	Rate	2017	14.5934	15.4755	13.4529
Deaths	Global	Both	80-84 years	Lip and oral cavity cancer	Number	2017	13894.7	14826.8	12472.8
Deaths	Global	Both	80-84 years	Lip and oral cavity cancer	Rate	2017	17.5425	18.7193	15.7473
Deaths	Global	Both	85-89 years	Lip and oral cavity cancer	Number	2017	9494.39	10264	8104.51
Deaths	Global	Both	85-89 years	Lip and oral cavity cancer	Rate	2017	23.3432	25.2355	19.926
Deaths	Global	Both	90-94 years	Lip and oral cavity cancer	Number	2017	4795.97	5270.06	3913.04
Deaths	Global	Both	90-94 years	Lip and oral cavity cancer	Rate	2017	31.3765	34.4782	25.6002
Deaths	Global	Both	95+ years	Lip and oral cavity cancer	Number	2017	1678.98	1902.98	1243.96
Deaths	Global	Both	95+ years	Lip and oral cavity cancer	Rate	2017	38.1854	43.2799	28.2917
Deaths	Global	Both	15-19 years	Lip and oral cavity cancer	Number	1996	397.47	434.144	364.094
Deaths	Global	Both	15-19 years	Lip and oral cavity cancer	Rate	1996	0.0750193	0.0819413	0.06872
Deaths	Global	Both	20-24 years	Lip and oral cavity cancer	Number	1996	649.432	705.554	595.554
Deaths	Global	Both	20-24 years	Lip and oral cavity cancer	Rate	1996	0.128889	0.140027	0.118196
Deaths	Global	Both	25-29 years	Lip and oral cavity cancer	Number	1996	950.387	1031.49	874.361
Deaths	Global	Both	25-29 years	Lip and oral cavity cancer	Rate	1996	0.194315	0.210897	0.17877
Deaths	Global	Both	30-34 years	Lip and oral cavity cancer	Number	1996	1645.6	1771.57	1531.77
Deaths	Global	Both	30-34 years	Lip and oral cavity cancer	Rate	1996	0.364061	0.391928	0.338878
Deaths	Global	Both	35-39 years	Lip and oral cavity cancer	Number	1996	2810.03	3021.13	2585.87
Deaths	Global	Both	35-39 years	Lip and oral cavity cancer	Rate	1996	0.730665	0.785557	0.672381
Deaths	Global	Both	40-44 years	Lip and oral cavity cancer	Number	1996	5426.84	5771.39	5130.94
Deaths	Global	Both	40-44 years	Lip and oral cavity cancer	Rate	1996	1.54563	1.64376	1.46135
Deaths	Global	Both	45-49 years	Lip and oral cavity cancer	Number	1996	8219.7	8648.67	7824.79
Deaths	Global	Both	45-49 years	Lip and oral cavity cancer	Rate	1996	2.8471	2.99568	2.71031
Deaths	Global	Both	50-54 years	Lip and oral cavity cancer	Number	1996	11024.6	11664.4	10489.9
Deaths	Global	Both	50-54 years	Lip and oral cavity cancer	Rate	1996	4.97436	5.26302	4.73308
Deaths	Global	Both	55-59 years	Lip and oral cavity cancer	Number	1996	14168.6	14896.5	13509.7
Deaths	Global	Both	55-59 years	Lip and oral cavity cancer	Rate	1996	7.03694	7.39846	6.70968
Deaths	Global	Both	60-64 years	Lip and oral cavity cancer	Number	1996	16153.1	17097.7	15337.8
Deaths	Global	Both	60-64 years	Lip and oral cavity cancer	Rate	1996	9.2674	9.80931	8.79963
Deaths	Global	Both	65-69 years	Lip and oral cavity cancer	Number	1996	15984.9	16861.5	15088.5
Deaths	Global	Both	65-69 years	Lip and oral cavity cancer	Rate	1996	11.0344	11.6396	10.4157
Deaths	Global	Both	70-74 years	Lip and oral cavity cancer	Number	1996	13058	13735.7	12399.9
Deaths	Global	Both	70-74 years	Lip and oral cavity cancer	Rate	1996	12.3224	12.9619	11.7013
Deaths	Global	Both	75-79 years	Lip and oral cavity cancer	Number	1996	9536.12	10068.4	8888.25
Deaths	Global	Both	75-79 years	Lip and oral cavity cancer	Rate	1996	14.3771	15.1797	13.4003
Deaths	Global	Both	80-84 years	Lip and oral cavity cancer	Number	1996	6933.55	7410.77	6310.87
Deaths	Global	Both	80-84 years	Lip and oral cavity cancer	Rate	1996	17.2192	18.4043	15.6728
Deaths	Global	Both	85-89 years	Lip and oral cavity cancer	Number	1996	4217.75	4561.25	3715.91
Deaths	Global	Both	85-89 years	Lip and oral cavity cancer	Rate	1996	22.1477	23.9514	19.5125
Deaths	Global	Both	90-94 years	Lip and oral cavity cancer	Number	1996	1755.63	1941.72	1484.72
Deaths	Global	Both	90-94 years	Lip and oral cavity cancer	Rate	1996	28.8686	31.9286	24.4139
Deaths	Global	Both	95+ years	Lip and oral cavity cancer	Number	1996	451.238	508.253	355.742
Deaths	Global	Both	95+ years	Lip and oral cavity cancer	Rate	1996	32.9576	37.1219	25.9828
Deaths	Global	Both	15-19 years	Lip and oral cavity cancer	Number	1993	368.409	410.839	334.673
Deaths	Global	Both	15-19 years	Lip and oral cavity cancer	Rate	1993	0.0712166	0.0794187	0.0646951
Deaths	Global	Both	20-24 years	Lip and oral cavity cancer	Number	1993	605.556	662.879	556.941
Deaths	Global	Both	20-24 years	Lip and oral cavity cancer	Rate	1993	0.120354	0.131747	0.110692
Deaths	Global	Both	25-29 years	Lip and oral cavity cancer	Number	1993	903.611	981.063	829.359
Deaths	Global	Both	25-29 years	Lip and oral cavity cancer	Rate	1993	0.190323	0.206636	0.174684
Deaths	Global	Both	30-34 years	Lip and oral cavity cancer	Number	1993	1519.55	1643.61	1405.12
Deaths	Global	Both	30-34 years	Lip and oral cavity cancer	Rate	1993	0.369416	0.399576	0.341597
Deaths	Global	Both	35-39 years	Lip and oral cavity cancer	Number	1993	2708.01	2921.87	2460.75
Deaths	Global	Both	35-39 years	Lip and oral cavity cancer	Rate	1993	0.725406	0.782694	0.65917
Deaths	Global	Both	40-44 years	Lip and oral cavity cancer	Number	1993	5094.76	5410.23	4781.58
Deaths	Global	Both	40-44 years	Lip and oral cavity cancer	Rate	1993	1.58289	1.6809	1.48558
Deaths	Global	Both	45-49 years	Lip and oral cavity cancer	Number	1993	7249.3	7629.28	6877.89
Deaths	Global	Both	45-49 years	Lip and oral cavity cancer	Rate	1993	2.8704	3.02086	2.72334
Deaths	Global	Both	50-54 years	Lip and oral cavity cancer	Number	1993	11178.3	11786.3	10636.2
Deaths	Global	Both	50-54 years	Lip and oral cavity cancer	Rate	1993	5.14559	5.42544	4.89602
Deaths	Global	Both	55-59 years	Lip and oral cavity cancer	Number	1993	13606.8	14321.4	12941.7
Deaths	Global	Both	55-59 years	Lip and oral cavity cancer	Rate	1993	7.00493	7.37279	6.6625
Deaths	Global	Both	60-64 years	Lip and oral cavity cancer	Number	1993	15669.5	16540.9	14863.9
Deaths	Global	Both	60-64 years	Lip and oral cavity cancer	Rate	1993	9.31288	9.83081	8.83411
Deaths	Global	Both	65-69 years	Lip and oral cavity cancer	Number	1993	14583.2	15363.3	13846.9
Deaths	Global	Both	65-69 years	Lip and oral cavity cancer	Rate	1993	10.791	11.3683	10.2462
Deaths	Global	Both	70-74 years	Lip and oral cavity cancer	Number	1993	11521.7	12126.4	10903.5
Deaths	Global	Both	70-74 years	Lip and oral cavity cancer	Rate	1993	12.0785	12.7124	11.4304
Deaths	Global	Both	75-79 years	Lip and oral cavity cancer	Number	1993	8702.95	9143.48	8162.75
Deaths	Global	Both	75-79 years	Lip and oral cavity cancer	Rate	1993	14.1139	14.8284	13.2379
Deaths	Global	Both	80-84 years	Lip and oral cavity cancer	Number	1993	6368.52	6742.23	5810.84
Deaths	Global	Both	80-84 years	Lip and oral cavity cancer	Rate	1993	16.5113	17.4802	15.0654
Deaths	Global	Both	85-89 years	Lip and oral cavity cancer	Number	1993	3590.35	3837.4	3183.56
Deaths	Global	Both	85-89 years	Lip and oral cavity cancer	Rate	1993	20.8624	22.2979	18.4987
Deaths	Global	Both	90-94 years	Lip and oral cavity cancer	Number	1993	1385.74	1503.64	1174.33
Deaths	Global	Both	90-94 years	Lip and oral cavity cancer	Rate	1993	26.8838	29.1711	22.7823
Deaths	Global	Both	95+ years	Lip and oral cavity cancer	Number	1993	362.386	404.448	287.015
Deaths	Global	Both	95+ years	Lip and oral cavity cancer	Rate	1993	31.3251	34.9611	24.81
Deaths	Global	Both	15-19 years	Lip and oral cavity cancer	Number	2021	506.031	622.32	385.328
Deaths	Global	Both	15-19 years	Lip and oral cavity cancer	Rate	2021	0.0810973	0.099734	0.0617532
Deaths	Global	Both	20-24 years	Lip and oral cavity cancer	Number	2021	915.388	1138.45	705.493
Deaths	Global	Both	20-24 years	Lip and oral cavity cancer	Rate	2021	0.153291	0.190645	0.118142
Deaths	Global	Both	25-29 years	Lip and oral cavity cancer	Number	2021	1417.79	1690.5	1116.25
Deaths	Global	Both	25-29 years	Lip and oral cavity cancer	Rate	2021	0.24098	0.287332	0.189728
Deaths	Global	Both	30-34 years	Lip and oral cavity cancer	Number	2021	2600.56	2999.07	2134.47
Deaths	Global	Both	30-34 years	Lip and oral cavity cancer	Rate	2021	0.430214	0.496141	0.353108
Deaths	Global	Both	35-39 years	Lip and oral cavity cancer	Number	2021	4375.08	4970.24	3696.72
Deaths	Global	Both	35-39 years	Lip and oral cavity cancer	Rate	2021	0.780057	0.886171	0.65911
Deaths	Global	Both	40-44 years	Lip and oral cavity cancer	Number	2021	8064.03	8907.28	7022.01
Deaths	Global	Both	40-44 years	Lip and oral cavity cancer	Rate	2021	1.612	1.78056	1.4037
Deaths	Global	Both	45-49 years	Lip and oral cavity cancer	Number	2021	12391.1	13611.7	10853
Deaths	Global	Both	45-49 years	Lip and oral cavity cancer	Rate	2021	2.61689	2.87467	2.29206
Deaths	Global	Both	50-54 years	Lip and oral cavity cancer	Number	2021	19060.4	20832.9	17137
Deaths	Global	Both	50-54 years	Lip and oral cavity cancer	Rate	2021	4.28397	4.68236	3.85167
Deaths	Global	Both	55-59 years	Lip and oral cavity cancer	Number	2021	24619.4	26776.6	22488.1
Deaths	Global	Both	55-59 years	Lip and oral cavity cancer	Rate	2021	6.2213	6.76641	5.68273
Deaths	Global	Both	60-64 years	Lip and oral cavity cancer	Number	2021	27732.5	29961.6	25126.8
Deaths	Global	Both	60-64 years	Lip and oral cavity cancer	Rate	2021	8.66511	9.36159	7.85095
Deaths	Global	Both	65-69 years	Lip and oral cavity cancer	Number	2021	28592.4	30728.8	26135.5
Deaths	Global	Both	65-69 years	Lip and oral cavity cancer	Rate	2021	10.3655	11.14	9.47479
Deaths	Global	Both	70-74 years	Lip and oral cavity cancer	Number	2021	25317.9	27319.5	23051.1
Deaths	Global	Both	70-74 years	Lip and oral cavity cancer	Rate	2021	12.2998	13.2722	11.1986
Deaths	Global	Both	75-79 years	Lip and oral cavity cancer	Number	2021	19486.1	20897.7	17820.8
Deaths	Global	Both	75-79 years	Lip and oral cavity cancer	Rate	2021	14.7751	15.8454	13.5125
Deaths	Global	Both	80-84 years	Lip and oral cavity cancer	Number	2021	15261	16453.2	13581.7
Deaths	Global	Both	80-84 years	Lip and oral cavity cancer	Rate	2021	17.4246	18.7858	15.5073
Deaths	Global	Both	85-89 years	Lip and oral cavity cancer	Number	2021	10475	11452.9	8874.29
Deaths	Global	Both	85-89 years	Lip and oral cavity cancer	Rate	2021	22.9104	25.0491	19.4093
Deaths	Global	Both	90-94 years	Lip and oral cavity cancer	Number	2021	5540.36	6133.88	4444.61
Deaths	Global	Both	90-94 years	Lip and oral cavity cancer	Rate	2021	30.9701	34.2878	24.845
Deaths	Global	Both	95+ years	Lip and oral cavity cancer	Number	2021	2024.36	2314.07	1476.68
Deaths	Global	Both	95+ years	Lip and oral cavity cancer	Rate	2021	37.1422	42.4576	27.0935
Deaths	Global	Both	15-19 years	Lip and oral cavity cancer	Number	2002	456.128	499.532	417.094
Deaths	Global	Both	15-19 years	Lip and oral cavity cancer	Rate	2002	0.076663	0.0839582	0.0701025
Deaths	Global	Both	20-24 years	Lip and oral cavity cancer	Number	2002	735.211	800.23	677.294
Deaths	Global	Both	20-24 years	Lip and oral cavity cancer	Rate	2002	0.139941	0.152317	0.128917
Deaths	Global	Both	25-29 years	Lip and oral cavity cancer	Number	2002	1075.26	1166.52	990.579
Deaths	Global	Both	25-29 years	Lip and oral cavity cancer	Rate	2002	0.215717	0.234026	0.198728
Deaths	Global	Both	30-34 years	Lip and oral cavity cancer	Number	2002	1903.65	2050.16	1769.49
Deaths	Global	Both	30-34 years	Lip and oral cavity cancer	Rate	2002	0.389712	0.419706	0.362248
Deaths	Global	Both	35-39 years	Lip and oral cavity cancer	Number	2002	3322.48	3526.16	3151.44
Deaths	Global	Both	35-39 years	Lip and oral cavity cancer	Rate	2002	0.727072	0.771644	0.689642
Deaths	Global	Both	40-44 years	Lip and oral cavity cancer	Number	2002	5888.65	6232.53	5569.1
Deaths	Global	Both	40-44 years	Lip and oral cavity cancer	Rate	2002	1.54333	1.63345	1.45958
Deaths	Global	Both	45-49 years	Lip and oral cavity cancer	Number	2002	9438.94	9888.97	8995.78
Deaths	Global	Both	45-49 years	Lip and oral cavity cancer	Rate	2002	2.75029	2.88142	2.62116
Deaths	Global	Both	50-54 years	Lip and oral cavity cancer	Number	2002	13257.6	13842.1	12717.2
Deaths	Global	Both	50-54 years	Lip and oral cavity cancer	Rate	2002	4.67842	4.88468	4.48769
Deaths	Global	Both	55-59 years	Lip and oral cavity cancer	Number	2002	14476.5	15275.7	13850.8
Deaths	Global	Both	55-59 years	Lip and oral cavity cancer	Rate	2002	6.68854	7.05779	6.39948
Deaths	Global	Both	60-64 years	Lip and oral cavity cancer	Number	2002	17193.8	18106.5	16396.3
Deaths	Global	Both	60-64 years	Lip and oral cavity cancer	Rate	2002	9.0566	9.53739	8.63653
Deaths	Global	Both	65-69 years	Lip and oral cavity cancer	Number	2002	17062.4	17922	16251.9
Deaths	Global	Both	65-69 years	Lip and oral cavity cancer	Rate	2002	10.76	11.3021	10.2489
Deaths	Global	Both	70-74 years	Lip and oral cavity cancer	Number	2002	15228.6	16036.3	14391
Deaths	Global	Both	70-74 years	Lip and oral cavity cancer	Rate	2002	12.2808	12.9322	11.6053
Deaths	Global	Both	75-79 years	Lip and oral cavity cancer	Number	2002	11791.9	12332.5	11081
Deaths	Global	Both	75-79 years	Lip and oral cavity cancer	Rate	2002	13.9658	14.6062	13.1239
Deaths	Global	Both	80-84 years	Lip and oral cavity cancer	Number	2002	7667.93	8204.7	6931.92
Deaths	Global	Both	80-84 years	Lip and oral cavity cancer	Rate	2002	16.3934	17.541	14.8199
Deaths	Global	Both	85-89 years	Lip and oral cavity cancer	Number	2002	4737.7	5101.78	4182.37
Deaths	Global	Both	85-89 years	Lip and oral cavity cancer	Rate	2002	21.7212	23.3904	19.1751
Deaths	Global	Both	90-94 years	Lip and oral cavity cancer	Number	2002	2274.11	2508.22	1920.51
Deaths	Global	Both	90-94 years	Lip and oral cavity cancer	Rate	2002	28.8967	31.8715	24.4036
Deaths	Global	Both	95+ years	Lip and oral cavity cancer	Number	2002	669.996	755.934	513.98
Deaths	Global	Both	95+ years	Lip and oral cavity cancer	Rate	2002	32.8385	37.0505	25.1916
Deaths	Global	Both	15-19 years	Lip and oral cavity cancer	Number	2020	505.444	642.679	382.081
Deaths	Global	Both	15-19 years	Lip and oral cavity cancer	Rate	2020	0.0818953	0.104131	0.0619073
Deaths	Global	Both	20-24 years	Lip and oral cavity cancer	Number	2020	917.216	1139.14	706.588
Deaths	Global	Both	20-24 years	Lip and oral cavity cancer	Rate	2020	0.153937	0.191183	0.118587
Deaths	Global	Both	25-29 years	Lip and oral cavity cancer	Number	2020	1420.33	1710.15	1123.55
Deaths	Global	Both	25-29 years	Lip and oral cavity cancer	Rate	2020	0.240305	0.28934	0.190093
Deaths	Global	Both	30-34 years	Lip and oral cavity cancer	Number	2020	2575.41	3010.91	2100.48
Deaths	Global	Both	30-34 years	Lip and oral cavity cancer	Rate	2020	0.426367	0.498466	0.347742
Deaths	Global	Both	35-39 years	Lip and oral cavity cancer	Number	2020	4322.57	4900.24	3595.25
Deaths	Global	Both	35-39 years	Lip and oral cavity cancer	Rate	2020	0.788677	0.894076	0.655973
Deaths	Global	Both	40-44 years	Lip and oral cavity cancer	Number	2020	7894.32	8757.42	6926.76
Deaths	Global	Both	40-44 years	Lip and oral cavity cancer	Rate	2020	1.59742	1.77207	1.40163
Deaths	Global	Both	45-49 years	Lip and oral cavity cancer	Number	2020	12266.7	13484.7	10917.1
Deaths	Global	Both	45-49 years	Lip and oral cavity cancer	Rate	2020	2.59292	2.85038	2.30764
Deaths	Global	Both	50-54 years	Lip and oral cavity cancer	Number	2020	18716.9	20568.1	16755.4
Deaths	Global	Both	50-54 years	Lip and oral cavity cancer	Rate	2020	4.25719	4.67826	3.81105
Deaths	Global	Both	55-59 years	Lip and oral cavity cancer	Number	2020	24107.7	26058.4	22276.9
Deaths	Global	Both	55-59 years	Lip and oral cavity cancer	Rate	2020	6.27629	6.78412	5.79963
Deaths	Global	Both	60-64 years	Lip and oral cavity cancer	Number	2020	27327.4	29350	24958
Deaths	Global	Both	60-64 years	Lip and oral cavity cancer	Rate	2020	8.66321	9.30441	7.91206
Deaths	Global	Both	65-69 years	Lip and oral cavity cancer	Number	2020	28119.7	30217.5	25944.8
Deaths	Global	Both	65-69 years	Lip and oral cavity cancer	Rate	2020	10.4318	11.2101	9.62495
Deaths	Global	Both	70-74 years	Lip and oral cavity cancer	Number	2020	24069.8	25959.4	21803.4
Deaths	Global	Both	70-74 years	Lip and oral cavity cancer	Rate	2020	12.2776	13.2414	11.1216
Deaths	Global	Both	75-79 years	Lip and oral cavity cancer	Number	2020	19096.5	20418.6	17520.6
Deaths	Global	Both	75-79 years	Lip and oral cavity cancer	Rate	2020	14.7623	15.7843	13.544
Deaths	Global	Both	80-84 years	Lip and oral cavity cancer	Number	2020	15084	16152.4	13425.2
Deaths	Global	Both	80-84 years	Lip and oral cavity cancer	Rate	2020	17.4901	18.729	15.5667
Deaths	Global	Both	85-89 years	Lip and oral cavity cancer	Number	2020	10307.1	11171.3	8655.28
Deaths	Global	Both	85-89 years	Lip and oral cavity cancer	Rate	2020	23.1138	25.0518	19.4095
Deaths	Global	Both	90-94 years	Lip and oral cavity cancer	Number	2020	5440.73	6001.89	4393.76
Deaths	Global	Both	90-94 years	Lip and oral cavity cancer	Rate	2020	31.1945	34.4119	25.1917
Deaths	Global	Both	95+ years	Lip and oral cavity cancer	Number	2020	1983.22	2259.37	1452.91
Deaths	Global	Both	95+ years	Lip and oral cavity cancer	Rate	2020	37.9344	43.2166	27.7909
DALYs (Disability-Adjusted Life Years)	Global	Both	<5 years	Lip and oral cavity cancer	Number	1990	0	0	0
DALYs (Disability-Adjusted Life Years)	Global	Both	<5 years	Lip and oral cavity cancer	Rate	1990	0	0	0
DALYs (Disability-Adjusted Life Years)	Global	Both	5-9 years	Lip and oral cavity cancer	Number	1990	0	0	0
DALYs (Disability-Adjusted Life Years)	Global	Both	5-9 years	Lip and oral cavity cancer	Rate	1990	0	0	0
DALYs (Disability-Adjusted Life Years)	Global	Both	10-14 years	Lip and oral cavity cancer	Number	1990	0	0	0
DALYs (Disability-Adjusted Life Years)	Global	Both	10-14 years	Lip and oral cavity cancer	Rate	1990	0	0	0
DALYs (Disability-Adjusted Life Years)	Global	Both	15-19 years	Lip and oral cavity cancer	Number	1990	26320.5	29413.7	23980.5
DALYs (Disability-Adjusted Life Years)	Global	Both	15-19 years	Lip and oral cavity cancer	Rate	1990	5.06725	5.66276	4.61674
DALYs (Disability-Adjusted Life Years)	Global	Both	20-24 years	Lip and oral cavity cancer	Number	1990	39034.5	42597.5	36099.1
DALYs (Disability-Adjusted Life Years)	Global	Both	20-24 years	Lip and oral cavity cancer	Rate	1990	7.93242	8.65649	7.3359
DALYs (Disability-Adjusted Life Years)	Global	Both	25-29 years	Lip and oral cavity cancer	Number	1990	53549.8	58563.3	48722.2
DALYs (Disability-Adjusted Life Years)	Global	Both	25-29 years	Lip and oral cavity cancer	Rate	1990	12.0984	13.2311	11.0077
DALYs (Disability-Adjusted Life Years)	Global	Both	30-34 years	Lip and oral cavity cancer	Number	1990	83557.6	90941.8	76280
DALYs (Disability-Adjusted Life Years)	Global	Both	30-34 years	Lip and oral cavity cancer	Rate	1990	21.6795	23.5953	19.7913
DALYs (Disability-Adjusted Life Years)	Global	Both	35-39 years	Lip and oral cavity cancer	Number	1990	136224	146951	124224
DALYs (Disability-Adjusted Life Years)	Global	Both	35-39 years	Lip and oral cavity cancer	Rate	1990	38.6732	41.7184	35.2663
DALYs (Disability-Adjusted Life Years)	Global	Both	40-44 years	Lip and oral cavity cancer	Number	1990	216672	231478	202548
DALYs (Disability-Adjusted Life Years)	Global	Both	40-44 years	Lip and oral cavity cancer	Rate	1990	75.6322	80.8004	70.702
DALYs (Disability-Adjusted Life Years)	Global	Both	45-49 years	Lip and oral cavity cancer	Number	1990	294922	314554	278466
DALYs (Disability-Adjusted Life Years)	Global	Both	45-49 years	Lip and oral cavity cancer	Rate	1990	127.014	135.47	119.927
DALYs (Disability-Adjusted Life Years)	Global	Both	50-54 years	Lip and oral cavity cancer	Number	1990	413269	440005	389607
DALYs (Disability-Adjusted Life Years)	Global	Both	50-54 years	Lip and oral cavity cancer	Rate	1990	194.414	206.992	183.283
DALYs (Disability-Adjusted Life Years)	Global	Both	55-59 years	Lip and oral cavity cancer	Number	1990	438885	468338	417071
DALYs (Disability-Adjusted Life Years)	Global	Both	55-59 years	Lip and oral cavity cancer	Rate	1990	236.979	252.883	225.2
DALYs (Disability-Adjusted Life Years)	Global	Both	60-64 years	Lip and oral cavity cancer	Number	1990	432298	460242	409141
DALYs (Disability-Adjusted Life Years)	Global	Both	60-64 years	Lip and oral cavity cancer	Rate	1990	269.161	286.56	254.743
DALYs (Disability-Adjusted Life Years)	Global	Both	65-69 years	Lip and oral cavity cancer	Number	1990	328071	347523	308608
DALYs (Disability-Adjusted Life Years)	Global	Both	65-69 years	Lip and oral cavity cancer	Rate	1990	265.41	281.146	249.664
DALYs (Disability-Adjusted Life Years)	Global	Both	70-74 years	Lip and oral cavity cancer	Number	1990	209990	222180	197836
DALYs (Disability-Adjusted Life Years)	Global	Both	70-74 years	Lip and oral cavity cancer	Rate	1990	248.036	262.435	233.68
DALYs (Disability-Adjusted Life Years)	Global	Both	75-79 years	Lip and oral cavity cancer	Number	1990	142888	150469	134423
DALYs (Disability-Adjusted Life Years)	Global	Both	75-79 years	Lip and oral cavity cancer	Rate	1990	232.129	244.445	218.377
DALYs (Disability-Adjusted Life Years)	Global	Both	80-84 years	Lip and oral cavity cancer	Number	1990	75417.9	79878.7	69498.3
DALYs (Disability-Adjusted Life Years)	Global	Both	80-84 years	Lip and oral cavity cancer	Rate	1990	213.19	225.8	196.456
DALYs (Disability-Adjusted Life Years)	Global	Both	85-89 years	Lip and oral cavity cancer	Number	1990	32262.4	34552.3	28863.4
DALYs (Disability-Adjusted Life Years)	Global	Both	85-89 years	Lip and oral cavity cancer	Rate	1990	213.502	228.655	191.008
DALYs (Disability-Adjusted Life Years)	Global	Both	90-94 years	Lip and oral cavity cancer	Number	1990	10285.4	11185.4	8713.22
DALYs (Disability-Adjusted Life Years)	Global	Both	90-94 years	Lip and oral cavity cancer	Rate	1990	240.021	261.024	203.334
DALYs (Disability-Adjusted Life Years)	Global	Both	95+ years	Lip and oral cavity cancer	Number	1990	2557.64	2881.31	2019.6
DALYs (Disability-Adjusted Life Years)	Global	Both	95+ years	Lip and oral cavity cancer	Rate	1990	251.221	283.012	198.372
DALYs (Disability-Adjusted Life Years)	Global	Both	<5 years	Lip and oral cavity cancer	Number	1994	0	0	0
DALYs (Disability-Adjusted Life Years)	Global	Both	<5 years	Lip and oral cavity cancer	Rate	1994	0	0	0
DALYs (Disability-Adjusted Life Years)	Global	Both	5-9 years	Lip and oral cavity cancer	Number	1994	0	0	0
DALYs (Disability-Adjusted Life Years)	Global	Both	5-9 years	Lip and oral cavity cancer	Rate	1994	0	0	0
DALYs (Disability-Adjusted Life Years)	Global	Both	10-14 years	Lip and oral cavity cancer	Number	1994	0	0	0
DALYs (Disability-Adjusted Life Years)	Global	Both	10-14 years	Lip and oral cavity cancer	Rate	1994	0	0	0
DALYs (Disability-Adjusted Life Years)	Global	Both	15-19 years	Lip and oral cavity cancer	Number	1994	27857.7	31041.6	25363.2
DALYs (Disability-Adjusted Life Years)	Global	Both	15-19 years	Lip and oral cavity cancer	Rate	1994	5.36509	5.97828	4.88467
DALYs (Disability-Adjusted Life Years)	Global	Both	20-24 years	Lip and oral cavity cancer	Number	1994	42698.3	46344.9	39229.3
DALYs (Disability-Adjusted Life Years)	Global	Both	20-24 years	Lip and oral cavity cancer	Rate	1994	8.46697	9.19008	7.77908
DALYs (Disability-Adjusted Life Years)	Global	Both	25-29 years	Lip and oral cavity cancer	Number	1994	57862.8	62765.7	53332.9
DALYs (Disability-Adjusted Life Years)	Global	Both	25-29 years	Lip and oral cavity cancer	Rate	1994	12.0469	13.0676	11.1037
DALYs (Disability-Adjusted Life Years)	Global	Both	30-34 years	Lip and oral cavity cancer	Number	1994	91632.7	99237	85383.5
DALYs (Disability-Adjusted Life Years)	Global	Both	30-34 years	Lip and oral cavity cancer	Rate	1994	21.5276	23.3141	20.0594
DALYs (Disability-Adjusted Life Years)	Global	Both	35-39 years	Lip and oral cavity cancer	Number	1994	147608	158864	135912
DALYs (Disability-Adjusted Life Years)	Global	Both	35-39 years	Lip and oral cavity cancer	Rate	1994	39.2082	42.1978	36.1013
DALYs (Disability-Adjusted Life Years)	Global	Both	40-44 years	Lip and oral cavity cancer	Number	1994	253533	268035	239935
DALYs (Disability-Adjusted Life Years)	Global	Both	40-44 years	Lip and oral cavity cancer	Rate	1994	76.6381	81.0218	72.5277
DALYs (Disability-Adjusted Life Years)	Global	Both	45-49 years	Lip and oral cavity cancer	Number	1994	331616	350465	316024
DALYs (Disability-Adjusted Life Years)	Global	Both	45-49 years	Lip and oral cavity cancer	Rate	1994	125.029	132.136	119.151
DALYs (Disability-Adjusted Life Years)	Global	Both	50-54 years	Lip and oral cavity cancer	Number	1994	433994	458724	411012
DALYs (Disability-Adjusted Life Years)	Global	Both	50-54 years	Lip and oral cavity cancer	Rate	1994	198.944	210.28	188.409
DALYs (Disability-Adjusted Life Years)	Global	Both	55-59 years	Lip and oral cavity cancer	Number	1994	480011	504803	460146
DALYs (Disability-Adjusted Life Years)	Global	Both	55-59 years	Lip and oral cavity cancer	Rate	1994	243.656	256.24	233.572
DALYs (Disability-Adjusted Life Years)	Global	Both	60-64 years	Lip and oral cavity cancer	Number	1994	469627	496148	445622
DALYs (Disability-Adjusted Life Years)	Global	Both	60-64 years	Lip and oral cavity cancer	Rate	1994	276.39	291.999	262.263
DALYs (Disability-Adjusted Life Years)	Global	Both	65-69 years	Lip and oral cavity cancer	Number	1994	381400	402614	360979
DALYs (Disability-Adjusted Life Years)	Global	Both	65-69 years	Lip and oral cavity cancer	Rate	1994	274.696	289.975	259.988
DALYs (Disability-Adjusted Life Years)	Global	Both	70-74 years	Lip and oral cavity cancer	Number	1994	251150	263445	238061
DALYs (Disability-Adjusted Life Years)	Global	Both	70-74 years	Lip and oral cavity cancer	Rate	1994	253.156	265.549	239.963
DALYs (Disability-Adjusted Life Years)	Global	Both	75-79 years	Lip and oral cavity cancer	Number	1994	148197	156799	138735
DALYs (Disability-Adjusted Life Years)	Global	Both	75-79 years	Lip and oral cavity cancer	Rate	1994	238.236	252.065	223.025
DALYs (Disability-Adjusted Life Years)	Global	Both	80-84 years	Lip and oral cavity cancer	Number	1994	86420.1	92528.3	78938.8
DALYs (Disability-Adjusted Life Years)	Global	Both	80-84 years	Lip and oral cavity cancer	Rate	1994	219.087	234.572	200.121
DALYs (Disability-Adjusted Life Years)	Global	Both	85-89 years	Lip and oral cavity cancer	Number	1994	39415.2	42521.4	35146.8
DALYs (Disability-Adjusted Life Years)	Global	Both	85-89 years	Lip and oral cavity cancer	Rate	1994	220.937	238.349	197.012
DALYs (Disability-Adjusted Life Years)	Global	Both	90-94 years	Lip and oral cavity cancer	Number	1994	13382.9	14639	11372.8
DALYs (Disability-Adjusted Life Years)	Global	Both	90-94 years	Lip and oral cavity cancer	Rate	1994	244.491	267.439	207.77
DALYs (Disability-Adjusted Life Years)	Global	Both	95+ years	Lip and oral cavity cancer	Number	1994	3208.39	3593.22	2550.19
DALYs (Disability-Adjusted Life Years)	Global	Both	95+ years	Lip and oral cavity cancer	Rate	1994	264.932	296.709	210.581
DALYs (Disability-Adjusted Life Years)	Global	Both	<5 years	Lip and oral cavity cancer	Number	1993	0	0	0
DALYs (Disability-Adjusted Life Years)	Global	Both	<5 years	Lip and oral cavity cancer	Rate	1993	0	0	0
DALYs (Disability-Adjusted Life Years)	Global	Both	5-9 years	Lip and oral cavity cancer	Number	1993	0	0	0
DALYs (Disability-Adjusted Life Years)	Global	Both	5-9 years	Lip and oral cavity cancer	Rate	1993	0	0	0
DALYs (Disability-Adjusted Life Years)	Global	Both	10-14 years	Lip and oral cavity cancer	Number	1993	0	0	0
DALYs (Disability-Adjusted Life Years)	Global	Both	10-14 years	Lip and oral cavity cancer	Rate	1993	0	0	0
DALYs (Disability-Adjusted Life Years)	Global	Both	15-19 years	Lip and oral cavity cancer	Number	1993	27042.7	30144	24599.8
DALYs (Disability-Adjusted Life Years)	Global	Both	15-19 years	Lip and oral cavity cancer	Rate	1993	5.22759	5.82709	4.75536
DALYs (Disability-Adjusted Life Years)	Global	Both	20-24 years	Lip and oral cavity cancer	Number	1993	41488.8	45401.3	38184.5
DALYs (Disability-Adjusted Life Years)	Global	Both	20-24 years	Lip and oral cavity cancer	Rate	1993	8.24591	9.02352	7.58918
DALYs (Disability-Adjusted Life Years)	Global	Both	25-29 years	Lip and oral cavity cancer	Number	1993	57596.5	62545.5	52781.3
DALYs (Disability-Adjusted Life Years)	Global	Both	25-29 years	Lip and oral cavity cancer	Rate	1993	12.1313	13.1736	11.1171
DALYs (Disability-Adjusted Life Years)	Global	Both	30-34 years	Lip and oral cavity cancer	Number	1993	89440.7	96490.4	82842
DALYs (Disability-Adjusted Life Years)	Global	Both	30-34 years	Lip and oral cavity cancer	Rate	1993	21.7438	23.4577	20.1396
DALYs (Disability-Adjusted Life Years)	Global	Both	35-39 years	Lip and oral cavity cancer	Number	1993	146002	158268	132362
DALYs (Disability-Adjusted Life Years)	Global	Both	35-39 years	Lip and oral cavity cancer	Rate	1993	39.1102	42.3958	35.4563
DALYs (Disability-Adjusted Life Years)	Global	Both	40-44 years	Lip and oral cavity cancer	Number	1993	248447	263668	233361
DALYs (Disability-Adjusted Life Years)	Global	Both	40-44 years	Lip and oral cavity cancer	Rate	1993	77.1896	81.9187	72.5025
DALYs (Disability-Adjusted Life Years)	Global	Both	45-49 years	Lip and oral cavity cancer	Number	1993	317818	334090	301649
DALYs (Disability-Adjusted Life Years)	Global	Both	45-49 years	Lip and oral cavity cancer	Rate	1993	125.842	132.285	119.44
DALYs (Disability-Adjusted Life Years)	Global	Both	50-54 years	Lip and oral cavity cancer	Number	1993	434810	458493	414072
DALYs (Disability-Adjusted Life Years)	Global	Both	50-54 years	Lip and oral cavity cancer	Rate	1993	200.151	211.053	190.605
DALYs (Disability-Adjusted Life Years)	Global	Both	55-59 years	Lip and oral cavity cancer	Number	1993	465356	490292	443281
DALYs (Disability-Adjusted Life Years)	Global	Both	55-59 years	Lip and oral cavity cancer	Rate	1993	239.57	252.408	228.206
DALYs (Disability-Adjusted Life Years)	Global	Both	60-64 years	Lip and oral cavity cancer	Number	1993	462040	488780	439109
DALYs (Disability-Adjusted Life Years)	Global	Both	60-64 years	Lip and oral cavity cancer	Rate	1993	274.606	290.498	260.977
DALYs (Disability-Adjusted Life Years)	Global	Both	65-69 years	Lip and oral cavity cancer	Number	1993	364276	383305	345766
DALYs (Disability-Adjusted Life Years)	Global	Both	65-69 years	Lip and oral cavity cancer	Rate	1993	269.551	283.632	255.854
DALYs (Disability-Adjusted Life Years)	Global	Both	70-74 years	Lip and oral cavity cancer	Number	1993	237749	250201	225205
DALYs (Disability-Adjusted Life Years)	Global	Both	70-74 years	Lip and oral cavity cancer	Rate	1993	249.238	262.292	236.089
DALYs (Disability-Adjusted Life Years)	Global	Both	75-79 years	Lip and oral cavity cancer	Number	1993	143649	151335	135079
DALYs (Disability-Adjusted Life Years)	Global	Both	75-79 years	Lip and oral cavity cancer	Rate	1993	232.962	245.426	219.063
DALYs (Disability-Adjusted Life Years)	Global	Both	80-84 years	Lip and oral cavity cancer	Number	1993	82616.4	87654.1	75573.2
DALYs (Disability-Adjusted Life Years)	Global	Both	80-84 years	Lip and oral cavity cancer	Rate	1993	214.195	227.256	195.934
DALYs (Disability-Adjusted Life Years)	Global	Both	85-89 years	Lip and oral cavity cancer	Number	1993	36974.8	39532.7	32870.5
DALYs (Disability-Adjusted Life Years)	Global	Both	85-89 years	Lip and oral cavity cancer	Rate	1993	214.849	229.712	191
DALYs (Disability-Adjusted Life Years)	Global	Both	90-94 years	Lip and oral cavity cancer	Number	1993	12317.2	13370.8	10430.6
DALYs (Disability-Adjusted Life Years)	Global	Both	90-94 years	Lip and oral cavity cancer	Rate	1993	238.958	259.398	202.357
DALYs (Disability-Adjusted Life Years)	Global	Both	95+ years	Lip and oral cavity cancer	Number	1993	3004.85	3351.03	2379.05
DALYs (Disability-Adjusted Life Years)	Global	Both	95+ years	Lip and oral cavity cancer	Rate	1993	259.744	289.667	205.649
DALYs (Disability-Adjusted Life Years)	Global	Both	<5 years	Lip and oral cavity cancer	Number	1995	0	0	0
DALYs (Disability-Adjusted Life Years)	Global	Both	<5 years	Lip and oral cavity cancer	Rate	1995	0	0	0
DALYs (Disability-Adjusted Life Years)	Global	Both	5-9 years	Lip and oral cavity cancer	Number	1995	0	0	0
DALYs (Disability-Adjusted Life Years)	Global	Both	5-9 years	Lip and oral cavity cancer	Rate	1995	0	0	0
DALYs (Disability-Adjusted Life Years)	Global	Both	10-14 years	Lip and oral cavity cancer	Number	1995	0	0	0
DALYs (Disability-Adjusted Life Years)	Global	Both	10-14 years	Lip and oral cavity cancer	Rate	1995	0	0	0
DALYs (Disability-Adjusted Life Years)	Global	Both	15-19 years	Lip and oral cavity cancer	Number	1995	28298.7	31309.5	25833.4
DALYs (Disability-Adjusted Life Years)	Global	Both	15-19 years	Lip and oral cavity cancer	Rate	1995	5.4047	5.97971	4.93385
DALYs (Disability-Adjusted Life Years)	Global	Both	20-24 years	Lip and oral cavity cancer	Number	1995	43527.8	47652.7	39835.7
DALYs (Disability-Adjusted Life Years)	Global	Both	20-24 years	Lip and oral cavity cancer	Rate	1995	8.62884	9.44654	7.89694
DALYs (Disability-Adjusted Life Years)	Global	Both	25-29 years	Lip and oral cavity cancer	Number	1995	59075.3	64190.1	54359.2
DALYs (Disability-Adjusted Life Years)	Global	Both	25-29 years	Lip and oral cavity cancer	Rate	1995	12.1893	13.2446	11.2162
DALYs (Disability-Adjusted Life Years)	Global	Both	30-34 years	Lip and oral cavity cancer	Number	1995	93603.4	100947	87436.9
DALYs (Disability-Adjusted Life Years)	Global	Both	30-34 years	Lip and oral cavity cancer	Rate	1995	21.2858	22.9558	19.8835
DALYs (Disability-Adjusted Life Years)	Global	Both	35-39 years	Lip and oral cavity cancer	Number	1995	149151	160500	137595
DALYs (Disability-Adjusted Life Years)	Global	Both	35-39 years	Lip and oral cavity cancer	Rate	1995	39.3018	42.2922	36.2568
DALYs (Disability-Adjusted Life Years)	Global	Both	40-44 years	Lip and oral cavity cancer	Number	1995	261635	276800	247578
DALYs (Disability-Adjusted Life Years)	Global	Both	40-44 years	Lip and oral cavity cancer	Rate	1995	76.1942	80.6109	72.1005
DALYs (Disability-Adjusted Life Years)	Global	Both	45-49 years	Lip and oral cavity cancer	Number	1995	344930	363974	329335
DALYs (Disability-Adjusted Life Years)	Global	Both	45-49 years	Lip and oral cavity cancer	Rate	1995	125.16	132.07	119.501
DALYs (Disability-Adjusted Life Years)	Global	Both	50-54 years	Lip and oral cavity cancer	Number	1995	432675	458109	411809
DALYs (Disability-Adjusted Life Years)	Global	Both	50-54 years	Lip and oral cavity cancer	Rate	1995	197.779	209.405	188.241
DALYs (Disability-Adjusted Life Years)	Global	Both	55-59 years	Lip and oral cavity cancer	Number	1995	484349	508534	461622
DALYs (Disability-Adjusted Life Years)	Global	Both	55-59 years	Lip and oral cavity cancer	Rate	1995	242.726	254.846	231.336
DALYs (Disability-Adjusted Life Years)	Global	Both	60-64 years	Lip and oral cavity cancer	Number	1995	475269	503401	449440
DALYs (Disability-Adjusted Life Years)	Global	Both	60-64 years	Lip and oral cavity cancer	Rate	1995	276.656	293.032	261.62
DALYs (Disability-Adjusted Life Years)	Global	Both	65-69 years	Lip and oral cavity cancer	Number	1995	390690	409663	369299
DALYs (Disability-Adjusted Life Years)	Global	Both	65-69 years	Lip and oral cavity cancer	Rate	1995	275.118	288.478	260.054
DALYs (Disability-Adjusted Life Years)	Global	Both	70-74 years	Lip and oral cavity cancer	Number	1995	262437	275469	249578
DALYs (Disability-Adjusted Life Years)	Global	Both	70-74 years	Lip and oral cavity cancer	Rate	1995	255.554	268.244	243.032
DALYs (Disability-Adjusted Life Years)	Global	Both	75-79 years	Lip and oral cavity cancer	Number	1995	153764	162451	144143
DALYs (Disability-Adjusted Life Years)	Global	Both	75-79 years	Lip and oral cavity cancer	Rate	1995	240.986	254.601	225.908
DALYs (Disability-Adjusted Life Years)	Global	Both	80-84 years	Lip and oral cavity cancer	Number	1995	89662.1	96034.8	81711.7
DALYs (Disability-Adjusted Life Years)	Global	Both	80-84 years	Lip and oral cavity cancer	Rate	1995	223.706	239.606	203.87
DALYs (Disability-Adjusted Life Years)	Global	Both	85-89 years	Lip and oral cavity cancer	Number	1995	41769.2	45064.5	37181
DALYs (Disability-Adjusted Life Years)	Global	Both	85-89 years	Lip and oral cavity cancer	Rate	1995	226.722	244.609	201.817
DALYs (Disability-Adjusted Life Years)	Global	Both	90-94 years	Lip and oral cavity cancer	Number	1995	14769.9	16233	12484.2
DALYs (Disability-Adjusted Life Years)	Global	Both	90-94 years	Lip and oral cavity cancer	Rate	1995	255.202	280.482	215.71
DALYs (Disability-Adjusted Life Years)	Global	Both	95+ years	Lip and oral cavity cancer	Number	1995	3479.85	3914.37	2768.83
DALYs (Disability-Adjusted Life Years)	Global	Both	95+ years	Lip and oral cavity cancer	Rate	1995	271.808	305.748	216.271
DALYs (Disability-Adjusted Life Years)	Global	Both	<5 years	Lip and oral cavity cancer	Number	1992	0	0	0
DALYs (Disability-Adjusted Life Years)	Global	Both	<5 years	Lip and oral cavity cancer	Rate	1992	0	0	0
DALYs (Disability-Adjusted Life Years)	Global	Both	5-9 years	Lip and oral cavity cancer	Number	1992	0	0	0
DALYs (Disability-Adjusted Life Years)	Global	Both	5-9 years	Lip and oral cavity cancer	Rate	1992	0	0	0
DALYs (Disability-Adjusted Life Years)	Global	Both	10-14 years	Lip and oral cavity cancer	Number	1992	0	0	0
DALYs (Disability-Adjusted Life Years)	Global	Both	10-14 years	Lip and oral cavity cancer	Rate	1992	0	0	0
DALYs (Disability-Adjusted Life Years)	Global	Both	15-19 years	Lip and oral cavity cancer	Number	1992	26666.6	30027.6	24176.8
DALYs (Disability-Adjusted Life Years)	Global	Both	15-19 years	Lip and oral cavity cancer	Rate	1992	5.155	5.80473	4.6737
DALYs (Disability-Adjusted Life Years)	Global	Both	20-24 years	Lip and oral cavity cancer	Number	1992	40561.5	44083.3	37434.3
DALYs (Disability-Adjusted Life Years)	Global	Both	20-24 years	Lip and oral cavity cancer	Rate	1992	8.10182	8.80527	7.47718
DALYs (Disability-Adjusted Life Years)	Global	Both	25-29 years	Lip and oral cavity cancer	Number	1992	56542.8	61587.1	51835.2
DALYs (Disability-Adjusted Life Years)	Global	Both	25-29 years	Lip and oral cavity cancer	Rate	1992	12.1097	13.1901	11.1015
DALYs (Disability-Adjusted Life Years)	Global	Both	30-34 years	Lip and oral cavity cancer	Number	1992	86742.6	94028.6	80268
DALYs (Disability-Adjusted Life Years)	Global	Both	30-34 years	Lip and oral cavity cancer	Rate	1992	21.7446	23.5711	20.1216
DALYs (Disability-Adjusted Life Years)	Global	Both	35-39 years	Lip and oral cavity cancer	Number	1992	143988	156206	130651
DALYs (Disability-Adjusted Life Years)	Global	Both	35-39 years	Lip and oral cavity cancer	Rate	1992	39.0853	42.4017	35.4648
DALYs (Disability-Adjusted Life Years)	Global	Both	40-44 years	Lip and oral cavity cancer	Number	1992	239991	255675	224672
DALYs (Disability-Adjusted Life Years)	Global	Both	40-44 years	Lip and oral cavity cancer	Rate	1992	77.2403	82.2882	72.3098
DALYs (Disability-Adjusted Life Years)	Global	Both	45-49 years	Lip and oral cavity cancer	Number	1992	306886	326437	290929
DALYs (Disability-Adjusted Life Years)	Global	Both	45-49 years	Lip and oral cavity cancer	Rate	1992	125.984	134.01	119.433
DALYs (Disability-Adjusted Life Years)	Global	Both	50-54 years	Lip and oral cavity cancer	Number	1992	428952	454514	407586
DALYs (Disability-Adjusted Life Years)	Global	Both	50-54 years	Lip and oral cavity cancer	Rate	1992	198.307	210.125	188.43
DALYs (Disability-Adjusted Life Years)	Global	Both	55-59 years	Lip and oral cavity cancer	Number	1992	452835	479307	430278
DALYs (Disability-Adjusted Life Years)	Global	Both	55-59 years	Lip and oral cavity cancer	Rate	1992	236.958	250.81	225.154
DALYs (Disability-Adjusted Life Years)	Global	Both	60-64 years	Lip and oral cavity cancer	Number	1992	453462	480450	429942
DALYs (Disability-Adjusted Life Years)	Global	Both	60-64 years	Lip and oral cavity cancer	Rate	1992	272.68	288.909	258.537
DALYs (Disability-Adjusted Life Years)	Global	Both	65-69 years	Lip and oral cavity cancer	Number	1992	349926	369001	331030
DALYs (Disability-Adjusted Life Years)	Global	Both	65-69 years	Lip and oral cavity cancer	Rate	1992	266.537	281.066	252.144
DALYs (Disability-Adjusted Life Years)	Global	Both	70-74 years	Lip and oral cavity cancer	Number	1992	227682	240518	215776
DALYs (Disability-Adjusted Life Years)	Global	Both	70-74 years	Lip and oral cavity cancer	Rate	1992	249.092	263.135	236.066
DALYs (Disability-Adjusted Life Years)	Global	Both	75-79 years	Lip and oral cavity cancer	Number	1992	143359	151517	134363
DALYs (Disability-Adjusted Life Years)	Global	Both	75-79 years	Lip and oral cavity cancer	Rate	1992	232.153	245.365	217.585
DALYs (Disability-Adjusted Life Years)	Global	Both	80-84 years	Lip and oral cavity cancer	Number	1992	79977.6	84918.5	73244.3
DALYs (Disability-Adjusted Life Years)	Global	Both	80-84 years	Lip and oral cavity cancer	Rate	1992	213.234	226.407	195.282
DALYs (Disability-Adjusted Life Years)	Global	Both	85-89 years	Lip and oral cavity cancer	Number	1992	35319.4	37782.5	31384.7
DALYs (Disability-Adjusted Life Years)	Global	Both	85-89 years	Lip and oral cavity cancer	Rate	1992	213.223	228.093	189.47
DALYs (Disability-Adjusted Life Years)	Global	Both	90-94 years	Lip and oral cavity cancer	Number	1992	11616.1	12636.2	9830.82
DALYs (Disability-Adjusted Life Years)	Global	Both	90-94 years	Lip and oral cavity cancer	Rate	1992	239.815	260.876	202.958
DALYs (Disability-Adjusted Life Years)	Global	Both	95+ years	Lip and oral cavity cancer	Number	1992	2865.95	3198.05	2259.46
DALYs (Disability-Adjusted Life Years)	Global	Both	95+ years	Lip and oral cavity cancer	Rate	1992	258.62	288.589	203.892
DALYs (Disability-Adjusted Life Years)	Global	Both	<5 years	Lip and oral cavity cancer	Number	1991	0	0	0
DALYs (Disability-Adjusted Life Years)	Global	Both	<5 years	Lip and oral cavity cancer	Rate	1991	0	0	0
DALYs (Disability-Adjusted Life Years)	Global	Both	5-9 years	Lip and oral cavity cancer	Number	1991	0	0	0
DALYs (Disability-Adjusted Life Years)	Global	Both	5-9 years	Lip and oral cavity cancer	Rate	1991	0	0	0
DALYs (Disability-Adjusted Life Years)	Global	Both	10-14 years	Lip and oral cavity cancer	Number	1991	0	0	0
DALYs (Disability-Adjusted Life Years)	Global	Both	10-14 years	Lip and oral cavity cancer	Rate	1991	0	0	0
DALYs (Disability-Adjusted Life Years)	Global	Both	15-19 years	Lip and oral cavity cancer	Number	1991	26373.4	29611.2	24071.2
DALYs (Disability-Adjusted Life Years)	Global	Both	15-19 years	Lip and oral cavity cancer	Rate	1991	5.08795	5.71258	4.6438
DALYs (Disability-Adjusted Life Years)	Global	Both	20-24 years	Lip and oral cavity cancer	Number	1991	39656.7	43183.5	36451.6
DALYs (Disability-Adjusted Life Years)	Global	Both	20-24 years	Lip and oral cavity cancer	Rate	1991	7.97888	8.68847	7.33402
DALYs (Disability-Adjusted Life Years)	Global	Both	25-29 years	Lip and oral cavity cancer	Number	1991	55067.1	60137.1	49973.7
DALYs (Disability-Adjusted Life Years)	Global	Both	25-29 years	Lip and oral cavity cancer	Rate	1991	12.083	13.1954	10.9654
DALYs (Disability-Adjusted Life Years)	Global	Both	30-34 years	Lip and oral cavity cancer	Number	1991	84796.4	92060.6	77891
DALYs (Disability-Adjusted Life Years)	Global	Both	30-34 years	Lip and oral cavity cancer	Rate	1991	21.7114	23.5713	19.9433
DALYs (Disability-Adjusted Life Years)	Global	Both	35-39 years	Lip and oral cavity cancer	Number	1991	141494	153518	127925
DALYs (Disability-Adjusted Life Years)	Global	Both	35-39 years	Lip and oral cavity cancer	Rate	1991	39.185	42.515	35.4273
DALYs (Disability-Adjusted Life Years)	Global	Both	40-44 years	Lip and oral cavity cancer	Number	1991	229966	244639	214705
DALYs (Disability-Adjusted Life Years)	Global	Both	40-44 years	Lip and oral cavity cancer	Rate	1991	76.5204	81.4025	71.4423
DALYs (Disability-Adjusted Life Years)	Global	Both	45-49 years	Lip and oral cavity cancer	Number	1991	297520	314932	280350
DALYs (Disability-Adjusted Life Years)	Global	Both	45-49 years	Lip and oral cavity cancer	Rate	1991	126.395	133.793	119.101
DALYs (Disability-Adjusted Life Years)	Global	Both	50-54 years	Lip and oral cavity cancer	Number	1991	421182	447203	399803
DALYs (Disability-Adjusted Life Years)	Global	Both	50-54 years	Lip and oral cavity cancer	Rate	1991	196.007	208.117	186.058
DALYs (Disability-Adjusted Life Years)	Global	Both	55-59 years	Lip and oral cavity cancer	Number	1991	444979	472243	421974
DALYs (Disability-Adjusted Life Years)	Global	Both	55-59 years	Lip and oral cavity cancer	Rate	1991	236.891	251.405	224.644
DALYs (Disability-Adjusted Life Years)	Global	Both	60-64 years	Lip and oral cavity cancer	Number	1991	442588	469629	420426
DALYs (Disability-Adjusted Life Years)	Global	Both	60-64 years	Lip and oral cavity cancer	Rate	1991	270.011	286.508	256.491
DALYs (Disability-Adjusted Life Years)	Global	Both	65-69 years	Lip and oral cavity cancer	Number	1991	337872	356657	319966
DALYs (Disability-Adjusted Life Years)	Global	Both	65-69 years	Lip and oral cavity cancer	Rate	1991	265.144	279.886	251.092
DALYs (Disability-Adjusted Life Years)	Global	Both	70-74 years	Lip and oral cavity cancer	Number	1991	216862	228247	205144
DALYs (Disability-Adjusted Life Years)	Global	Both	70-74 years	Lip and oral cavity cancer	Rate	1991	247.194	260.172	233.838
DALYs (Disability-Adjusted Life Years)	Global	Both	75-79 years	Lip and oral cavity cancer	Number	1991	142817	150291	134273
DALYs (Disability-Adjusted Life Years)	Global	Both	75-79 years	Lip and oral cavity cancer	Rate	1991	231.202	243.301	217.371
DALYs (Disability-Adjusted Life Years)	Global	Both	80-84 years	Lip and oral cavity cancer	Number	1991	77337.3	82007.4	71196.7
DALYs (Disability-Adjusted Life Years)	Global	Both	80-84 years	Lip and oral cavity cancer	Rate	1991	211.933	224.73	195.105
DALYs (Disability-Adjusted Life Years)	Global	Both	85-89 years	Lip and oral cavity cancer	Number	1991	33421.5	35767.5	29748.7
DALYs (Disability-Adjusted Life Years)	Global	Both	85-89 years	Lip and oral cavity cancer	Rate	1991	211.449	226.292	188.212
DALYs (Disability-Adjusted Life Years)	Global	Both	90-94 years	Lip and oral cavity cancer	Number	1991	10904.6	11862.1	9228.79
DALYs (Disability-Adjusted Life Years)	Global	Both	90-94 years	Lip and oral cavity cancer	Rate	1991	238.257	259.178	201.642
DALYs (Disability-Adjusted Life Years)	Global	Both	95+ years	Lip and oral cavity cancer	Number	1991	2702.33	3029.25	2136.71
DALYs (Disability-Adjusted Life Years)	Global	Both	95+ years	Lip and oral cavity cancer	Rate	1991	254.998	285.846	201.624
DALYs (Disability-Adjusted Life Years)	Global	Both	<5 years	Lip and oral cavity cancer	Number	1996	0	0	0
DALYs (Disability-Adjusted Life Years)	Global	Both	<5 years	Lip and oral cavity cancer	Rate	1996	0	0	0
DALYs (Disability-Adjusted Life Years)	Global	Both	5-9 years	Lip and oral cavity cancer	Number	1996	0	0	0
DALYs (Disability-Adjusted Life Years)	Global	Both	5-9 years	Lip and oral cavity cancer	Rate	1996	0	0	0
DALYs (Disability-Adjusted Life Years)	Global	Both	10-14 years	Lip and oral cavity cancer	Number	1996	0	0	0
DALYs (Disability-Adjusted Life Years)	Global	Both	10-14 years	Lip and oral cavity cancer	Rate	1996	0	0	0
DALYs (Disability-Adjusted Life Years)	Global	Both	15-19 years	Lip and oral cavity cancer	Number	1996	29181.6	31865.3	26767.1
DALYs (Disability-Adjusted Life Years)	Global	Both	15-19 years	Lip and oral cavity cancer	Rate	1996	5.5078	6.01433	5.05208
DALYs (Disability-Adjusted Life Years)	Global	Both	20-24 years	Lip and oral cavity cancer	Number	1996	44492.8	48312.4	40830.7
DALYs (Disability-Adjusted Life Years)	Global	Both	20-24 years	Lip and oral cavity cancer	Rate	1996	8.83021	9.58825	8.1034
DALYs (Disability-Adjusted Life Years)	Global	Both	25-29 years	Lip and oral cavity cancer	Number	1996	60599.3	65669.8	55624
DALYs (Disability-Adjusted Life Years)	Global	Both	25-29 years	Lip and oral cavity cancer	Rate	1996	12.39	13.4267	11.3728
DALYs (Disability-Adjusted Life Years)	Global	Both	30-34 years	Lip and oral cavity cancer	Number	1996	96868.7	104032	90196.6
DALYs (Disability-Adjusted Life Years)	Global	Both	30-34 years	Lip and oral cavity cancer	Rate	1996	21.4305	23.0153	19.9544
DALYs (Disability-Adjusted Life Years)	Global	Both	35-39 years	Lip and oral cavity cancer	Number	1996	151607	163233	139433
DALYs (Disability-Adjusted Life Years)	Global	Both	35-39 years	Lip and oral cavity cancer	Rate	1996	39.4209	42.444	36.2555
DALYs (Disability-Adjusted Life Years)	Global	Both	40-44 years	Lip and oral cavity cancer	Number	1996	264612	281120	250154
DALYs (Disability-Adjusted Life Years)	Global	Both	40-44 years	Lip and oral cavity cancer	Rate	1996	75.3644	80.0662	71.2466
DALYs (Disability-Adjusted Life Years)	Global	Both	45-49 years	Lip and oral cavity cancer	Number	1996	360349	379843	343389
DALYs (Disability-Adjusted Life Years)	Global	Both	45-49 years	Lip and oral cavity cancer	Rate	1996	124.816	131.568	118.941
DALYs (Disability-Adjusted Life Years)	Global	Both	50-54 years	Lip and oral cavity cancer	Number	1996	429423	453868	408271
DALYs (Disability-Adjusted Life Years)	Global	Both	50-54 years	Lip and oral cavity cancer	Rate	1996	193.758	204.788	184.214
DALYs (Disability-Adjusted Life Years)	Global	Both	55-59 years	Lip and oral cavity cancer	Number	1996	484311	508851	461333
DALYs (Disability-Adjusted Life Years)	Global	Both	55-59 years	Lip and oral cavity cancer	Rate	1996	240.537	252.725	229.125
DALYs (Disability-Adjusted Life Years)	Global	Both	60-64 years	Lip and oral cavity cancer	Number	1996	476553	504334	452188
DALYs (Disability-Adjusted Life Years)	Global	Both	60-64 years	Lip and oral cavity cancer	Rate	1996	273.409	289.348	259.431
DALYs (Disability-Adjusted Life Years)	Global	Both	65-69 years	Lip and oral cavity cancer	Number	1996	398859	420663	375615
DALYs (Disability-Adjusted Life Years)	Global	Both	65-69 years	Lip and oral cavity cancer	Rate	1996	275.334	290.385	259.288
DALYs (Disability-Adjusted Life Years)	Global	Both	70-74 years	Lip and oral cavity cancer	Number	1996	269489	283589	255927
DALYs (Disability-Adjusted Life Years)	Global	Both	70-74 years	Lip and oral cavity cancer	Rate	1996	254.306	267.611	241.508
DALYs (Disability-Adjusted Life Years)	Global	Both	75-79 years	Lip and oral cavity cancer	Number	1996	158094	166897	147629
DALYs (Disability-Adjusted Life Years)	Global	Both	75-79 years	Lip and oral cavity cancer	Rate	1996	238.35	251.623	222.573
DALYs (Disability-Adjusted Life Years)	Global	Both	80-84 years	Lip and oral cavity cancer	Number	1996	89793.8	95887.1	81780.2
DALYs (Disability-Adjusted Life Years)	Global	Both	80-84 years	Lip and oral cavity cancer	Rate	1996	222.999	238.131	203.097
DALYs (Disability-Adjusted Life Years)	Global	Both	85-89 years	Lip and oral cavity cancer	Number	1996	43429.8	46965.9	38343
DALYs (Disability-Adjusted Life Years)	Global	Both	85-89 years	Lip and oral cavity cancer	Rate	1996	228.053	246.621	201.342
DALYs (Disability-Adjusted Life Years)	Global	Both	90-94 years	Lip and oral cavity cancer	Number	1996	15604.8	17254.7	13159.1
DALYs (Disability-Adjusted Life Years)	Global	Both	90-94 years	Lip and oral cavity cancer	Rate	1996	256.597	283.727	216.381
DALYs (Disability-Adjusted Life Years)	Global	Both	95+ years	Lip and oral cavity cancer	Number	1996	3735.66	4210.08	2946.89
DALYs (Disability-Adjusted Life Years)	Global	Both	95+ years	Lip and oral cavity cancer	Rate	1996	272.846	307.497	215.235
DALYs (Disability-Adjusted Life Years)	Global	Both	<5 years	Lip and oral cavity cancer	Number	2000	0	0	0
DALYs (Disability-Adjusted Life Years)	Global	Both	<5 years	Lip and oral cavity cancer	Rate	2000	0	0	0
DALYs (Disability-Adjusted Life Years)	Global	Both	5-9 years	Lip and oral cavity cancer	Number	2000	0	0	0
DALYs (Disability-Adjusted Life Years)	Global	Both	5-9 years	Lip and oral cavity cancer	Rate	2000	0	0	0
DALYs (Disability-Adjusted Life Years)	Global	Both	10-14 years	Lip and oral cavity cancer	Number	2000	0	0	0
DALYs (Disability-Adjusted Life Years)	Global	Both	10-14 years	Lip and oral cavity cancer	Rate	2000	0	0	0
DALYs (Disability-Adjusted Life Years)	Global	Both	15-19 years	Lip and oral cavity cancer	Number	2000	33115.1	36188.5	30183.5
DALYs (Disability-Adjusted Life Years)	Global	Both	15-19 years	Lip and oral cavity cancer	Rate	2000	5.82195	6.36228	5.30654
DALYs (Disability-Adjusted Life Years)	Global	Both	20-24 years	Lip and oral cavity cancer	Number	2000	49051.6	53289.8	44994
DALYs (Disability-Adjusted Life Years)	Global	Both	20-24 years	Lip and oral cavity cancer	Rate	2000	9.59867	10.428	8.80465
DALYs (Disability-Adjusted Life Years)	Global	Both	25-29 years	Lip and oral cavity cancer	Number	2000	67525	73461.2	61501.5
DALYs (Disability-Adjusted Life Years)	Global	Both	25-29 years	Lip and oral cavity cancer	Rate	2000	13.5389	14.7292	12.3312
DALYs (Disability-Adjusted Life Years)	Global	Both	30-34 years	Lip and oral cavity cancer	Number	2000	109297	117529	102015
DALYs (Disability-Adjusted Life Years)	Global	Both	30-34 years	Lip and oral cavity cancer	Rate	2000	22.8129	24.5311	21.293
DALYs (Disability-Adjusted Life Years)	Global	Both	35-39 years	Lip and oral cavity cancer	Number	2000	171904	182121	161540
DALYs (Disability-Adjusted Life Years)	Global	Both	35-39 years	Lip and oral cavity cancer	Rate	2000	39.5766	41.9288	37.1907
DALYs (Disability-Adjusted Life Years)	Global	Both	40-44 years	Lip and oral cavity cancer	Number	2000	281398	297141	265519
DALYs (Disability-Adjusted Life Years)	Global	Both	40-44 years	Lip and oral cavity cancer	Rate	2000	76.5018	80.7815	72.1849
DALYs (Disability-Adjusted Life Years)	Global	Both	45-49 years	Lip and oral cavity cancer	Number	2000	401556	420873	383212
DALYs (Disability-Adjusted Life Years)	Global	Both	45-49 years	Lip and oral cavity cancer	Rate	2000	122.066	127.938	116.49
DALYs (Disability-Adjusted Life Years)	Global	Both	50-54 years	Lip and oral cavity cancer	Number	2000	481148	503256	460718
DALYs (Disability-Adjusted Life Years)	Global	Both	50-54 years	Lip and oral cavity cancer	Rate	2000	184.263	192.729	176.439
DALYs (Disability-Adjusted Life Years)	Global	Both	55-59 years	Lip and oral cavity cancer	Number	2000	485123	512949	462591
DALYs (Disability-Adjusted Life Years)	Global	Both	55-59 years	Lip and oral cavity cancer	Rate	2000	236.591	250.161	225.602
DALYs (Disability-Adjusted Life Years)	Global	Both	60-64 years	Lip and oral cavity cancer	Number	2000	498750	524428	473829
DALYs (Disability-Adjusted Life Years)	Global	Both	60-64 years	Lip and oral cavity cancer	Rate	2000	267.668	281.45	254.294
DALYs (Disability-Adjusted Life Years)	Global	Both	65-69 years	Lip and oral cavity cancer	Number	2000	413886	433813	390941
DALYs (Disability-Adjusted Life Years)	Global	Both	65-69 years	Lip and oral cavity cancer	Rate	2000	271.301	284.363	256.26
DALYs (Disability-Adjusted Life Years)	Global	Both	70-74 years	Lip and oral cavity cancer	Number	2000	299984	315296	283432
DALYs (Disability-Adjusted Life Years)	Global	Both	70-74 years	Lip and oral cavity cancer	Rate	2000	251.838	264.692	237.942
DALYs (Disability-Adjusted Life Years)	Global	Both	75-79 years	Lip and oral cavity cancer	Number	2000	183539	192346	172747
DALYs (Disability-Adjusted Life Years)	Global	Both	75-79 years	Lip and oral cavity cancer	Rate	2000	232.975	244.154	219.277
DALYs (Disability-Adjusted Life Years)	Global	Both	80-84 years	Lip and oral cavity cancer	Number	2000	92211	99306.8	83559
DALYs (Disability-Adjusted Life Years)	Global	Both	80-84 years	Lip and oral cavity cancer	Rate	2000	217.268	233.987	196.882
DALYs (Disability-Adjusted Life Years)	Global	Both	85-89 years	Lip and oral cavity cancer	Number	2000	47703.4	51851.3	41827.8
DALYs (Disability-Adjusted Life Years)	Global	Both	85-89 years	Lip and oral cavity cancer	Rate	2000	222.98	242.368	195.515
DALYs (Disability-Adjusted Life Years)	Global	Both	90-94 years	Lip and oral cavity cancer	Number	2000	18661.6	20686.4	15695.4
DALYs (Disability-Adjusted Life Years)	Global	Both	90-94 years	Lip and oral cavity cancer	Rate	2000	255.997	283.773	215.307
DALYs (Disability-Adjusted Life Years)	Global	Both	95+ years	Lip and oral cavity cancer	Number	2000	4765.55	5360.84	3687.34
DALYs (Disability-Adjusted Life Years)	Global	Both	95+ years	Lip and oral cavity cancer	Rate	2000	267.27	300.655	206.799
DALYs (Disability-Adjusted Life Years)	Global	Both	<5 years	Lip and oral cavity cancer	Number	1999	0	0	0
DALYs (Disability-Adjusted Life Years)	Global	Both	<5 years	Lip and oral cavity cancer	Rate	1999	0	0	0
DALYs (Disability-Adjusted Life Years)	Global	Both	5-9 years	Lip and oral cavity cancer	Number	1999	0	0	0
DALYs (Disability-Adjusted Life Years)	Global	Both	5-9 years	Lip and oral cavity cancer	Rate	1999	0	0	0
DALYs (Disability-Adjusted Life Years)	Global	Both	10-14 years	Lip and oral cavity cancer	Number	1999	0	0	0
DALYs (Disability-Adjusted Life Years)	Global	Both	10-14 years	Lip and oral cavity cancer	Rate	1999	0	0	0
DALYs (Disability-Adjusted Life Years)	Global	Both	15-19 years	Lip and oral cavity cancer	Number	1999	32226.6	35481.1	29348.2
DALYs (Disability-Adjusted Life Years)	Global	Both	15-19 years	Lip and oral cavity cancer	Rate	1999	5.78446	6.36862	5.26781
DALYs (Disability-Adjusted Life Years)	Global	Both	20-24 years	Lip and oral cavity cancer	Number	1999	48079.6	52407.2	43929.9
DALYs (Disability-Adjusted Life Years)	Global	Both	20-24 years	Lip and oral cavity cancer	Rate	1999	9.49865	10.3536	8.67882
DALYs (Disability-Adjusted Life Years)	Global	Both	25-29 years	Lip and oral cavity cancer	Number	1999	65798.5	71620.2	60192.4
DALYs (Disability-Adjusted Life Years)	Global	Both	25-29 years	Lip and oral cavity cancer	Rate	1999	13.2186	14.3882	12.0924
DALYs (Disability-Adjusted Life Years)	Global	Both	30-34 years	Lip and oral cavity cancer	Number	1999	106245	114458	99175.5
DALYs (Disability-Adjusted Life Years)	Global	Both	30-34 years	Lip and oral cavity cancer	Rate	1999	22.3824	24.1126	20.8931
DALYs (Disability-Adjusted Life Years)	Global	Both	35-39 years	Lip and oral cavity cancer	Number	1999	166722	177318	156357
DALYs (Disability-Adjusted Life Years)	Global	Both	35-39 years	Lip and oral cavity cancer	Rate	1999	39.6885	42.2108	37.2211
DALYs (Disability-Adjusted Life Years)	Global	Both	40-44 years	Lip and oral cavity cancer	Number	1999	279276	296008	265832
DALYs (Disability-Adjusted Life Years)	Global	Both	40-44 years	Lip and oral cavity cancer	Rate	1999	76.5602	81.1472	72.8746
DALYs (Disability-Adjusted Life Years)	Global	Both	45-49 years	Lip and oral cavity cancer	Number	1999	388914	406880	370714
DALYs (Disability-Adjusted Life Years)	Global	Both	45-49 years	Lip and oral cavity cancer	Rate	1999	122.728	128.398	116.985
DALYs (Disability-Adjusted Life Years)	Global	Both	50-54 years	Lip and oral cavity cancer	Number	1999	461798	485061	442244
DALYs (Disability-Adjusted Life Years)	Global	Both	50-54 years	Lip and oral cavity cancer	Rate	1999	184.144	193.42	176.347
DALYs (Disability-Adjusted Life Years)	Global	Both	55-59 years	Lip and oral cavity cancer	Number	1999	484333	511583	463938
DALYs (Disability-Adjusted Life Years)	Global	Both	55-59 years	Lip and oral cavity cancer	Rate	1999	237.226	250.573	227.237
DALYs (Disability-Adjusted Life Years)	Global	Both	60-64 years	Lip and oral cavity cancer	Number	1999	492845	518993	467514
DALYs (Disability-Adjusted Life Years)	Global	Both	60-64 years	Lip and oral cavity cancer	Rate	1999	268.467	282.71	254.668
DALYs (Disability-Adjusted Life Years)	Global	Both	65-69 years	Lip and oral cavity cancer	Number	1999	408777	429181	387416
DALYs (Disability-Adjusted Life Years)	Global	Both	65-69 years	Lip and oral cavity cancer	Rate	1999	271.606	285.163	257.412
DALYs (Disability-Adjusted Life Years)	Global	Both	70-74 years	Lip and oral cavity cancer	Number	1999	294201	307666	278644
DALYs (Disability-Adjusted Life Years)	Global	Both	70-74 years	Lip and oral cavity cancer	Rate	1999	253.33	264.924	239.934
DALYs (Disability-Adjusted Life Years)	Global	Both	75-79 years	Lip and oral cavity cancer	Number	1999	176903	186062	166350
DALYs (Disability-Adjusted Life Years)	Global	Both	75-79 years	Lip and oral cavity cancer	Rate	1999	233.303	245.382	219.386
DALYs (Disability-Adjusted Life Years)	Global	Both	80-84 years	Lip and oral cavity cancer	Number	1999	90391	97592.4	81830.9
DALYs (Disability-Adjusted Life Years)	Global	Both	80-84 years	Lip and oral cavity cancer	Rate	1999	220.244	237.79	199.386
DALYs (Disability-Adjusted Life Years)	Global	Both	85-89 years	Lip and oral cavity cancer	Number	1999	46492.7	50575	40865.8
DALYs (Disability-Adjusted Life Years)	Global	Both	85-89 years	Lip and oral cavity cancer	Rate	1999	222.297	241.816	195.393
DALYs (Disability-Adjusted Life Years)	Global	Both	90-94 years	Lip and oral cavity cancer	Number	1999	17827.5	19737.3	15008.8
DALYs (Disability-Adjusted Life Years)	Global	Both	90-94 years	Lip and oral cavity cancer	Rate	1999	254.524	281.791	214.282
DALYs (Disability-Adjusted Life Years)	Global	Both	95+ years	Lip and oral cavity cancer	Number	1999	4483.76	5035.79	3474.89
DALYs (Disability-Adjusted Life Years)	Global	Both	95+ years	Lip and oral cavity cancer	Rate	1999	269.694	302.899	209.012
DALYs (Disability-Adjusted Life Years)	Global	Both	<5 years	Lip and oral cavity cancer	Number	1997	0	0	0
DALYs (Disability-Adjusted Life Years)	Global	Both	<5 years	Lip and oral cavity cancer	Rate	1997	0	0	0
DALYs (Disability-Adjusted Life Years)	Global	Both	5-9 years	Lip and oral cavity cancer	Number	1997	0	0	0
DALYs (Disability-Adjusted Life Years)	Global	Both	5-9 years	Lip and oral cavity cancer	Rate	1997	0	0	0
DALYs (Disability-Adjusted Life Years)	Global	Both	10-14 years	Lip and oral cavity cancer	Number	1997	0	0	0
DALYs (Disability-Adjusted Life Years)	Global	Both	10-14 years	Lip and oral cavity cancer	Rate	1997	0	0	0
DALYs (Disability-Adjusted Life Years)	Global	Both	15-19 years	Lip and oral cavity cancer	Number	1997	30062.4	32911.8	27397.3
DALYs (Disability-Adjusted Life Years)	Global	Both	15-19 years	Lip and oral cavity cancer	Rate	1997	5.59312	6.12326	5.09728
DALYs (Disability-Adjusted Life Years)	Global	Both	20-24 years	Lip and oral cavity cancer	Number	1997	45491.1	49665.6	41861
DALYs (Disability-Adjusted Life Years)	Global	Both	20-24 years	Lip and oral cavity cancer	Rate	1997	9.0403	9.86989	8.31891
DALYs (Disability-Adjusted Life Years)	Global	Both	25-29 years	Lip and oral cavity cancer	Number	1997	61924	67409.8	57315.8
DALYs (Disability-Adjusted Life Years)	Global	Both	25-29 years	Lip and oral cavity cancer	Rate	1997	12.5673	13.6806	11.6321
DALYs (Disability-Adjusted Life Years)	Global	Both	30-34 years	Lip and oral cavity cancer	Number	1997	100019	107463	93494.4
DALYs (Disability-Adjusted Life Years)	Global	Both	30-34 years	Lip and oral cavity cancer	Rate	1997	21.6363	23.2465	20.2248
DALYs (Disability-Adjusted Life Years)	Global	Both	35-39 years	Lip and oral cavity cancer	Number	1997	155382	167718	142275
DALYs (Disability-Adjusted Life Years)	Global	Both	35-39 years	Lip and oral cavity cancer	Rate	1997	39.5348	42.6735	36.1997
DALYs (Disability-Adjusted Life Years)	Global	Both	40-44 years	Lip and oral cavity cancer	Number	1997	267833	283649	255301
DALYs (Disability-Adjusted Life Years)	Global	Both	40-44 years	Lip and oral cavity cancer	Rate	1997	74.915	79.339	71.4098
DALYs (Disability-Adjusted Life Years)	Global	Both	45-49 years	Lip and oral cavity cancer	Number	1997	368817	385718	351818
DALYs (Disability-Adjusted Life Years)	Global	Both	45-49 years	Lip and oral cavity cancer	Rate	1997	123.733	129.404	118.031
DALYs (Disability-Adjusted Life Years)	Global	Both	50-54 years	Lip and oral cavity cancer	Number	1997	437311	462560	414694
DALYs (Disability-Adjusted Life Years)	Global	Both	50-54 years	Lip and oral cavity cancer	Rate	1997	190.485	201.483	180.633
DALYs (Disability-Adjusted Life Years)	Global	Both	55-59 years	Lip and oral cavity cancer	Number	1997	483881	510442	463296
DALYs (Disability-Adjusted Life Years)	Global	Both	55-59 years	Lip and oral cavity cancer	Rate	1997	239.059	252.181	228.889
DALYs (Disability-Adjusted Life Years)	Global	Both	60-64 years	Lip and oral cavity cancer	Number	1997	481083	511240	455462
DALYs (Disability-Adjusted Life Years)	Global	Both	60-64 years	Lip and oral cavity cancer	Rate	1997	271.021	288.01	256.587
DALYs (Disability-Adjusted Life Years)	Global	Both	65-69 years	Lip and oral cavity cancer	Number	1997	405121	426899	386199
DALYs (Disability-Adjusted Life Years)	Global	Both	65-69 years	Lip and oral cavity cancer	Rate	1997	275.639	290.457	262.765
DALYs (Disability-Adjusted Life Years)	Global	Both	70-74 years	Lip and oral cavity cancer	Number	1997	277597	291473	264226
DALYs (Disability-Adjusted Life Years)	Global	Both	70-74 years	Lip and oral cavity cancer	Rate	1997	253.875	266.566	241.647
DALYs (Disability-Adjusted Life Years)	Global	Both	75-79 years	Lip and oral cavity cancer	Number	1997	163353	172338	153167
DALYs (Disability-Adjusted Life Years)	Global	Both	75-79 years	Lip and oral cavity cancer	Rate	1997	235.541	248.496	220.853
DALYs (Disability-Adjusted Life Years)	Global	Both	80-84 years	Lip and oral cavity cancer	Number	1997	89278.8	95718.4	80926.7
DALYs (Disability-Adjusted Life Years)	Global	Both	80-84 years	Lip and oral cavity cancer	Rate	1997	221.281	237.242	200.58
DALYs (Disability-Adjusted Life Years)	Global	Both	85-89 years	Lip and oral cavity cancer	Number	1997	44271.1	48044.2	39013.7
DALYs (Disability-Adjusted Life Years)	Global	Both	85-89 years	Lip and oral cavity cancer	Rate	1997	225.269	244.468	198.517
DALYs (Disability-Adjusted Life Years)	Global	Both	90-94 years	Lip and oral cavity cancer	Number	1997	16403.2	18140.7	13828.6
DALYs (Disability-Adjusted Life Years)	Global	Both	90-94 years	Lip and oral cavity cancer	Rate	1997	255.988	283.104	215.809
DALYs (Disability-Adjusted Life Years)	Global	Both	95+ years	Lip and oral cavity cancer	Number	1997	3940.87	4431.6	3086.04
DALYs (Disability-Adjusted Life Years)	Global	Both	95+ years	Lip and oral cavity cancer	Rate	1997	271.232	305.006	212.398
DALYs (Disability-Adjusted Life Years)	Global	Both	<5 years	Lip and oral cavity cancer	Number	1998	0	0	0
DALYs (Disability-Adjusted Life Years)	Global	Both	<5 years	Lip and oral cavity cancer	Rate	1998	0	0	0
DALYs (Disability-Adjusted Life Years)	Global	Both	5-9 years	Lip and oral cavity cancer	Number	1998	0	0	0
DALYs (Disability-Adjusted Life Years)	Global	Both	5-9 years	Lip and oral cavity cancer	Rate	1998	0	0	0
DALYs (Disability-Adjusted Life Years)	Global	Both	10-14 years	Lip and oral cavity cancer	Number	1998	0	0	0
DALYs (Disability-Adjusted Life Years)	Global	Both	10-14 years	Lip and oral cavity cancer	Rate	1998	0	0	0
DALYs (Disability-Adjusted Life Years)	Global	Both	15-19 years	Lip and oral cavity cancer	Number	1998	31081.5	34164.9	28474.2
DALYs (Disability-Adjusted Life Years)	Global	Both	15-19 years	Lip and oral cavity cancer	Rate	1998	5.68576	6.24981	5.20881
DALYs (Disability-Adjusted Life Years)	Global	Both	20-24 years	Lip and oral cavity cancer	Number	1998	46701.3	50849.1	42672.4
DALYs (Disability-Adjusted Life Years)	Global	Both	20-24 years	Lip and oral cavity cancer	Rate	1998	9.27294	10.0965	8.47297
DALYs (Disability-Adjusted Life Years)	Global	Both	25-29 years	Lip and oral cavity cancer	Number	1998	63423.6	68793	58359.8
DALYs (Disability-Adjusted Life Years)	Global	Both	25-29 years	Lip and oral cavity cancer	Rate	1998	12.7942	13.8774	11.7727
DALYs (Disability-Adjusted Life Years)	Global	Both	30-34 years	Lip and oral cavity cancer	Number	1998	102683	110450	95642.8
DALYs (Disability-Adjusted Life Years)	Global	Both	30-34 years	Lip and oral cavity cancer	Rate	1998	21.8739	23.5284	20.3742
DALYs (Disability-Adjusted Life Years)	Global	Both	35-39 years	Lip and oral cavity cancer	Number	1998	160312	171855	147972
DALYs (Disability-Adjusted Life Years)	Global	Both	35-39 years	Lip and oral cavity cancer	Rate	1998	39.5265	42.3727	36.484
DALYs (Disability-Adjusted Life Years)	Global	Both	40-44 years	Lip and oral cavity cancer	Number	1998	272113	287747	258432
DALYs (Disability-Adjusted Life Years)	Global	Both	40-44 years	Lip and oral cavity cancer	Rate	1998	75.2006	79.5212	71.4198
DALYs (Disability-Adjusted Life Years)	Global	Both	45-49 years	Lip and oral cavity cancer	Number	1998	377754	396373	360889
DALYs (Disability-Adjusted Life Years)	Global	Both	45-49 years	Lip and oral cavity cancer	Rate	1998	122.449	128.484	116.982
DALYs (Disability-Adjusted Life Years)	Global	Both	50-54 years	Lip and oral cavity cancer	Number	1998	445110	470169	425566
DALYs (Disability-Adjusted Life Years)	Global	Both	50-54 years	Lip and oral cavity cancer	Rate	1998	186.779	197.295	178.578
DALYs (Disability-Adjusted Life Years)	Global	Both	55-59 years	Lip and oral cavity cancer	Number	1998	482844	507544	460518
DALYs (Disability-Adjusted Life Years)	Global	Both	55-59 years	Lip and oral cavity cancer	Rate	1998	237.624	249.78	226.637
DALYs (Disability-Adjusted Life Years)	Global	Both	60-64 years	Lip and oral cavity cancer	Number	1998	487877	515757	464379
DALYs (Disability-Adjusted Life Years)	Global	Both	60-64 years	Lip and oral cavity cancer	Rate	1998	270.022	285.452	257.017
DALYs (Disability-Adjusted Life Years)	Global	Both	65-69 years	Lip and oral cavity cancer	Number	1998	408420	429589	387352
DALYs (Disability-Adjusted Life Years)	Global	Both	65-69 years	Lip and oral cavity cancer	Rate	1998	274.486	288.713	260.327
DALYs (Disability-Adjusted Life Years)	Global	Both	70-74 years	Lip and oral cavity cancer	Number	1998	287463	300728	273114
DALYs (Disability-Adjusted Life Years)	Global	Both	70-74 years	Lip and oral cavity cancer	Rate	1998	254.911	266.674	242.187
DALYs (Disability-Adjusted Life Years)	Global	Both	75-79 years	Lip and oral cavity cancer	Number	1998	169963	179152	158806
DALYs (Disability-Adjusted Life Years)	Global	Both	75-79 years	Lip and oral cavity cancer	Rate	1998	233.984	246.633	218.624
DALYs (Disability-Adjusted Life Years)	Global	Both	80-84 years	Lip and oral cavity cancer	Number	1998	89622.9	96058.5	81473.5
DALYs (Disability-Adjusted Life Years)	Global	Both	80-84 years	Lip and oral cavity cancer	Rate	1998	221.548	237.457	201.403
DALYs (Disability-Adjusted Life Years)	Global	Both	85-89 years	Lip and oral cavity cancer	Number	1998	45454.7	49247.1	39960
DALYs (Disability-Adjusted Life Years)	Global	Both	85-89 years	Lip and oral cavity cancer	Rate	1998	223.697	242.36	196.656
DALYs (Disability-Adjusted Life Years)	Global	Both	90-94 years	Lip and oral cavity cancer	Number	1998	17232.5	19019.9	14502.6
DALYs (Disability-Adjusted Life Years)	Global	Both	90-94 years	Lip and oral cavity cancer	Rate	1998	256.987	283.643	216.276
DALYs (Disability-Adjusted Life Years)	Global	Both	95+ years	Lip and oral cavity cancer	Number	1998	4234.68	4749.97	3294.81
DALYs (Disability-Adjusted Life Years)	Global	Both	95+ years	Lip and oral cavity cancer	Rate	1998	272.57	305.738	212.075
DALYs (Disability-Adjusted Life Years)	Global	Both	<5 years	Lip and oral cavity cancer	Number	2002	0	0	0
DALYs (Disability-Adjusted Life Years)	Global	Both	<5 years	Lip and oral cavity cancer	Rate	2002	0	0	0
DALYs (Disability-Adjusted Life Years)	Global	Both	5-9 years	Lip and oral cavity cancer	Number	2002	0	0	0
DALYs (Disability-Adjusted Life Years)	Global	Both	5-9 years	Lip and oral cavity cancer	Rate	2002	0	0	0
DALYs (Disability-Adjusted Life Years)	Global	Both	10-14 years	Lip and oral cavity cancer	Number	2002	0	0	0
DALYs (Disability-Adjusted Life Years)	Global	Both	10-14 years	Lip and oral cavity cancer	Rate	2002	0	0	0
DALYs (Disability-Adjusted Life Years)	Global	Both	15-19 years	Lip and oral cavity cancer	Number	2002	33488.7	36667.6	30635.8
DALYs (Disability-Adjusted Life Years)	Global	Both	15-19 years	Lip and oral cavity cancer	Rate	2002	5.62857	6.16285	5.14906
DALYs (Disability-Adjusted Life Years)	Global	Both	20-24 years	Lip and oral cavity cancer	Number	2002	50376.6	54780	46405.5
DALYs (Disability-Adjusted Life Years)	Global	Both	20-24 years	Lip and oral cavity cancer	Rate	2002	9.58877	10.4269	8.83291
DALYs (Disability-Adjusted Life Years)	Global	Both	25-29 years	Lip and oral cavity cancer	Number	2002	68543.2	74331.9	63137.2
DALYs (Disability-Adjusted Life Years)	Global	Both	25-29 years	Lip and oral cavity cancer	Rate	2002	13.751	14.9124	12.6665
DALYs (Disability-Adjusted Life Years)	Global	Both	30-34 years	Lip and oral cavity cancer	Number	2002	112001	120548	104419
DALYs (Disability-Adjusted Life Years)	Global	Both	30-34 years	Lip and oral cavity cancer	Rate	2002	22.9288	24.6783	21.3765
DALYs (Disability-Adjusted Life Years)	Global	Both	35-39 years	Lip and oral cavity cancer	Number	2002	179265	190559	169689
DALYs (Disability-Adjusted Life Years)	Global	Both	35-39 years	Lip and oral cavity cancer	Rate	2002	39.2293	41.7007	37.1337
DALYs (Disability-Adjusted Life Years)	Global	Both	40-44 years	Lip and oral cavity cancer	Number	2002	287280	304091	272364
DALYs (Disability-Adjusted Life Years)	Global	Both	40-44 years	Lip and oral cavity cancer	Rate	2002	75.2917	79.6977	71.3825
DALYs (Disability-Adjusted Life Years)	Global	Both	45-49 years	Lip and oral cavity cancer	Number	2002	413810	432664	393620
DALYs (Disability-Adjusted Life Years)	Global	Both	45-49 years	Lip and oral cavity cancer	Rate	2002	120.575	126.068	114.692
DALYs (Disability-Adjusted Life Years)	Global	Both	50-54 years	Lip and oral cavity cancer	Number	2002	517512	539905	496687
DALYs (Disability-Adjusted Life Years)	Global	Both	50-54 years	Lip and oral cavity cancer	Rate	2002	182.622	190.524	175.273
DALYs (Disability-Adjusted Life Years)	Global	Both	55-59 years	Lip and oral cavity cancer	Number	2002	496368	523782	475595
DALYs (Disability-Adjusted Life Years)	Global	Both	55-59 years	Lip and oral cavity cancer	Rate	2002	229.336	242.002	219.738
DALYs (Disability-Adjusted Life Years)	Global	Both	60-64 years	Lip and oral cavity cancer	Number	2002	506883	532568	483825
DALYs (Disability-Adjusted Life Years)	Global	Both	60-64 years	Lip and oral cavity cancer	Rate	2002	266.994	280.524	254.848
DALYs (Disability-Adjusted Life Years)	Global	Both	65-69 years	Lip and oral cavity cancer	Number	2002	425677	446335	405521
DALYs (Disability-Adjusted Life Years)	Global	Both	65-69 years	Lip and oral cavity cancer	Rate	2002	268.444	281.471	255.732
DALYs (Disability-Adjusted Life Years)	Global	Both	70-74 years	Lip and oral cavity cancer	Number	2002	313818	329922	296468
DALYs (Disability-Adjusted Life Years)	Global	Both	70-74 years	Lip and oral cavity cancer	Rate	2002	253.072	266.059	239.081
DALYs (Disability-Adjusted Life Years)	Global	Both	75-79 years	Lip and oral cavity cancer	Number	2002	195624	204977	184338
DALYs (Disability-Adjusted Life Years)	Global	Both	75-79 years	Lip and oral cavity cancer	Rate	2002	231.69	242.766	218.322
DALYs (Disability-Adjusted Life Years)	Global	Both	80-84 years	Lip and oral cavity cancer	Number	2002	99895.8	107275	90410.5
DALYs (Disability-Adjusted Life Years)	Global	Both	80-84 years	Lip and oral cavity cancer	Rate	2002	213.569	229.345	193.29
DALYs (Disability-Adjusted Life Years)	Global	Both	85-89 years	Lip and oral cavity cancer	Number	2002	48743.6	52693.6	43021.1
DALYs (Disability-Adjusted Life Years)	Global	Both	85-89 years	Lip and oral cavity cancer	Rate	2002	223.477	241.587	197.241
DALYs (Disability-Adjusted Life Years)	Global	Both	90-94 years	Lip and oral cavity cancer	Number	2002	20244.7	22368.7	17104.9
DALYs (Disability-Adjusted Life Years)	Global	Both	90-94 years	Lip and oral cavity cancer	Rate	2002	257.246	284.235	217.349
DALYs (Disability-Adjusted Life Years)	Global	Both	95+ years	Lip and oral cavity cancer	Number	2002	5505.34	6202.52	4240.05
DALYs (Disability-Adjusted Life Years)	Global	Both	95+ years	Lip and oral cavity cancer	Rate	2002	269.832	304.003	207.817
DALYs (Disability-Adjusted Life Years)	Global	Both	<5 years	Lip and oral cavity cancer	Number	2001	0	0	0
DALYs (Disability-Adjusted Life Years)	Global	Both	<5 years	Lip and oral cavity cancer	Rate	2001	0	0	0
DALYs (Disability-Adjusted Life Years)	Global	Both	5-9 years	Lip and oral cavity cancer	Number	2001	0	0	0
DALYs (Disability-Adjusted Life Years)	Global	Both	5-9 years	Lip and oral cavity cancer	Rate	2001	0	0	0
DALYs (Disability-Adjusted Life Years)	Global	Both	10-14 years	Lip and oral cavity cancer	Number	2001	0	0	0
DALYs (Disability-Adjusted Life Years)	Global	Both	10-14 years	Lip and oral cavity cancer	Rate	2001	0	0	0
DALYs (Disability-Adjusted Life Years)	Global	Both	15-19 years	Lip and oral cavity cancer	Number	2001	33465.1	36517.7	30516.5
DALYs (Disability-Adjusted Life Years)	Global	Both	15-19 years	Lip and oral cavity cancer	Rate	2001	5.75155	6.27618	5.24478
DALYs (Disability-Adjusted Life Years)	Global	Both	20-24 years	Lip and oral cavity cancer	Number	2001	49774.2	54204.9	45829.5
DALYs (Disability-Adjusted Life Years)	Global	Both	20-24 years	Lip and oral cavity cancer	Rate	2001	9.61863	10.4748	8.85633
DALYs (Disability-Adjusted Life Years)	Global	Both	25-29 years	Lip and oral cavity cancer	Number	2001	68284.8	74085.4	62490.2
DALYs (Disability-Adjusted Life Years)	Global	Both	25-29 years	Lip and oral cavity cancer	Rate	2001	13.6928	14.856	12.5309
DALYs (Disability-Adjusted Life Years)	Global	Both	30-34 years	Lip and oral cavity cancer	Number	2001	110365	118374	103228
DALYs (Disability-Adjusted Life Years)	Global	Both	30-34 years	Lip and oral cavity cancer	Rate	2001	22.8004	24.4551	21.3259
DALYs (Disability-Adjusted Life Years)	Global	Both	35-39 years	Lip and oral cavity cancer	Number	2001	175712	187085	165398
DALYs (Disability-Adjusted Life Years)	Global	Both	35-39 years	Lip and oral cavity cancer	Rate	2001	39.3399	41.8863	37.0307
DALYs (Disability-Adjusted Life Years)	Global	Both	40-44 years	Lip and oral cavity cancer	Number	2001	283175	300345	268151
DALYs (Disability-Adjusted Life Years)	Global	Both	40-44 years	Lip and oral cavity cancer	Rate	2001	75.9123	80.5149	71.8847
DALYs (Disability-Adjusted Life Years)	Global	Both	45-49 years	Lip and oral cavity cancer	Number	2001	406853	427554	385262
DALYs (Disability-Adjusted Life Years)	Global	Both	45-49 years	Lip and oral cavity cancer	Rate	2001	120.847	126.996	114.434
DALYs (Disability-Adjusted Life Years)	Global	Both	50-54 years	Lip and oral cavity cancer	Number	2001	503830	526583	482158
DALYs (Disability-Adjusted Life Years)	Global	Both	50-54 years	Lip and oral cavity cancer	Rate	2001	183.858	192.161	175.95
DALYs (Disability-Adjusted Life Years)	Global	Both	55-59 years	Lip and oral cavity cancer	Number	2001	488343	515516	465884
DALYs (Disability-Adjusted Life Years)	Global	Both	55-59 years	Lip and oral cavity cancer	Rate	2001	234.541	247.591	223.754
DALYs (Disability-Adjusted Life Years)	Global	Both	60-64 years	Lip and oral cavity cancer	Number	2001	503747	529378	479650
DALYs (Disability-Adjusted Life Years)	Global	Both	60-64 years	Lip and oral cavity cancer	Rate	2001	267.343	280.945	254.555
DALYs (Disability-Adjusted Life Years)	Global	Both	65-69 years	Lip and oral cavity cancer	Number	2001	420006	441678	398627
DALYs (Disability-Adjusted Life Years)	Global	Both	65-69 years	Lip and oral cavity cancer	Rate	2001	270.541	284.501	256.77
DALYs (Disability-Adjusted Life Years)	Global	Both	70-74 years	Lip and oral cavity cancer	Number	2001	307444	323097	290824
DALYs (Disability-Adjusted Life Years)	Global	Both	70-74 years	Lip and oral cavity cancer	Rate	2001	252.262	265.104	238.624
DALYs (Disability-Adjusted Life Years)	Global	Both	75-79 years	Lip and oral cavity cancer	Number	2001	190325	198925	178807
DALYs (Disability-Adjusted Life Years)	Global	Both	75-79 years	Lip and oral cavity cancer	Rate	2001	233.323	243.865	219.203
DALYs (Disability-Adjusted Life Years)	Global	Both	80-84 years	Lip and oral cavity cancer	Number	2001	96285.9	103827	86966.2
DALYs (Disability-Adjusted Life Years)	Global	Both	80-84 years	Lip and oral cavity cancer	Rate	2001	216.515	233.474	195.558
DALYs (Disability-Adjusted Life Years)	Global	Both	85-89 years	Lip and oral cavity cancer	Number	2001	48699.2	52804	42797.3
DALYs (Disability-Adjusted Life Years)	Global	Both	85-89 years	Lip and oral cavity cancer	Rate	2001	225.017	243.983	197.747
DALYs (Disability-Adjusted Life Years)	Global	Both	90-94 years	Lip and oral cavity cancer	Number	2001	19439.4	21503.2	16385.9
DALYs (Disability-Adjusted Life Years)	Global	Both	90-94 years	Lip and oral cavity cancer	Rate	2001	256.197	283.396	215.954
DALYs (Disability-Adjusted Life Years)	Global	Both	95+ years	Lip and oral cavity cancer	Number	2001	5046.14	5676.76	3883.75
DALYs (Disability-Adjusted Life Years)	Global	Both	95+ years	Lip and oral cavity cancer	Rate	2001	264.365	297.403	203.468
DALYs (Disability-Adjusted Life Years)	Global	Both	<5 years	Lip and oral cavity cancer	Number	2005	0	0	0
DALYs (Disability-Adjusted Life Years)	Global	Both	<5 years	Lip and oral cavity cancer	Rate	2005	0	0	0
DALYs (Disability-Adjusted Life Years)	Global	Both	5-9 years	Lip and oral cavity cancer	Number	2005	0	0	0
DALYs (Disability-Adjusted Life Years)	Global	Both	5-9 years	Lip and oral cavity cancer	Rate	2005	0	0	0
DALYs (Disability-Adjusted Life Years)	Global	Both	10-14 years	Lip and oral cavity cancer	Number	2005	0	0	0
DALYs (Disability-Adjusted Life Years)	Global	Both	10-14 years	Lip and oral cavity cancer	Rate	2005	0	0	0
DALYs (Disability-Adjusted Life Years)	Global	Both	15-19 years	Lip and oral cavity cancer	Number	2005	35335.8	38562.8	32432.7
DALYs (Disability-Adjusted Life Years)	Global	Both	15-19 years	Lip and oral cavity cancer	Rate	2005	5.68308	6.20208	5.21618
DALYs (Disability-Adjusted Life Years)	Global	Both	20-24 years	Lip and oral cavity cancer	Number	2005	53588.2	58773.8	49184.7
DALYs (Disability-Adjusted Life Years)	Global	Both	20-24 years	Lip and oral cavity cancer	Rate	2005	9.6082	10.538	8.81867
DALYs (Disability-Adjusted Life Years)	Global	Both	25-29 years	Lip and oral cavity cancer	Number	2005	71089	77587.5	65419.9
DALYs (Disability-Adjusted Life Years)	Global	Both	25-29 years	Lip and oral cavity cancer	Rate	2005	14.0184	15.2999	12.9005
DALYs (Disability-Adjusted Life Years)	Global	Both	30-34 years	Lip and oral cavity cancer	Number	2005	117301	125976	108351
DALYs (Disability-Adjusted Life Years)	Global	Both	30-34 years	Lip and oral cavity cancer	Rate	2005	23.5982	25.3434	21.7976
DALYs (Disability-Adjusted Life Years)	Global	Both	35-39 years	Lip and oral cavity cancer	Number	2005	186691	199399	175812
DALYs (Disability-Adjusted Life Years)	Global	Both	35-39 years	Lip and oral cavity cancer	Rate	2005	39.317	41.9932	37.0257
DALYs (Disability-Adjusted Life Years)	Global	Both	40-44 years	Lip and oral cavity cancer	Number	2005	303740	320261	286867
DALYs (Disability-Adjusted Life Years)	Global	Both	40-44 years	Lip and oral cavity cancer	Rate	2005	71.7982	75.7035	67.8096
DALYs (Disability-Adjusted Life Years)	Global	Both	45-49 years	Lip and oral cavity cancer	Number	2005	430949	454396	407310
DALYs (Disability-Adjusted Life Years)	Global	Both	45-49 years	Lip and oral cavity cancer	Rate	2005	121.525	128.137	114.859
DALYs (Disability-Adjusted Life Years)	Global	Both	50-54 years	Lip and oral cavity cancer	Number	2005	557829	584757	534269
DALYs (Disability-Adjusted Life Years)	Global	Both	50-54 years	Lip and oral cavity cancer	Rate	2005	177.349	185.91	169.858
DALYs (Disability-Adjusted Life Years)	Global	Both	55-59 years	Lip and oral cavity cancer	Number	2005	544690	568403	521133
DALYs (Disability-Adjusted Life Years)	Global	Both	55-59 years	Lip and oral cavity cancer	Rate	2005	219.057	228.594	209.583
DALYs (Disability-Adjusted Life Years)	Global	Both	60-64 years	Lip and oral cavity cancer	Number	2005	506310	530289	481397
DALYs (Disability-Adjusted Life Years)	Global	Both	60-64 years	Lip and oral cavity cancer	Rate	2005	260.632	272.975	247.808
DALYs (Disability-Adjusted Life Years)	Global	Both	65-69 years	Lip and oral cavity cancer	Number	2005	443678	465678	421374
DALYs (Disability-Adjusted Life Years)	Global	Both	65-69 years	Lip and oral cavity cancer	Rate	2005	264.397	277.507	251.106
DALYs (Disability-Adjusted Life Years)	Global	Both	70-74 years	Lip and oral cavity cancer	Number	2005	325616	341526	309851
DALYs (Disability-Adjusted Life Years)	Global	Both	70-74 years	Lip and oral cavity cancer	Rate	2005	250.441	262.678	238.315
DALYs (Disability-Adjusted Life Years)	Global	Both	75-79 years	Lip and oral cavity cancer	Number	2005	215314	224801	203402
DALYs (Disability-Adjusted Life Years)	Global	Both	75-79 years	Lip and oral cavity cancer	Rate	2005	231.911	242.13	219.081
DALYs (Disability-Adjusted Life Years)	Global	Both	80-84 years	Lip and oral cavity cancer	Number	2005	114382	121265	104583
DALYs (Disability-Adjusted Life Years)	Global	Both	80-84 years	Lip and oral cavity cancer	Rate	2005	212.857	225.666	194.621
DALYs (Disability-Adjusted Life Years)	Global	Both	85-89 years	Lip and oral cavity cancer	Number	2005	52269.4	56040.4	46481.5
DALYs (Disability-Adjusted Life Years)	Global	Both	85-89 years	Lip and oral cavity cancer	Rate	2005	223.395	239.511	198.657
DALYs (Disability-Adjusted Life Years)	Global	Both	90-94 years	Lip and oral cavity cancer	Number	2005	22407	24515.8	18970.7
DALYs (Disability-Adjusted Life Years)	Global	Both	90-94 years	Lip and oral cavity cancer	Rate	2005	257.276	281.489	217.82
DALYs (Disability-Adjusted Life Years)	Global	Both	95+ years	Lip and oral cavity cancer	Number	2005	6574.67	7388.64	5067.81
DALYs (Disability-Adjusted Life Years)	Global	Both	95+ years	Lip and oral cavity cancer	Rate	2005	272.607	306.357	210.128
DALYs (Disability-Adjusted Life Years)	Global	Both	<5 years	Lip and oral cavity cancer	Number	2006	0	0	0
DALYs (Disability-Adjusted Life Years)	Global	Both	<5 years	Lip and oral cavity cancer	Rate	2006	0	0	0
DALYs (Disability-Adjusted Life Years)	Global	Both	5-9 years	Lip and oral cavity cancer	Number	2006	0	0	0
DALYs (Disability-Adjusted Life Years)	Global	Both	5-9 years	Lip and oral cavity cancer	Rate	2006	0	0	0
DALYs (Disability-Adjusted Life Years)	Global	Both	10-14 years	Lip and oral cavity cancer	Number	2006	0	0	0
DALYs (Disability-Adjusted Life Years)	Global	Both	10-14 years	Lip and oral cavity cancer	Rate	2006	0	0	0
DALYs (Disability-Adjusted Life Years)	Global	Both	15-19 years	Lip and oral cavity cancer	Number	2006	34864.9	38404	31894.5
DALYs (Disability-Adjusted Life Years)	Global	Both	15-19 years	Lip and oral cavity cancer	Rate	2006	5.59123	6.15879	5.11487
DALYs (Disability-Adjusted Life Years)	Global	Both	20-24 years	Lip and oral cavity cancer	Number	2006	54300.8	59293.4	50039.5
DALYs (Disability-Adjusted Life Years)	Global	Both	20-24 years	Lip and oral cavity cancer	Rate	2006	9.50206	10.3757	8.75638
DALYs (Disability-Adjusted Life Years)	Global	Both	25-29 years	Lip and oral cavity cancer	Number	2006	71305	77547.7	65436.3
DALYs (Disability-Adjusted Life Years)	Global	Both	25-29 years	Lip and oral cavity cancer	Rate	2006	13.8796	15.0947	12.7372
DALYs (Disability-Adjusted Life Years)	Global	Both	30-34 years	Lip and oral cavity cancer	Number	2006	116794	126599	108378
DALYs (Disability-Adjusted Life Years)	Global	Both	30-34 years	Lip and oral cavity cancer	Rate	2006	23.4607	25.4302	21.7701
DALYs (Disability-Adjusted Life Years)	Global	Both	35-39 years	Lip and oral cavity cancer	Number	2006	189728	203297	178611
DALYs (Disability-Adjusted Life Years)	Global	Both	35-39 years	Lip and oral cavity cancer	Rate	2006	39.5054	42.3308	37.1905
DALYs (Disability-Adjusted Life Years)	Global	Both	40-44 years	Lip and oral cavity cancer	Number	2006	309207	327013	294414
DALYs (Disability-Adjusted Life Years)	Global	Both	40-44 years	Lip and oral cavity cancer	Rate	2006	71.0029	75.0917	67.6058
DALYs (Disability-Adjusted Life Years)	Global	Both	45-49 years	Lip and oral cavity cancer	Number	2006	431821	455446	407219
DALYs (Disability-Adjusted Life Years)	Global	Both	45-49 years	Lip and oral cavity cancer	Rate	2006	119.913	126.473	113.081
DALYs (Disability-Adjusted Life Years)	Global	Both	50-54 years	Lip and oral cavity cancer	Number	2006	563778	590946	537792
DALYs (Disability-Adjusted Life Years)	Global	Both	50-54 years	Lip and oral cavity cancer	Rate	2006	174.788	183.211	166.732
DALYs (Disability-Adjusted Life Years)	Global	Both	55-59 years	Lip and oral cavity cancer	Number	2006	566805	594100	542013
DALYs (Disability-Adjusted Life Years)	Global	Both	55-59 years	Lip and oral cavity cancer	Rate	2006	216.688	227.123	207.21
DALYs (Disability-Adjusted Life Years)	Global	Both	60-64 years	Lip and oral cavity cancer	Number	2006	508196	533814	484488
DALYs (Disability-Adjusted Life Years)	Global	Both	60-64 years	Lip and oral cavity cancer	Rate	2006	256.736	269.678	244.759
DALYs (Disability-Adjusted Life Years)	Global	Both	65-69 years	Lip and oral cavity cancer	Number	2006	446574	468557	424847
DALYs (Disability-Adjusted Life Years)	Global	Both	65-69 years	Lip and oral cavity cancer	Rate	2006	262.325	275.238	249.562
DALYs (Disability-Adjusted Life Years)	Global	Both	70-74 years	Lip and oral cavity cancer	Number	2006	327368	345475	309277
DALYs (Disability-Adjusted Life Years)	Global	Both	70-74 years	Lip and oral cavity cancer	Rate	2006	246.408	260.038	232.792
DALYs (Disability-Adjusted Life Years)	Global	Both	75-79 years	Lip and oral cavity cancer	Number	2006	220661	230954	207975
DALYs (Disability-Adjusted Life Years)	Global	Both	75-79 years	Lip and oral cavity cancer	Rate	2006	231.344	242.135	218.044
DALYs (Disability-Adjusted Life Years)	Global	Both	80-84 years	Lip and oral cavity cancer	Number	2006	118989	126326	108228
DALYs (Disability-Adjusted Life Years)	Global	Both	80-84 years	Lip and oral cavity cancer	Rate	2006	212.911	226.04	193.656
DALYs (Disability-Adjusted Life Years)	Global	Both	85-89 years	Lip and oral cavity cancer	Number	2006	55013.1	59021.6	48585.5
DALYs (Disability-Adjusted Life Years)	Global	Both	85-89 years	Lip and oral cavity cancer	Rate	2006	222.261	238.456	196.293
DALYs (Disability-Adjusted Life Years)	Global	Both	90-94 years	Lip and oral cavity cancer	Number	2006	23248.3	25391.1	19681.6
DALYs (Disability-Adjusted Life Years)	Global	Both	90-94 years	Lip and oral cavity cancer	Rate	2006	261.286	285.369	221.2
DALYs (Disability-Adjusted Life Years)	Global	Both	95+ years	Lip and oral cavity cancer	Number	2006	7142.66	8004.62	5492.56
DALYs (Disability-Adjusted Life Years)	Global	Both	95+ years	Lip and oral cavity cancer	Rate	2006	280.697	314.571	215.85
DALYs (Disability-Adjusted Life Years)	Global	Both	<5 years	Lip and oral cavity cancer	Number	2004	0	0	0
DALYs (Disability-Adjusted Life Years)	Global	Both	<5 years	Lip and oral cavity cancer	Rate	2004	0	0	0
DALYs (Disability-Adjusted Life Years)	Global	Both	5-9 years	Lip and oral cavity cancer	Number	2004	0	0	0
DALYs (Disability-Adjusted Life Years)	Global	Both	5-9 years	Lip and oral cavity cancer	Rate	2004	0	0	0
DALYs (Disability-Adjusted Life Years)	Global	Both	10-14 years	Lip and oral cavity cancer	Number	2004	0	0	0
DALYs (Disability-Adjusted Life Years)	Global	Both	10-14 years	Lip and oral cavity cancer	Rate	2004	0	0	0
DALYs (Disability-Adjusted Life Years)	Global	Both	15-19 years	Lip and oral cavity cancer	Number	2004	34801.4	37761.5	31866
DALYs (Disability-Adjusted Life Years)	Global	Both	15-19 years	Lip and oral cavity cancer	Rate	2004	5.65064	6.13128	5.17404
DALYs (Disability-Adjusted Life Years)	Global	Both	20-24 years	Lip and oral cavity cancer	Number	2004	52288	57139.2	47962.1
DALYs (Disability-Adjusted Life Years)	Global	Both	20-24 years	Lip and oral cavity cancer	Rate	2004	9.58414	10.4734	8.79123
DALYs (Disability-Adjusted Life Years)	Global	Both	25-29 years	Lip and oral cavity cancer	Number	2004	69824.5	76018.7	64357.8
DALYs (Disability-Adjusted Life Years)	Global	Both	25-29 years	Lip and oral cavity cancer	Rate	2004	13.9089	15.1427	12.8199
DALYs (Disability-Adjusted Life Years)	Global	Both	30-34 years	Lip and oral cavity cancer	Number	2004	116699	125716	108725
DALYs (Disability-Adjusted Life Years)	Global	Both	30-34 years	Lip and oral cavity cancer	Rate	2004	23.5629	25.3834	21.9528
DALYs (Disability-Adjusted Life Years)	Global	Both	35-39 years	Lip and oral cavity cancer	Number	2004	182301	194414	170869
DALYs (Disability-Adjusted Life Years)	Global	Both	35-39 years	Lip and oral cavity cancer	Rate	2004	38.7912	41.3686	36.3586
DALYs (Disability-Adjusted Life Years)	Global	Both	40-44 years	Lip and oral cavity cancer	Number	2004	297912	313972	283690
DALYs (Disability-Adjusted Life Years)	Global	Both	40-44 years	Lip and oral cavity cancer	Rate	2004	72.9015	76.8314	69.4211
DALYs (Disability-Adjusted Life Years)	Global	Both	45-49 years	Lip and oral cavity cancer	Number	2004	425284	447756	403236
DALYs (Disability-Adjusted Life Years)	Global	Both	45-49 years	Lip and oral cavity cancer	Rate	2004	121.105	127.504	114.826
DALYs (Disability-Adjusted Life Years)	Global	Both	50-54 years	Lip and oral cavity cancer	Number	2004	539418	563161	516090
DALYs (Disability-Adjusted Life Years)	Global	Both	50-54 years	Lip and oral cavity cancer	Rate	2004	178.399	186.251	170.683
DALYs (Disability-Adjusted Life Years)	Global	Both	55-59 years	Lip and oral cavity cancer	Number	2004	522336	547621	498809
DALYs (Disability-Adjusted Life Years)	Global	Both	55-59 years	Lip and oral cavity cancer	Rate	2004	219.364	229.983	209.484
DALYs (Disability-Adjusted Life Years)	Global	Both	60-64 years	Lip and oral cavity cancer	Number	2004	506552	530258	484642
DALYs (Disability-Adjusted Life Years)	Global	Both	60-64 years	Lip and oral cavity cancer	Rate	2004	262.876	275.179	251.506
DALYs (Disability-Adjusted Life Years)	Global	Both	65-69 years	Lip and oral cavity cancer	Number	2004	434548	455579	412328
DALYs (Disability-Adjusted Life Years)	Global	Both	65-69 years	Lip and oral cavity cancer	Rate	2004	263.533	276.287	250.057
DALYs (Disability-Adjusted Life Years)	Global	Both	70-74 years	Lip and oral cavity cancer	Number	2004	321072	337239	305572
DALYs (Disability-Adjusted Life Years)	Global	Both	70-74 years	Lip and oral cavity cancer	Rate	2004	251.253	263.904	239.123
DALYs (Disability-Adjusted Life Years)	Global	Both	75-79 years	Lip and oral cavity cancer	Number	2004	207994	217058	196074
DALYs (Disability-Adjusted Life Years)	Global	Both	75-79 years	Lip and oral cavity cancer	Rate	2004	230.504	240.549	217.294
DALYs (Disability-Adjusted Life Years)	Global	Both	80-84 years	Lip and oral cavity cancer	Number	2004	109946	116598	99990.5
DALYs (Disability-Adjusted Life Years)	Global	Both	80-84 years	Lip and oral cavity cancer	Rate	2004	213.396	226.306	194.073
DALYs (Disability-Adjusted Life Years)	Global	Both	85-89 years	Lip and oral cavity cancer	Number	2004	50595.1	54203.7	44801.6
DALYs (Disability-Adjusted Life Years)	Global	Both	85-89 years	Lip and oral cavity cancer	Rate	2004	225.533	241.618	199.708
DALYs (Disability-Adjusted Life Years)	Global	Both	90-94 years	Lip and oral cavity cancer	Number	2004	21759.4	23830.6	18440.6
DALYs (Disability-Adjusted Life Years)	Global	Both	90-94 years	Lip and oral cavity cancer	Rate	2004	257.394	281.895	218.136
DALYs (Disability-Adjusted Life Years)	Global	Both	95+ years	Lip and oral cavity cancer	Number	2004	6193.46	6934.38	4764.7
DALYs (Disability-Adjusted Life Years)	Global	Both	95+ years	Lip and oral cavity cancer	Rate	2004	270.988	303.406	208.474
DALYs (Disability-Adjusted Life Years)	Global	Both	<5 years	Lip and oral cavity cancer	Number	2009	0	0	0
DALYs (Disability-Adjusted Life Years)	Global	Both	<5 years	Lip and oral cavity cancer	Rate	2009	0	0	0
DALYs (Disability-Adjusted Life Years)	Global	Both	5-9 years	Lip and oral cavity cancer	Number	2009	0	0	0
DALYs (Disability-Adjusted Life Years)	Global	Both	5-9 years	Lip and oral cavity cancer	Rate	2009	0	0	0
DALYs (Disability-Adjusted Life Years)	Global	Both	10-14 years	Lip and oral cavity cancer	Number	2009	0	0	0
DALYs (Disability-Adjusted Life Years)	Global	Both	10-14 years	Lip and oral cavity cancer	Rate	2009	0	0	0
DALYs (Disability-Adjusted Life Years)	Global	Both	15-19 years	Lip and oral cavity cancer	Number	2009	35064.6	39298.4	31522.8
DALYs (Disability-Adjusted Life Years)	Global	Both	15-19 years	Lip and oral cavity cancer	Rate	2009	5.70423	6.39297	5.12805
DALYs (Disability-Adjusted Life Years)	Global	Both	20-24 years	Lip and oral cavity cancer	Number	2009	57030.3	63342.7	51844.4
DALYs (Disability-Adjusted Life Years)	Global	Both	20-24 years	Lip and oral cavity cancer	Rate	2009	9.37016	10.4073	8.51811
DALYs (Disability-Adjusted Life Years)	Global	Both	25-29 years	Lip and oral cavity cancer	Number	2009	76418.7	83543.4	68993.4
DALYs (Disability-Adjusted Life Years)	Global	Both	25-29 years	Lip and oral cavity cancer	Rate	2009	14.086	15.3992	12.7173
DALYs (Disability-Adjusted Life Years)	Global	Both	30-34 years	Lip and oral cavity cancer	Number	2009	121729	131058	112642
DALYs (Disability-Adjusted Life Years)	Global	Both	30-34 years	Lip and oral cavity cancer	Rate	2009	24.1959	26.0502	22.3896
DALYs (Disability-Adjusted Life Years)	Global	Both	35-39 years	Lip and oral cavity cancer	Number	2009	199458	213781	187966
DALYs (Disability-Adjusted Life Years)	Global	Both	35-39 years	Lip and oral cavity cancer	Rate	2009	40.4742	43.3808	38.1424
DALYs (Disability-Adjusted Life Years)	Global	Both	40-44 years	Lip and oral cavity cancer	Number	2009	319769	340615	297944
DALYs (Disability-Adjusted Life Years)	Global	Both	40-44 years	Lip and oral cavity cancer	Rate	2009	69.555	74.0896	64.8078
DALYs (Disability-Adjusted Life Years)	Global	Both	45-49 years	Lip and oral cavity cancer	Number	2009	458145	484694	432054
DALYs (Disability-Adjusted Life Years)	Global	Both	45-49 years	Lip and oral cavity cancer	Rate	2009	115.582	122.28	109
DALYs (Disability-Adjusted Life Years)	Global	Both	50-54 years	Lip and oral cavity cancer	Number	2009	591403	621380	561520
DALYs (Disability-Adjusted Life Years)	Global	Both	50-54 years	Lip and oral cavity cancer	Rate	2009	174.958	183.826	166.118
DALYs (Disability-Adjusted Life Years)	Global	Both	55-59 years	Lip and oral cavity cancer	Number	2009	621344	653099	590445
DALYs (Disability-Adjusted Life Years)	Global	Both	55-59 years	Lip and oral cavity cancer	Rate	2009	214.263	225.214	203.608
DALYs (Disability-Adjusted Life Years)	Global	Both	60-64 years	Lip and oral cavity cancer	Number	2009	569388	597728	539767
DALYs (Disability-Adjusted Life Years)	Global	Both	60-64 years	Lip and oral cavity cancer	Rate	2009	249.445	261.861	236.468
DALYs (Disability-Adjusted Life Years)	Global	Both	65-69 years	Lip and oral cavity cancer	Number	2009	461307	483779	436648
DALYs (Disability-Adjusted Life Years)	Global	Both	65-69 years	Lip and oral cavity cancer	Rate	2009	262.034	274.798	248.026
DALYs (Disability-Adjusted Life Years)	Global	Both	70-74 years	Lip and oral cavity cancer	Number	2009	353247	370839	332896
DALYs (Disability-Adjusted Life Years)	Global	Both	70-74 years	Lip and oral cavity cancer	Rate	2009	247.495	259.821	233.237
DALYs (Disability-Adjusted Life Years)	Global	Both	75-79 years	Lip and oral cavity cancer	Number	2009	236307	247764	222837
DALYs (Disability-Adjusted Life Years)	Global	Both	75-79 years	Lip and oral cavity cancer	Rate	2009	232.446	243.716	219.196
DALYs (Disability-Adjusted Life Years)	Global	Both	80-84 years	Lip and oral cavity cancer	Number	2009	135594	143340	122998
DALYs (Disability-Adjusted Life Years)	Global	Both	80-84 years	Lip and oral cavity cancer	Rate	2009	216.118	228.464	196.042
DALYs (Disability-Adjusted Life Years)	Global	Both	85-89 years	Lip and oral cavity cancer	Number	2009	65094.9	69664.3	57350
DALYs (Disability-Adjusted Life Years)	Global	Both	85-89 years	Lip and oral cavity cancer	Rate	2009	221.08	236.599	194.777
DALYs (Disability-Adjusted Life Years)	Global	Both	90-94 years	Lip and oral cavity cancer	Number	2009	25013.2	27382.9	20910.5
DALYs (Disability-Adjusted Life Years)	Global	Both	90-94 years	Lip and oral cavity cancer	Rate	2009	260.434	285.108	217.718
DALYs (Disability-Adjusted Life Years)	Global	Both	95+ years	Lip and oral cavity cancer	Number	2009	8558.58	9644.86	6483.2
DALYs (Disability-Adjusted Life Years)	Global	Both	95+ years	Lip and oral cavity cancer	Rate	2009	287.367	323.84	217.683
DALYs (Disability-Adjusted Life Years)	Global	Both	<5 years	Lip and oral cavity cancer	Number	2003	0	0	0
DALYs (Disability-Adjusted Life Years)	Global	Both	<5 years	Lip and oral cavity cancer	Rate	2003	0	0	0
DALYs (Disability-Adjusted Life Years)	Global	Both	5-9 years	Lip and oral cavity cancer	Number	2003	0	0	0
DALYs (Disability-Adjusted Life Years)	Global	Both	5-9 years	Lip and oral cavity cancer	Rate	2003	0	0	0
DALYs (Disability-Adjusted Life Years)	Global	Both	10-14 years	Lip and oral cavity cancer	Number	2003	0	0	0
DALYs (Disability-Adjusted Life Years)	Global	Both	10-14 years	Lip and oral cavity cancer	Rate	2003	0	0	0
DALYs (Disability-Adjusted Life Years)	Global	Both	15-19 years	Lip and oral cavity cancer	Number	2003	34043.8	37152.2	31134
DALYs (Disability-Adjusted Life Years)	Global	Both	15-19 years	Lip and oral cavity cancer	Rate	2003	5.61147	6.12382	5.13185
DALYs (Disability-Adjusted Life Years)	Global	Both	20-24 years	Lip and oral cavity cancer	Number	2003	51165.9	55688.1	46947.4
DALYs (Disability-Adjusted Life Years)	Global	Both	20-24 years	Lip and oral cavity cancer	Rate	2003	9.56786	10.4135	8.77903
DALYs (Disability-Adjusted Life Years)	Global	Both	25-29 years	Lip and oral cavity cancer	Number	2003	69188.7	75120.2	63684.2
DALYs (Disability-Adjusted Life Years)	Global	Both	25-29 years	Lip and oral cavity cancer	Rate	2003	13.8595	15.0477	12.7569
DALYs (Disability-Adjusted Life Years)	Global	Both	30-34 years	Lip and oral cavity cancer	Number	2003	115209	124029	107448
DALYs (Disability-Adjusted Life Years)	Global	Both	30-34 years	Lip and oral cavity cancer	Rate	2003	23.4007	25.1922	21.8244
DALYs (Disability-Adjusted Life Years)	Global	Both	35-39 years	Lip and oral cavity cancer	Number	2003	181176	193250	171306
DALYs (Disability-Adjusted Life Years)	Global	Both	35-39 years	Lip and oral cavity cancer	Rate	2003	39.0192	41.6196	36.8937
DALYs (Disability-Adjusted Life Years)	Global	Both	40-44 years	Lip and oral cavity cancer	Number	2003	293558	309753	277928
DALYs (Disability-Adjusted Life Years)	Global	Both	40-44 years	Lip and oral cavity cancer	Rate	2003	74.4858	78.5951	70.52
DALYs (Disability-Adjusted Life Years)	Global	Both	45-49 years	Lip and oral cavity cancer	Number	2003	421420	443643	399237
DALYs (Disability-Adjusted Life Years)	Global	Both	45-49 years	Lip and oral cavity cancer	Rate	2003	121.158	127.547	114.78
DALYs (Disability-Adjusted Life Years)	Global	Both	50-54 years	Lip and oral cavity cancer	Number	2003	531497	555539	510385
DALYs (Disability-Adjusted Life Years)	Global	Both	50-54 years	Lip and oral cavity cancer	Rate	2003	180.891	189.073	173.706
DALYs (Disability-Adjusted Life Years)	Global	Both	55-59 years	Lip and oral cavity cancer	Number	2003	506946	532024	485057
DALYs (Disability-Adjusted Life Years)	Global	Both	55-59 years	Lip and oral cavity cancer	Rate	2003	224.854	235.977	215.145
DALYs (Disability-Adjusted Life Years)	Global	Both	60-64 years	Lip and oral cavity cancer	Number	2003	509815	534585	485966
DALYs (Disability-Adjusted Life Years)	Global	Both	60-64 years	Lip and oral cavity cancer	Rate	2003	266.745	279.705	254.267
DALYs (Disability-Adjusted Life Years)	Global	Both	65-69 years	Lip and oral cavity cancer	Number	2003	431235	451884	410435
DALYs (Disability-Adjusted Life Years)	Global	Both	65-69 years	Lip and oral cavity cancer	Rate	2003	266.421	279.178	253.571
DALYs (Disability-Adjusted Life Years)	Global	Both	70-74 years	Lip and oral cavity cancer	Number	2003	318526	335205	301833
DALYs (Disability-Adjusted Life Years)	Global	Both	70-74 years	Lip and oral cavity cancer	Rate	2003	252.98	266.227	239.722
DALYs (Disability-Adjusted Life Years)	Global	Both	75-79 years	Lip and oral cavity cancer	Number	2003	202318	211362	191734
DALYs (Disability-Adjusted Life Years)	Global	Both	75-79 years	Lip and oral cavity cancer	Rate	2003	231.62	241.974	219.503
DALYs (Disability-Adjusted Life Years)	Global	Both	80-84 years	Lip and oral cavity cancer	Number	2003	104879	111771	95721.6
DALYs (Disability-Adjusted Life Years)	Global	Both	80-84 years	Lip and oral cavity cancer	Rate	2003	213.227	227.238	194.609
DALYs (Disability-Adjusted Life Years)	Global	Both	85-89 years	Lip and oral cavity cancer	Number	2003	49538.1	53266.8	44067.3
DALYs (Disability-Adjusted Life Years)	Global	Both	85-89 years	Lip and oral cavity cancer	Rate	2003	225.344	242.306	200.458
DALYs (Disability-Adjusted Life Years)	Global	Both	90-94 years	Lip and oral cavity cancer	Number	2003	21018	23122.7	17730.9
DALYs (Disability-Adjusted Life Years)	Global	Both	90-94 years	Lip and oral cavity cancer	Rate	2003	257.317	283.084	217.074
DALYs (Disability-Adjusted Life Years)	Global	Both	95+ years	Lip and oral cavity cancer	Number	2003	5867.31	6597.29	4512.24
DALYs (Disability-Adjusted Life Years)	Global	Both	95+ years	Lip and oral cavity cancer	Rate	2003	271.419	305.188	208.735
DALYs (Disability-Adjusted Life Years)	Global	Both	<5 years	Lip and oral cavity cancer	Number	2007	0	0	0
DALYs (Disability-Adjusted Life Years)	Global	Both	<5 years	Lip and oral cavity cancer	Rate	2007	0	0	0
DALYs (Disability-Adjusted Life Years)	Global	Both	5-9 years	Lip and oral cavity cancer	Number	2007	0	0	0
DALYs (Disability-Adjusted Life Years)	Global	Both	5-9 years	Lip and oral cavity cancer	Rate	2007	0	0	0
DALYs (Disability-Adjusted Life Years)	Global	Both	10-14 years	Lip and oral cavity cancer	Number	2007	0	0	0
DALYs (Disability-Adjusted Life Years)	Global	Both	10-14 years	Lip and oral cavity cancer	Rate	2007	0	0	0
DALYs (Disability-Adjusted Life Years)	Global	Both	15-19 years	Lip and oral cavity cancer	Number	2007	34538.1	38394.4	31335
DALYs (Disability-Adjusted Life Years)	Global	Both	15-19 years	Lip and oral cavity cancer	Rate	2007	5.55035	6.17006	5.03559
DALYs (Disability-Adjusted Life Years)	Global	Both	20-24 years	Lip and oral cavity cancer	Number	2007	55327	60159.4	50776.8
DALYs (Disability-Adjusted Life Years)	Global	Both	20-24 years	Lip and oral cavity cancer	Rate	2007	9.45078	10.2762	8.67352
DALYs (Disability-Adjusted Life Years)	Global	Both	25-29 years	Lip and oral cavity cancer	Number	2007	72223	79437.9	65347.6
DALYs (Disability-Adjusted Life Years)	Global	Both	25-29 years	Lip and oral cavity cancer	Rate	2007	13.8429	15.2258	12.5251
DALYs (Disability-Adjusted Life Years)	Global	Both	30-34 years	Lip and oral cavity cancer	Number	2007	117605	126742	109012
DALYs (Disability-Adjusted Life Years)	Global	Both	30-34 years	Lip and oral cavity cancer	Rate	2007	23.602	25.4358	21.8776
DALYs (Disability-Adjusted Life Years)	Global	Both	35-39 years	Lip and oral cavity cancer	Number	2007	193488	207043	182874
DALYs (Disability-Adjusted Life Years)	Global	Both	35-39 years	Lip and oral cavity cancer	Rate	2007	39.8836	42.6778	37.6958
DALYs (Disability-Adjusted Life Years)	Global	Both	40-44 years	Lip and oral cavity cancer	Number	2007	315811	334002	300074
DALYs (Disability-Adjusted Life Years)	Global	Both	40-44 years	Lip and oral cavity cancer	Rate	2007	70.8015	74.8796	67.2733
DALYs (Disability-Adjusted Life Years)	Global	Both	45-49 years	Lip and oral cavity cancer	Number	2007	436787	461763	411922
DALYs (Disability-Adjusted Life Years)	Global	Both	45-49 years	Lip and oral cavity cancer	Rate	2007	118.41	125.181	111.669
DALYs (Disability-Adjusted Life Years)	Global	Both	50-54 years	Lip and oral cavity cancer	Number	2007	572609	602520	548955
DALYs (Disability-Adjusted Life Years)	Global	Both	50-54 years	Lip and oral cavity cancer	Rate	2007	173.839	182.92	166.658
DALYs (Disability-Adjusted Life Years)	Global	Both	55-59 years	Lip and oral cavity cancer	Number	2007	584278	612483	559142
DALYs (Disability-Adjusted Life Years)	Global	Both	55-59 years	Lip and oral cavity cancer	Rate	2007	215.633	226.042	206.357
DALYs (Disability-Adjusted Life Years)	Global	Both	60-64 years	Lip and oral cavity cancer	Number	2007	526212	552046	503087
DALYs (Disability-Adjusted Life Years)	Global	Both	60-64 years	Lip and oral cavity cancer	Rate	2007	254.8	267.31	243.603
DALYs (Disability-Adjusted Life Years)	Global	Both	65-69 years	Lip and oral cavity cancer	Number	2007	449077	472307	426917
DALYs (Disability-Adjusted Life Years)	Global	Both	65-69 years	Lip and oral cavity cancer	Rate	2007	260.898	274.394	248.024
DALYs (Disability-Adjusted Life Years)	Global	Both	70-74 years	Lip and oral cavity cancer	Number	2007	337005	352295	321209
DALYs (Disability-Adjusted Life Years)	Global	Both	70-74 years	Lip and oral cavity cancer	Rate	2007	247.313	258.534	235.721
DALYs (Disability-Adjusted Life Years)	Global	Both	75-79 years	Lip and oral cavity cancer	Number	2007	225428	236134	213117
DALYs (Disability-Adjusted Life Years)	Global	Both	75-79 years	Lip and oral cavity cancer	Rate	2007	231.095	242.07	218.475
DALYs (Disability-Adjusted Life Years)	Global	Both	80-84 years	Lip and oral cavity cancer	Number	2007	124291	132013	112689
DALYs (Disability-Adjusted Life Years)	Global	Both	80-84 years	Lip and oral cavity cancer	Rate	2007	213.729	227.008	193.78
DALYs (Disability-Adjusted Life Years)	Global	Both	85-89 years	Lip and oral cavity cancer	Number	2007	58724.8	63142.2	51850.4
DALYs (Disability-Adjusted Life Years)	Global	Both	85-89 years	Lip and oral cavity cancer	Rate	2007	223.356	240.157	197.21
DALYs (Disability-Adjusted Life Years)	Global	Both	90-94 years	Lip and oral cavity cancer	Number	2007	24020.1	26231	20266.7
DALYs (Disability-Adjusted Life Years)	Global	Both	90-94 years	Lip and oral cavity cancer	Rate	2007	264.785	289.157	223.41
DALYs (Disability-Adjusted Life Years)	Global	Both	95+ years	Lip and oral cavity cancer	Number	2007	7682.65	8614.71	5899.83
DALYs (Disability-Adjusted Life Years)	Global	Both	95+ years	Lip and oral cavity cancer	Rate	2007	286.611	321.382	220.1
DALYs (Disability-Adjusted Life Years)	Global	Both	<5 years	Lip and oral cavity cancer	Number	2008	0	0	0
DALYs (Disability-Adjusted Life Years)	Global	Both	<5 years	Lip and oral cavity cancer	Rate	2008	0	0	0
DALYs (Disability-Adjusted Life Years)	Global	Both	5-9 years	Lip and oral cavity cancer	Number	2008	0	0	0
DALYs (Disability-Adjusted Life Years)	Global	Both	5-9 years	Lip and oral cavity cancer	Rate	2008	0	0	0
DALYs (Disability-Adjusted Life Years)	Global	Both	10-14 years	Lip and oral cavity cancer	Number	2008	0	0	0
DALYs (Disability-Adjusted Life Years)	Global	Both	10-14 years	Lip and oral cavity cancer	Rate	2008	0	0	0
DALYs (Disability-Adjusted Life Years)	Global	Both	15-19 years	Lip and oral cavity cancer	Number	2008	34913.6	38789.7	31603.4
DALYs (Disability-Adjusted Life Years)	Global	Both	15-19 years	Lip and oral cavity cancer	Rate	2008	5.64009	6.26625	5.10534
DALYs (Disability-Adjusted Life Years)	Global	Both	20-24 years	Lip and oral cavity cancer	Number	2008	56313	62459.5	51519
DALYs (Disability-Adjusted Life Years)	Global	Both	20-24 years	Lip and oral cavity cancer	Rate	2008	9.41227	10.4396	8.611
DALYs (Disability-Adjusted Life Years)	Global	Both	25-29 years	Lip and oral cavity cancer	Number	2008	73949.2	81261.7	67402.4
DALYs (Disability-Adjusted Life Years)	Global	Both	25-29 years	Lip and oral cavity cancer	Rate	2008	13.9156	15.2916	12.6836
DALYs (Disability-Adjusted Life Years)	Global	Both	30-34 years	Lip and oral cavity cancer	Number	2008	119444	128274	111178
DALYs (Disability-Adjusted Life Years)	Global	Both	30-34 years	Lip and oral cavity cancer	Rate	2008	23.9019	25.669	22.2479
DALYs (Disability-Adjusted Life Years)	Global	Both	35-39 years	Lip and oral cavity cancer	Number	2008	197182	210364	186826
DALYs (Disability-Adjusted Life Years)	Global	Both	35-39 years	Lip and oral cavity cancer	Rate	2008	40.2865	42.9798	38.1708
DALYs (Disability-Adjusted Life Years)	Global	Both	40-44 years	Lip and oral cavity cancer	Number	2008	318319	335339	301112
DALYs (Disability-Adjusted Life Years)	Global	Both	40-44 years	Lip and oral cavity cancer	Rate	2008	70.1518	73.9029	66.3597
DALYs (Disability-Adjusted Life Years)	Global	Both	45-49 years	Lip and oral cavity cancer	Number	2008	447362	471985	422609
DALYs (Disability-Adjusted Life Years)	Global	Both	45-49 years	Lip and oral cavity cancer	Rate	2008	117.216	123.668	110.731
DALYs (Disability-Adjusted Life Years)	Global	Both	50-54 years	Lip and oral cavity cancer	Number	2008	584625	612053	559399
DALYs (Disability-Adjusted Life Years)	Global	Both	50-54 years	Lip and oral cavity cancer	Rate	2008	174.854	183.057	167.309
DALYs (Disability-Adjusted Life Years)	Global	Both	55-59 years	Lip and oral cavity cancer	Number	2008	605789	631997	578526
DALYs (Disability-Adjusted Life Years)	Global	Both	55-59 years	Lip and oral cavity cancer	Rate	2008	215.284	224.597	205.595
DALYs (Disability-Adjusted Life Years)	Global	Both	60-64 years	Lip and oral cavity cancer	Number	2008	545868	569812	521343
DALYs (Disability-Adjusted Life Years)	Global	Both	60-64 years	Lip and oral cavity cancer	Rate	2008	253.063	264.163	241.693
DALYs (Disability-Adjusted Life Years)	Global	Both	65-69 years	Lip and oral cavity cancer	Number	2008	453936	477214	430677
DALYs (Disability-Adjusted Life Years)	Global	Both	65-69 years	Lip and oral cavity cancer	Rate	2008	260.946	274.327	247.575
DALYs (Disability-Adjusted Life Years)	Global	Both	70-74 years	Lip and oral cavity cancer	Number	2008	346174	361978	330157
DALYs (Disability-Adjusted Life Years)	Global	Both	70-74 years	Lip and oral cavity cancer	Rate	2008	247.932	259.251	236.461
DALYs (Disability-Adjusted Life Years)	Global	Both	75-79 years	Lip and oral cavity cancer	Number	2008	231154	241790	217651
DALYs (Disability-Adjusted Life Years)	Global	Both	75-79 years	Lip and oral cavity cancer	Rate	2008	232.103	242.783	218.545
DALYs (Disability-Adjusted Life Years)	Global	Both	80-84 years	Lip and oral cavity cancer	Number	2008	130116	137695	118104
DALYs (Disability-Adjusted Life Years)	Global	Both	80-84 years	Lip and oral cavity cancer	Rate	2008	215.195	227.731	195.329
DALYs (Disability-Adjusted Life Years)	Global	Both	85-89 years	Lip and oral cavity cancer	Number	2008	62037.4	66456.2	54741.9
DALYs (Disability-Adjusted Life Years)	Global	Both	85-89 years	Lip and oral cavity cancer	Rate	2008	222.489	238.337	196.325
DALYs (Disability-Adjusted Life Years)	Global	Both	90-94 years	Lip and oral cavity cancer	Number	2008	24528.2	26790.4	20570.1
DALYs (Disability-Adjusted Life Years)	Global	Both	90-94 years	Lip and oral cavity cancer	Rate	2008	264.715	289.13	221.999
DALYs (Disability-Adjusted Life Years)	Global	Both	95+ years	Lip and oral cavity cancer	Number	2008	8176.56	9169.62	6241.11
DALYs (Disability-Adjusted Life Years)	Global	Both	95+ years	Lip and oral cavity cancer	Rate	2008	289.426	324.577	220.917
DALYs (Disability-Adjusted Life Years)	Global	Both	<5 years	Lip and oral cavity cancer	Number	2012	0	0	0
DALYs (Disability-Adjusted Life Years)	Global	Both	<5 years	Lip and oral cavity cancer	Rate	2012	0	0	0
DALYs (Disability-Adjusted Life Years)	Global	Both	5-9 years	Lip and oral cavity cancer	Number	2012	0	0	0
DALYs (Disability-Adjusted Life Years)	Global	Both	5-9 years	Lip and oral cavity cancer	Rate	2012	0	0	0
DALYs (Disability-Adjusted Life Years)	Global	Both	10-14 years	Lip and oral cavity cancer	Number	2012	0	0	0
DALYs (Disability-Adjusted Life Years)	Global	Both	10-14 years	Lip and oral cavity cancer	Rate	2012	0	0	0
DALYs (Disability-Adjusted Life Years)	Global	Both	15-19 years	Lip and oral cavity cancer	Number	2012	35124.1	40079.5	30948
DALYs (Disability-Adjusted Life Years)	Global	Both	15-19 years	Lip and oral cavity cancer	Rate	2012	5.81269	6.63275	5.12157
DALYs (Disability-Adjusted Life Years)	Global	Both	20-24 years	Lip and oral cavity cancer	Number	2012	59062.9	66825.7	52711
DALYs (Disability-Adjusted Life Years)	Global	Both	20-24 years	Lip and oral cavity cancer	Rate	2012	9.62447	10.8894	8.58942
DALYs (Disability-Adjusted Life Years)	Global	Both	25-29 years	Lip and oral cavity cancer	Number	2012	81780.5	91137.7	73184.2
DALYs (Disability-Adjusted Life Years)	Global	Both	25-29 years	Lip and oral cavity cancer	Rate	2012	14.0813	15.6924	12.6011
DALYs (Disability-Adjusted Life Years)	Global	Both	30-34 years	Lip and oral cavity cancer	Number	2012	126680	139906	113600
DALYs (Disability-Adjusted Life Years)	Global	Both	30-34 years	Lip and oral cavity cancer	Rate	2012	24.2716	26.8058	21.7655
DALYs (Disability-Adjusted Life Years)	Global	Both	35-39 years	Lip and oral cavity cancer	Number	2012	202135	218904	184006
DALYs (Disability-Adjusted Life Years)	Global	Both	35-39 years	Lip and oral cavity cancer	Rate	2012	40.7898	44.1736	37.1314
DALYs (Disability-Adjusted Life Years)	Global	Both	40-44 years	Lip and oral cavity cancer	Number	2012	335515	358085	308751
DALYs (Disability-Adjusted Life Years)	Global	Both	40-44 years	Lip and oral cavity cancer	Rate	2012	70.6073	75.3571	64.975
DALYs (Disability-Adjusted Life Years)	Global	Both	45-49 years	Lip and oral cavity cancer	Number	2012	490000	520805	458565
DALYs (Disability-Adjusted Life Years)	Global	Both	45-49 years	Lip and oral cavity cancer	Rate	2012	112.897	119.995	105.655
DALYs (Disability-Adjusted Life Years)	Global	Both	50-54 years	Lip and oral cavity cancer	Number	2012	620704	656186	582773
DALYs (Disability-Adjusted Life Years)	Global	Both	50-54 years	Lip and oral cavity cancer	Rate	2012	174.21	184.169	163.564
DALYs (Disability-Adjusted Life Years)	Global	Both	55-59 years	Lip and oral cavity cancer	Number	2012	679616	715433	644904
DALYs (Disability-Adjusted Life Years)	Global	Both	55-59 years	Lip and oral cavity cancer	Rate	2012	214.439	225.74	203.486
DALYs (Disability-Adjusted Life Years)	Global	Both	60-64 years	Lip and oral cavity cancer	Number	2012	654351	690029	616109
DALYs (Disability-Adjusted Life Years)	Global	Both	60-64 years	Lip and oral cavity cancer	Rate	2012	251.237	264.935	236.554
DALYs (Disability-Adjusted Life Years)	Global	Both	65-69 years	Lip and oral cavity cancer	Number	2012	501866	528046	474803
DALYs (Disability-Adjusted Life Years)	Global	Both	65-69 years	Lip and oral cavity cancer	Rate	2012	263.8	277.562	249.575
DALYs (Disability-Adjusted Life Years)	Global	Both	70-74 years	Lip and oral cavity cancer	Number	2012	377824	398411	355530
DALYs (Disability-Adjusted Life Years)	Global	Both	70-74 years	Lip and oral cavity cancer	Rate	2012	251.307	265	236.478
DALYs (Disability-Adjusted Life Years)	Global	Both	75-79 years	Lip and oral cavity cancer	Number	2012	257152	271589	240424
DALYs (Disability-Adjusted Life Years)	Global	Both	75-79 years	Lip and oral cavity cancer	Rate	2012	233.897	247.028	218.682
DALYs (Disability-Adjusted Life Years)	Global	Both	80-84 years	Lip and oral cavity cancer	Number	2012	152593	162746	137368
DALYs (Disability-Adjusted Life Years)	Global	Both	80-84 years	Lip and oral cavity cancer	Rate	2012	222.149	236.929	199.983
DALYs (Disability-Adjusted Life Years)	Global	Both	85-89 years	Lip and oral cavity cancer	Number	2012	76482.9	82162.7	66803.3
DALYs (Disability-Adjusted Life Years)	Global	Both	85-89 years	Lip and oral cavity cancer	Rate	2012	226.332	243.14	197.688
DALYs (Disability-Adjusted Life Years)	Global	Both	90-94 years	Lip and oral cavity cancer	Number	2012	31127.7	34183	25798.5
DALYs (Disability-Adjusted Life Years)	Global	Both	90-94 years	Lip and oral cavity cancer	Rate	2012	265.57	291.637	220.104
DALYs (Disability-Adjusted Life Years)	Global	Both	95+ years	Lip and oral cavity cancer	Number	2012	10017.7	11294.3	7525.33
DALYs (Disability-Adjusted Life Years)	Global	Both	95+ years	Lip and oral cavity cancer	Rate	2012	296.765	334.583	222.93
DALYs (Disability-Adjusted Life Years)	Global	Both	<5 years	Lip and oral cavity cancer	Number	2013	0	0	0
DALYs (Disability-Adjusted Life Years)	Global	Both	<5 years	Lip and oral cavity cancer	Rate	2013	0	0	0
DALYs (Disability-Adjusted Life Years)	Global	Both	5-9 years	Lip and oral cavity cancer	Number	2013	0	0	0
DALYs (Disability-Adjusted Life Years)	Global	Both	5-9 years	Lip and oral cavity cancer	Rate	2013	0	0	0
DALYs (Disability-Adjusted Life Years)	Global	Both	10-14 years	Lip and oral cavity cancer	Number	2013	0	0	0
DALYs (Disability-Adjusted Life Years)	Global	Both	10-14 years	Lip and oral cavity cancer	Rate	2013	0	0	0
DALYs (Disability-Adjusted Life Years)	Global	Both	15-19 years	Lip and oral cavity cancer	Number	2013	35682.1	41293	30970.9
DALYs (Disability-Adjusted Life Years)	Global	Both	15-19 years	Lip and oral cavity cancer	Rate	2013	5.91668	6.84707	5.13549
DALYs (Disability-Adjusted Life Years)	Global	Both	20-24 years	Lip and oral cavity cancer	Number	2013	60017.4	68625.5	52610.1
DALYs (Disability-Adjusted Life Years)	Global	Both	20-24 years	Lip and oral cavity cancer	Rate	2013	9.84376	11.2556	8.62885
DALYs (Disability-Adjusted Life Years)	Global	Both	25-29 years	Lip and oral cavity cancer	Number	2013	83992.2	93779.8	74530.3
DALYs (Disability-Adjusted Life Years)	Global	Both	25-29 years	Lip and oral cavity cancer	Rate	2013	14.1775	15.8295	12.5803
DALYs (Disability-Adjusted Life Years)	Global	Both	30-34 years	Lip and oral cavity cancer	Number	2013	129354	143010	113669
DALYs (Disability-Adjusted Life Years)	Global	Both	30-34 years	Lip and oral cavity cancer	Rate	2013	24.3673	26.9399	21.4127
DALYs (Disability-Adjusted Life Years)	Global	Both	35-39 years	Lip and oral cavity cancer	Number	2013	206660	226039	188207
DALYs (Disability-Adjusted Life Years)	Global	Both	35-39 years	Lip and oral cavity cancer	Rate	2013	41.6205	45.5233	37.9041
DALYs (Disability-Adjusted Life Years)	Global	Both	40-44 years	Lip and oral cavity cancer	Number	2013	342395	367344	315788
DALYs (Disability-Adjusted Life Years)	Global	Both	40-44 years	Lip and oral cavity cancer	Rate	2013	71.4216	76.6258	65.8715
DALYs (Disability-Adjusted Life Years)	Global	Both	45-49 years	Lip and oral cavity cancer	Number	2013	497918	529710	468244
DALYs (Disability-Adjusted Life Years)	Global	Both	45-49 years	Lip and oral cavity cancer	Rate	2013	112.706	119.902	105.989
DALYs (Disability-Adjusted Life Years)	Global	Both	50-54 years	Lip and oral cavity cancer	Number	2013	640051	674624	605446
DALYs (Disability-Adjusted Life Years)	Global	Both	50-54 years	Lip and oral cavity cancer	Rate	2013	173.433	182.801	164.056
DALYs (Disability-Adjusted Life Years)	Global	Both	55-59 years	Lip and oral cavity cancer	Number	2013	696687	732006	659979
DALYs (Disability-Adjusted Life Years)	Global	Both	55-59 years	Lip and oral cavity cancer	Rate	2013	216.46	227.433	205.055
DALYs (Disability-Adjusted Life Years)	Global	Both	60-64 years	Lip and oral cavity cancer	Number	2013	675258	715923	631999
DALYs (Disability-Adjusted Life Years)	Global	Both	60-64 years	Lip and oral cavity cancer	Rate	2013	249.566	264.595	233.578
DALYs (Disability-Adjusted Life Years)	Global	Both	65-69 years	Lip and oral cavity cancer	Number	2013	518687	547746	483718
DALYs (Disability-Adjusted Life Years)	Global	Both	65-69 years	Lip and oral cavity cancer	Rate	2013	260.501	275.095	242.938
DALYs (Disability-Adjusted Life Years)	Global	Both	70-74 years	Lip and oral cavity cancer	Number	2013	384810	405276	360850
DALYs (Disability-Adjusted Life Years)	Global	Both	70-74 years	Lip and oral cavity cancer	Rate	2013	252.552	265.984	236.827
DALYs (Disability-Adjusted Life Years)	Global	Both	75-79 years	Lip and oral cavity cancer	Number	2013	267138	280681	250679
DALYs (Disability-Adjusted Life Years)	Global	Both	75-79 years	Lip and oral cavity cancer	Rate	2013	236.27	248.248	221.712
DALYs (Disability-Adjusted Life Years)	Global	Both	80-84 years	Lip and oral cavity cancer	Number	2013	157250	167071	141129
DALYs (Disability-Adjusted Life Years)	Global	Both	80-84 years	Lip and oral cavity cancer	Rate	2013	223.224	237.165	200.339
DALYs (Disability-Adjusted Life Years)	Global	Both	85-89 years	Lip and oral cavity cancer	Number	2013	81599.7	88108.2	69911.7
DALYs (Disability-Adjusted Life Years)	Global	Both	85-89 years	Lip and oral cavity cancer	Rate	2013	231.186	249.625	198.072
DALYs (Disability-Adjusted Life Years)	Global	Both	90-94 years	Lip and oral cavity cancer	Number	2013	34387.8	37914	28302.2
DALYs (Disability-Adjusted Life Years)	Global	Both	90-94 years	Lip and oral cavity cancer	Rate	2013	275.271	303.499	226.557
DALYs (Disability-Adjusted Life Years)	Global	Both	95+ years	Lip and oral cavity cancer	Number	2013	10778.8	12150.2	8120.54
DALYs (Disability-Adjusted Life Years)	Global	Both	95+ years	Lip and oral cavity cancer	Rate	2013	308.154	347.361	232.158
DALYs (Disability-Adjusted Life Years)	Global	Both	<5 years	Lip and oral cavity cancer	Number	2011	0	0	0
DALYs (Disability-Adjusted Life Years)	Global	Both	<5 years	Lip and oral cavity cancer	Rate	2011	0	0	0
DALYs (Disability-Adjusted Life Years)	Global	Both	5-9 years	Lip and oral cavity cancer	Number	2011	0	0	0
DALYs (Disability-Adjusted Life Years)	Global	Both	5-9 years	Lip and oral cavity cancer	Rate	2011	0	0	0
DALYs (Disability-Adjusted Life Years)	Global	Both	10-14 years	Lip and oral cavity cancer	Number	2011	0	0	0
DALYs (Disability-Adjusted Life Years)	Global	Both	10-14 years	Lip and oral cavity cancer	Rate	2011	0	0	0
DALYs (Disability-Adjusted Life Years)	Global	Both	15-19 years	Lip and oral cavity cancer	Number	2011	35516.8	40056.2	31826.4
DALYs (Disability-Adjusted Life Years)	Global	Both	15-19 years	Lip and oral cavity cancer	Rate	2011	5.85738	6.60601	5.24876
DALYs (Disability-Adjusted Life Years)	Global	Both	20-24 years	Lip and oral cavity cancer	Number	2011	58612.2	65467.2	52397.9
DALYs (Disability-Adjusted Life Years)	Global	Both	20-24 years	Lip and oral cavity cancer	Rate	2011	9.5192	10.6325	8.50993
DALYs (Disability-Adjusted Life Years)	Global	Both	25-29 years	Lip and oral cavity cancer	Number	2011	80110.7	88622.7	72596.5
DALYs (Disability-Adjusted Life Years)	Global	Both	25-29 years	Lip and oral cavity cancer	Rate	2011	14.1152	15.615	12.7912
DALYs (Disability-Adjusted Life Years)	Global	Both	30-34 years	Lip and oral cavity cancer	Number	2011	125478	136254	114270
DALYs (Disability-Adjusted Life Years)	Global	Both	30-34 years	Lip and oral cavity cancer	Rate	2011	24.39	26.4846	22.2114
DALYs (Disability-Adjusted Life Years)	Global	Both	35-39 years	Lip and oral cavity cancer	Number	2011	199437	216942	183765
DALYs (Disability-Adjusted Life Years)	Global	Both	35-39 years	Lip and oral cavity cancer	Rate	2011	40.262	43.7959	37.0981
DALYs (Disability-Adjusted Life Years)	Global	Both	40-44 years	Lip and oral cavity cancer	Number	2011	331664	354487	309963
DALYs (Disability-Adjusted Life Years)	Global	Both	40-44 years	Lip and oral cavity cancer	Rate	2011	70.5209	75.3737	65.9067
DALYs (Disability-Adjusted Life Years)	Global	Both	45-49 years	Lip and oral cavity cancer	Number	2011	480577	507700	453976
DALYs (Disability-Adjusted Life Years)	Global	Both	45-49 years	Lip and oral cavity cancer	Rate	2011	113.509	119.916	107.227
DALYs (Disability-Adjusted Life Years)	Global	Both	50-54 years	Lip and oral cavity cancer	Number	2011	611298	644991	574210
DALYs (Disability-Adjusted Life Years)	Global	Both	50-54 years	Lip and oral cavity cancer	Rate	2011	175.94	185.637	165.265
DALYs (Disability-Adjusted Life Years)	Global	Both	55-59 years	Lip and oral cavity cancer	Number	2011	665298	698303	632294
DALYs (Disability-Adjusted Life Years)	Global	Both	55-59 years	Lip and oral cavity cancer	Rate	2011	214.526	225.168	203.884
DALYs (Disability-Adjusted Life Years)	Global	Both	60-64 years	Lip and oral cavity cancer	Number	2011	631256	662427	597509
DALYs (Disability-Adjusted Life Years)	Global	Both	60-64 years	Lip and oral cavity cancer	Rate	2011	251.211	263.616	237.782
DALYs (Disability-Adjusted Life Years)	Global	Both	65-69 years	Lip and oral cavity cancer	Number	2011	485006	511128	460329
DALYs (Disability-Adjusted Life Years)	Global	Both	65-69 years	Lip and oral cavity cancer	Rate	2011	266.7	281.064	253.13
DALYs (Disability-Adjusted Life Years)	Global	Both	70-74 years	Lip and oral cavity cancer	Number	2011	371671	389172	351769
DALYs (Disability-Adjusted Life Years)	Global	Both	70-74 years	Lip and oral cavity cancer	Rate	2011	250.62	262.421	237.2
DALYs (Disability-Adjusted Life Years)	Global	Both	75-79 years	Lip and oral cavity cancer	Number	2011	250992	263383	237042
[truncated: 2,929 more rows]

## Sheet: Supplemental data-2
measure	location	sex	age	cause	metric	year	val	upper	lower
Deaths	Low-middle SDI	Both	All ages	Lip and oral cavity cancer	Number	1990	26672.7	29567.7	23882.3
Deaths	Low-middle SDI	Both	All ages	Lip and oral cavity cancer	Rate	1990	2.29658	2.54584	2.05632
Deaths	Low-middle SDI	Both	Age-standardized	Lip and oral cavity cancer	Rate	1990	4.28196	4.73822	3.81874
Deaths	Middle SDI	Both	All ages	Lip and oral cavity cancer	Number	1991	23834.3	25366.3	22381.8
Deaths	Middle SDI	Both	All ages	Lip and oral cavity cancer	Rate	1991	1.36005	1.44747	1.27716
Deaths	Middle SDI	Both	Age-standardized	Lip and oral cavity cancer	Rate	1991	2.26817	2.4135	2.12625
Deaths	Low SDI	Both	All ages	Lip and oral cavity cancer	Number	1990	7278.83	8263.6	6331.45
Deaths	Low SDI	Both	All ages	Lip and oral cavity cancer	Rate	1990	1.45199	1.64843	1.26301
Deaths	Low SDI	Both	Age-standardized	Lip and oral cavity cancer	Rate	1990	3.17797	3.60704	2.76324
Deaths	High-middle SDI	Both	All ages	Lip and oral cavity cancer	Number	1990	19478	20329.9	18676.5
Deaths	High-middle SDI	Both	All ages	Lip and oral cavity cancer	Rate	1990	1.83145	1.91155	1.75609
Deaths	High-middle SDI	Both	Age-standardized	Lip and oral cavity cancer	Rate	1990	1.977	2.06424	1.89496
Deaths	High-middle SDI	Both	All ages	Lip and oral cavity cancer	Number	1992	20735.3	21543.8	19897.9
Deaths	High-middle SDI	Both	All ages	Lip and oral cavity cancer	Rate	1992	1.90838	1.98279	1.83131
Deaths	High-middle SDI	Both	Age-standardized	Lip and oral cavity cancer	Rate	1992	2.01693	2.09647	1.9351
Deaths	High SDI	Both	All ages	Lip and oral cavity cancer	Number	1990	20812.3	21348.1	19950.7
Deaths	High SDI	Both	All ages	Lip and oral cavity cancer	Rate	1990	2.36629	2.4272	2.26833
Deaths	High SDI	Both	Age-standardized	Lip and oral cavity cancer	Rate	1990	1.93164	1.98124	1.85133
Deaths	High SDI	Both	All ages	Lip and oral cavity cancer	Number	1992	21149.6	21701.7	20262.6
Deaths	High SDI	Both	All ages	Lip and oral cavity cancer	Rate	1992	2.36683	2.42862	2.26757
Deaths	High SDI	Both	Age-standardized	Lip and oral cavity cancer	Rate	1992	1.89665	1.94735	1.81822
Deaths	Low-middle SDI	Both	All ages	Lip and oral cavity cancer	Number	1992	28136.6	30955.5	25454.3
Deaths	Low-middle SDI	Both	All ages	Lip and oral cavity cancer	Rate	1992	2.3334	2.56718	2.11095
Deaths	Low-middle SDI	Both	Age-standardized	Lip and oral cavity cancer	Rate	1992	4.29424	4.71382	3.87478
Deaths	High-middle SDI	Both	All ages	Lip and oral cavity cancer	Number	1991	19984.4	20753.3	19186.9
Deaths	High-middle SDI	Both	All ages	Lip and oral cavity cancer	Rate	1991	1.8582	1.92969	1.78404
Deaths	High-middle SDI	Both	Age-standardized	Lip and oral cavity cancer	Rate	1991	1.98422	2.06193	1.90084
Deaths	Low-middle SDI	Both	All ages	Lip and oral cavity cancer	Number	1991	27268.6	30057.4	24658.8
Deaths	Low-middle SDI	Both	All ages	Lip and oral cavity cancer	Rate	1991	2.30392	2.53955	2.08342
Deaths	Low-middle SDI	Both	Age-standardized	Lip and oral cavity cancer	Rate	1991	4.26218	4.6846	3.84649
Deaths	Middle SDI	Both	All ages	Lip and oral cavity cancer	Number	1992	24688.8	26218.9	23106.9
Deaths	Middle SDI	Both	All ages	Lip and oral cavity cancer	Rate	1992	1.38719	1.47316	1.2983
Deaths	Middle SDI	Both	Age-standardized	Lip and oral cavity cancer	Rate	1992	2.28592	2.43036	2.13505
Deaths	Low-middle SDI	Both	All ages	Lip and oral cavity cancer	Number	1994	30153.9	32843.5	27512.5
Deaths	Low-middle SDI	Both	All ages	Lip and oral cavity cancer	Rate	1994	2.4107	2.62573	2.19954
Deaths	Low-middle SDI	Both	Age-standardized	Lip and oral cavity cancer	Rate	1994	4.41096	4.81082	3.99411
Deaths	High SDI	Both	All ages	Lip and oral cavity cancer	Number	1991	20988.8	21525.2	20184.7
Deaths	High SDI	Both	All ages	Lip and oral cavity cancer	Rate	1991	2.36718	2.42768	2.27649
Deaths	High SDI	Both	Age-standardized	Lip and oral cavity cancer	Rate	1991	1.91672	1.9659	1.84273
Deaths	Middle SDI	Both	All ages	Lip and oral cavity cancer	Number	1990	23048.1	24578.4	21514
Deaths	Middle SDI	Both	All ages	Lip and oral cavity cancer	Rate	1990	1.33774	1.42657	1.24871
Deaths	Middle SDI	Both	Age-standardized	Lip and oral cavity cancer	Rate	1990	2.26141	2.40711	2.11232
Deaths	High-middle SDI	Both	All ages	Lip and oral cavity cancer	Number	1994	22127.8	22894.1	21382
Deaths	High-middle SDI	Both	All ages	Lip and oral cavity cancer	Rate	1994	2.00137	2.07067	1.93391
Deaths	High-middle SDI	Both	Age-standardized	Lip and oral cavity cancer	Rate	1994	2.07349	2.14573	1.99684
Deaths	Low SDI	Both	All ages	Lip and oral cavity cancer	Number	1997	8920.39	9955.42	7962.12
Deaths	Low SDI	Both	All ages	Lip and oral cavity cancer	Rate	1997	1.48675	1.65926	1.32704
Deaths	Low SDI	Both	Age-standardized	Lip and oral cavity cancer	Rate	1997	3.38429	3.7655	3.01323
Deaths	Low SDI	Both	All ages	Lip and oral cavity cancer	Number	1994	8307.49	9316.49	7417.55
Deaths	Low SDI	Both	All ages	Lip and oral cavity cancer	Rate	1994	1.4991	1.68117	1.33851
Deaths	Low SDI	Both	Age-standardized	Lip and oral cavity cancer	Rate	1994	3.37088	3.77002	2.99861
Deaths	Low SDI	Both	All ages	Lip and oral cavity cancer	Number	1992	7702.84	8788.49	6725.01
Deaths	Low SDI	Both	All ages	Lip and oral cavity cancer	Rate	1992	1.46341	1.66966	1.27764
Deaths	Low SDI	Both	Age-standardized	Lip and oral cavity cancer	Rate	1992	3.22459	3.66809	2.83778
Deaths	High SDI	Both	All ages	Lip and oral cavity cancer	Number	1994	21577.2	22195.7	20634.8
Deaths	High SDI	Both	All ages	Lip and oral cavity cancer	Rate	1994	2.38055	2.44879	2.27657
Deaths	High SDI	Both	Age-standardized	Lip and oral cavity cancer	Rate	1994	1.86656	1.91962	1.78746
Deaths	Low SDI	Both	All ages	Lip and oral cavity cancer	Number	1991	7481.31	8474.15	6480.77
Deaths	Low SDI	Both	All ages	Lip and oral cavity cancer	Rate	1991	1.45745	1.65086	1.26253
Deaths	Low SDI	Both	Age-standardized	Lip and oral cavity cancer	Rate	1991	3.19536	3.61105	2.78539
Deaths	High-middle SDI	Both	All ages	Lip and oral cavity cancer	Number	1997	22088.6	22887.9	21314.2
Deaths	High-middle SDI	Both	All ages	Lip and oral cavity cancer	Rate	1997	1.95485	2.02559	1.88632
Deaths	High-middle SDI	Both	Age-standardized	Lip and oral cavity cancer	Rate	1997	1.95572	2.02983	1.88101
Deaths	High SDI	Both	All ages	Lip and oral cavity cancer	Number	1997	22517	23191.8	21415.7
Deaths	High SDI	Both	All ages	Lip and oral cavity cancer	Rate	1997	2.43522	2.50819	2.3161
Deaths	High SDI	Both	Age-standardized	Lip and oral cavity cancer	Rate	1997	1.84083	1.89394	1.75519
Deaths	Middle SDI	Both	All ages	Lip and oral cavity cancer	Number	1994	26601.1	28059.6	25233.3
Deaths	Middle SDI	Both	All ages	Lip and oral cavity cancer	Rate	1994	1.45512	1.53489	1.38029
Deaths	Middle SDI	Both	Age-standardized	Lip and oral cavity cancer	Rate	1994	2.34107	2.47013	2.21751
Deaths	Low-middle SDI	Both	All ages	Lip and oral cavity cancer	Number	1997	32919.3	35627.2	30183.6
Deaths	Low-middle SDI	Both	All ages	Lip and oral cavity cancer	Rate	1997	2.49427	2.69945	2.28699
Deaths	Low-middle SDI	Both	Age-standardized	Lip and oral cavity cancer	Rate	1997	4.48614	4.87543	4.08005
Deaths	High-middle SDI	Both	All ages	Lip and oral cavity cancer	Number	1995	22180.1	22974.7	21449.8
Deaths	High-middle SDI	Both	All ages	Lip and oral cavity cancer	Rate	1995	1.99107	2.0624	1.92551
Deaths	High-middle SDI	Both	Age-standardized	Lip and oral cavity cancer	Rate	1995	2.04196	2.1162	1.96584
Deaths	High SDI	Both	All ages	Lip and oral cavity cancer	Number	1999	22968.7	23645.2	21796.2
Deaths	High SDI	Both	All ages	Lip and oral cavity cancer	Rate	1999	2.45067	2.52285	2.32557
Deaths	High SDI	Both	Age-standardized	Lip and oral cavity cancer	Rate	1999	1.80458	1.85588	1.71836
Deaths	Low SDI	Both	All ages	Lip and oral cavity cancer	Number	1995	8531.87	9538.99	7593.94
Deaths	Low SDI	Both	All ages	Lip and oral cavity cancer	Rate	1995	1.50179	1.67907	1.3367
Deaths	Low SDI	Both	Age-standardized	Lip and oral cavity cancer	Rate	1995	3.40692	3.83471	3.02641
Deaths	Middle SDI	Both	All ages	Lip and oral cavity cancer	Number	1997	28679	30094.8	27325.7
Deaths	Middle SDI	Both	All ages	Lip and oral cavity cancer	Rate	1997	1.51489	1.58968	1.44341
Deaths	Middle SDI	Both	Age-standardized	Lip and oral cavity cancer	Rate	1997	2.32867	2.43897	2.20669
Deaths	Low-middle SDI	Both	All ages	Lip and oral cavity cancer	Number	1998	33842.2	36599.8	30990.6
Deaths	Low-middle SDI	Both	All ages	Lip and oral cavity cancer	Rate	1998	2.5194	2.72469	2.30711
Deaths	Low-middle SDI	Both	Age-standardized	Lip and oral cavity cancer	Rate	1998	4.49334	4.88174	4.0845
Deaths	Low SDI	Both	All ages	Lip and oral cavity cancer	Number	1999	9315.73	10404.5	8247.86
Deaths	Low SDI	Both	All ages	Lip and oral cavity cancer	Rate	1999	1.47105	1.64299	1.30243
Deaths	Low SDI	Both	Age-standardized	Lip and oral cavity cancer	Rate	1999	3.36643	3.75921	2.97594
Deaths	Low-middle SDI	Both	All ages	Lip and oral cavity cancer	Number	1999	34568.6	37497.7	31798
Deaths	Low-middle SDI	Both	All ages	Lip and oral cavity cancer	Rate	1999	2.52887	2.74315	2.32618
Deaths	Low-middle SDI	Both	Age-standardized	Lip and oral cavity cancer	Rate	1999	4.46313	4.8765	4.0816
Deaths	Low-middle SDI	Both	All ages	Lip and oral cavity cancer	Number	1995	31226.2	34192.2	28314
Deaths	Low-middle SDI	Both	All ages	Lip and oral cavity cancer	Rate	1995	2.45171	2.68459	2.22306
Deaths	Low-middle SDI	Both	Age-standardized	Lip and oral cavity cancer	Rate	1995	4.47809	4.89558	4.04232
Deaths	High-middle SDI	Both	All ages	Lip and oral cavity cancer	Number	1998	22075.4	22820.3	21267.2
Deaths	High-middle SDI	Both	All ages	Lip and oral cavity cancer	Rate	1998	1.94022	2.00569	1.8692
Deaths	High-middle SDI	Both	Age-standardized	Lip and oral cavity cancer	Rate	1998	1.91792	1.98361	1.8451
Deaths	High SDI	Both	All ages	Lip and oral cavity cancer	Number	1995	22173.9	22832	21153.8
Deaths	High SDI	Both	All ages	Lip and oral cavity cancer	Rate	1995	2.43012	2.50224	2.31833
Deaths	High SDI	Both	Age-standardized	Lip and oral cavity cancer	Rate	1995	1.88246	1.93797	1.79928
Deaths	Middle SDI	Both	All ages	Lip and oral cavity cancer	Number	1999	29981.1	31481.3	28545.6
Deaths	Middle SDI	Both	All ages	Lip and oral cavity cancer	Rate	1999	1.54974	1.62729	1.47554
Deaths	Middle SDI	Both	Age-standardized	Lip and oral cavity cancer	Rate	1999	2.29481	2.41117	2.16764
Deaths	High SDI	Both	All ages	Lip and oral cavity cancer	Number	1998	22879.5	23570.8	21706.5
Deaths	High SDI	Both	All ages	Lip and oral cavity cancer	Rate	1998	2.45773	2.53199	2.33173
Deaths	High SDI	Both	Age-standardized	Lip and oral cavity cancer	Rate	1998	1.83341	1.88633	1.74485
Deaths	Low SDI	Both	All ages	Lip and oral cavity cancer	Number	1998	9170.96	10279.5	8191.58
Deaths	Low SDI	Both	All ages	Lip and oral cavity cancer	Rate	1998	1.48747	1.66726	1.32862
Deaths	Low SDI	Both	Age-standardized	Lip and oral cavity cancer	Rate	1998	3.39464	3.78667	3.01281
Deaths	Middle SDI	Both	All ages	Lip and oral cavity cancer	Number	1995	27415.2	28837.9	25994.1
Deaths	Middle SDI	Both	All ages	Lip and oral cavity cancer	Rate	1995	1.48153	1.55842	1.40474
Deaths	Middle SDI	Both	Age-standardized	Lip and oral cavity cancer	Rate	1995	2.35409	2.4789	2.22148
Deaths	Low SDI	Both	All ages	Lip and oral cavity cancer	Number	2001	9733.62	10757.8	8691.24
Deaths	Low SDI	Both	All ages	Lip and oral cavity cancer	Rate	2001	1.45897	1.61248	1.30272
Deaths	Low SDI	Both	Age-standardized	Lip and oral cavity cancer	Rate	2001	3.3588	3.7283	2.96654
Deaths	High-middle SDI	Both	All ages	Lip and oral cavity cancer	Number	2000	23162.5	24023.9	22392
Deaths	High-middle SDI	Both	All ages	Lip and oral cavity cancer	Rate	2000	2.00901	2.08372	1.94218
Deaths	High-middle SDI	Both	Age-standardized	Lip and oral cavity cancer	Rate	2000	1.93125	2.00503	1.86272
Deaths	High SDI	Both	All ages	Lip and oral cavity cancer	Number	2000	23294.4	24024.6	22069.2
Deaths	High SDI	Both	All ages	Lip and oral cavity cancer	Rate	2000	2.4681	2.54546	2.33829
Deaths	High SDI	Both	Age-standardized	Lip and oral cavity cancer	Rate	2000	1.79455	1.84752	1.70727
Deaths	Low SDI	Both	All ages	Lip and oral cavity cancer	Number	2000	9531.61	10690.6	8516.26
Deaths	Low SDI	Both	All ages	Lip and oral cavity cancer	Rate	2000	1.46616	1.64445	1.30998
Deaths	Low SDI	Both	Age-standardized	Lip and oral cavity cancer	Rate	2000	3.37062	3.78872	2.99365
Deaths	Low-middle SDI	Both	All ages	Lip and oral cavity cancer	Number	2000	35435.4	38455	32487.2
Deaths	Low-middle SDI	Both	All ages	Lip and oral cavity cancer	Rate	2000	2.54773	2.76484	2.33576
Deaths	Low-middle SDI	Both	Age-standardized	Lip and oral cavity cancer	Rate	2000	4.44951	4.83927	4.06126
Deaths	Middle SDI	Both	All ages	Lip and oral cavity cancer	Number	1998	29321.1	30725.2	27874.1
Deaths	Middle SDI	Both	All ages	Lip and oral cavity cancer	Rate	1998	1.53204	1.60541	1.45644
Deaths	Middle SDI	Both	Age-standardized	Lip and oral cavity cancer	Rate	1998	2.31176	2.42155	2.18735
Deaths	Low SDI	Both	All ages	Lip and oral cavity cancer	Number	2003	10183.5	11169.2	9155.28
Deaths	Low SDI	Both	All ages	Lip and oral cavity cancer	Rate	2003	1.44515	1.58503	1.29923
Deaths	Low SDI	Both	Age-standardized	Lip and oral cavity cancer	Rate	2003	3.34987	3.69235	2.98861
Deaths	Middle SDI	Both	All ages	Lip and oral cavity cancer	Number	2001	31551.3	33096.4	29763.1
Deaths	Middle SDI	Both	All ages	Lip and oral cavity cancer	Rate	2001	1.59541	1.67354	1.50499
Deaths	Middle SDI	Both	Age-standardized	Lip and oral cavity cancer	Rate	2001	2.28208	2.39241	2.14096
Deaths	High-middle SDI	Both	All ages	Lip and oral cavity cancer	Number	2003	23742.9	24536.7	22901.7
Deaths	High-middle SDI	Both	All ages	Lip and oral cavity cancer	Rate	2003	2.02096	2.08853	1.94936
Deaths	High-middle SDI	Both	Age-standardized	Lip and oral cavity cancer	Rate	2003	1.85694	1.91786	1.78556
Deaths	Low-middle SDI	Both	All ages	Lip and oral cavity cancer	Number	2003	38521.3	41633.2	35322.2
Deaths	Low-middle SDI	Both	All ages	Lip and oral cavity cancer	Rate	2003	2.63172	2.84432	2.41316
Deaths	Low-middle SDI	Both	Age-standardized	Lip and oral cavity cancer	Rate	2003	4.46756	4.82621	4.06348
Deaths	Middle SDI	Both	All ages	Lip and oral cavity cancer	Number	2000	30694.6	32046.9	29245.5
Deaths	Middle SDI	Both	All ages	Lip and oral cavity cancer	Rate	2000	1.56949	1.63863	1.49539
Deaths	Middle SDI	Both	Age-standardized	Lip and oral cavity cancer	Rate	2000	2.28428	2.38674	2.16765
Deaths	High-middle SDI	Both	All ages	Lip and oral cavity cancer	Number	1999	22766.9	23480.2	21968.6
Deaths	High-middle SDI	Both	All ages	Lip and oral cavity cancer	Rate	1999	1.98758	2.04984	1.91788
Deaths	High-middle SDI	Both	Age-standardized	Lip and oral cavity cancer	Rate	1999	1.93658	2.00186	1.86448
Deaths	High SDI	Both	All ages	Lip and oral cavity cancer	Number	2003	24019.5	24781.6	22666.2
Deaths	High SDI	Both	All ages	Lip and oral cavity cancer	Rate	2003	2.48948	2.56847	2.34922
Deaths	High SDI	Both	Age-standardized	Lip and oral cavity cancer	Rate	2003	1.7396	1.79186	1.65184
Deaths	High SDI	Both	All ages	Lip and oral cavity cancer	Number	2005	24121.9	24899.6	22713.5
Deaths	High SDI	Both	All ages	Lip and oral cavity cancer	Rate	2005	2.46078	2.54012	2.31711
Deaths	High SDI	Both	Age-standardized	Lip and oral cavity cancer	Rate	2005	1.67015	1.7206	1.58354
Deaths	Low SDI	Both	All ages	Lip and oral cavity cancer	Number	2005	10530.5	11666	9375.38
Deaths	Low SDI	Both	All ages	Lip and oral cavity cancer	Rate	2005	1.41435	1.56686	1.25921
Deaths	Low SDI	Both	Age-standardized	Lip and oral cavity cancer	Rate	2005	3.29037	3.67163	2.90902
Deaths	Middle SDI	Both	All ages	Lip and oral cavity cancer	Number	2003	33215.6	34656.4	31643.6
Deaths	Middle SDI	Both	All ages	Lip and oral cavity cancer	Rate	2003	1.64227	1.7135	1.56454
Deaths	Middle SDI	Both	Age-standardized	Lip and oral cavity cancer	Rate	2003	2.2584	2.36053	2.14533
Deaths	Middle SDI	Both	All ages	Lip and oral cavity cancer	Number	2005	35154.9	36515.4	33533.3
Deaths	Middle SDI	Both	All ages	Lip and oral cavity cancer	Rate	2005	1.69912	1.76487	1.62074
Deaths	Middle SDI	Both	Age-standardized	Lip and oral cavity cancer	Rate	2005	2.24854	2.33808	2.1421
Deaths	Low-middle SDI	Both	All ages	Lip and oral cavity cancer	Number	2005	40632.8	43916.5	37184.2
Deaths	Low-middle SDI	Both	All ages	Lip and oral cavity cancer	Rate	2005	2.68482	2.90179	2.45695
Deaths	Low-middle SDI	Both	Age-standardized	Lip and oral cavity cancer	Rate	2005	4.46	4.82598	4.06464
Deaths	High-middle SDI	Both	All ages	Lip and oral cavity cancer	Number	2001	23404.7	24151.9	22658.5
Deaths	High-middle SDI	Both	All ages	Lip and oral cavity cancer	Rate	2001	2.017	2.08139	1.95269
Deaths	High-middle SDI	Both	Age-standardized	Lip and oral cavity cancer	Rate	2001	1.90934	1.97431	1.83746
Deaths	High-middle SDI	Both	All ages	Lip and oral cavity cancer	Number	2004	23868	24663.8	22932.2
Deaths	High-middle SDI	Both	All ages	Lip and oral cavity cancer	Rate	2004	2.0191	2.08642	1.93993
Deaths	High-middle SDI	Both	Age-standardized	Lip and oral cavity cancer	Rate	2004	1.82728	1.89043	1.75146
Deaths	Low SDI	Both	All ages	Lip and oral cavity cancer	Number	2004	10359.3	11638.5	9333.11
Deaths	Low SDI	Both	All ages	Lip and oral cavity cancer	Rate	2004	1.42983	1.60638	1.28819
Deaths	Low SDI	Both	Age-standardized	Lip and oral cavity cancer	Rate	2004	3.31881	3.72614	2.96001
Deaths	Low-middle SDI	Both	All ages	Lip and oral cavity cancer	Number	2004	39349.6	42358.6	36289.5
Deaths	Low-middle SDI	Both	All ages	Lip and oral cavity cancer	Rate	2004	2.64366	2.84582	2.43808
Deaths	Low-middle SDI	Both	Age-standardized	Lip and oral cavity cancer	Rate	2004	4.44603	4.80823	4.0865
Deaths	High SDI	Both	All ages	Lip and oral cavity cancer	Number	2001	23646	24400	22341.3
Deaths	High SDI	Both	All ages	Lip and oral cavity cancer	Rate	2001	2.48729	2.5666	2.35005
Deaths	High SDI	Both	Age-standardized	Lip and oral cavity cancer	Rate	2001	1.78627	1.83973	1.6967
Deaths	Low-middle SDI	Both	All ages	Lip and oral cavity cancer	Number	2001	36416.3	39465.1	33145.6
Deaths	Low-middle SDI	Both	All ages	Lip and oral cavity cancer	Rate	2001	2.57367	2.78913	2.34251
Deaths	Low-middle SDI	Both	Age-standardized	Lip and oral cavity cancer	Rate	2001	4.45174	4.8555	4.02497
Deaths	High SDI	Both	All ages	Lip and oral cavity cancer	Number	2004	23981.7	24745.8	22570.5
Deaths	High SDI	Both	All ages	Lip and oral cavity cancer	Rate	2004	2.4663	2.54488	2.32117
Deaths	High SDI	Both	Age-standardized	Lip and oral cavity cancer	Rate	2004	1.69871	1.74884	1.61016
Deaths	Low SDI	Both	All ages	Lip and oral cavity cancer	Number	2006	10698.1	11821.5	9530.13
Deaths	Low SDI	Both	All ages	Lip and oral cavity cancer	Rate	2006	1.39819	1.54502	1.24554
Deaths	Low SDI	Both	Age-standardized	Lip and oral cavity cancer	Rate	2006	3.26189	3.61612	2.88049
Deaths	High-middle SDI	Both	All ages	Lip and oral cavity cancer	Number	2006	24135.4	24882.2	23184.4
Deaths	High-middle SDI	Both	All ages	Lip and oral cavity cancer	Rate	2006	2.01596	2.07834	1.93653
Deaths	High-middle SDI	Both	Age-standardized	Lip and oral cavity cancer	Rate	2006	1.76405	1.81996	1.68743
Deaths	Middle SDI	Both	All ages	Lip and oral cavity cancer	Number	2004	34117.4	35821.3	32360.6
Deaths	Middle SDI	Both	All ages	Lip and oral cavity cancer	Rate	2004	1.66802	1.75133	1.58213
Deaths	Middle SDI	Both	Age-standardized	Lip and oral cavity cancer	Rate	2004	2.25085	2.36412	2.13017
Deaths	High-middle SDI	Both	All ages	Lip and oral cavity cancer	Number	2005	24369.5	25146.8	23464.3
Deaths	High-middle SDI	Both	All ages	Lip and oral cavity cancer	Rate	2005	2.04865	2.11399	1.97255
Deaths	High-middle SDI	Both	Age-standardized	Lip and oral cavity cancer	Rate	2005	1.82388	1.88309	1.74913
Deaths	Low-middle SDI	Both	All ages	Lip and oral cavity cancer	Number	2006	41566.1	45142.4	38318.7
Deaths	Low-middle SDI	Both	All ages	Lip and oral cavity cancer	Rate	2006	2.70129	2.93372	2.49025
Deaths	Low-middle SDI	Both	Age-standardized	Lip and oral cavity cancer	Rate	2006	4.43299	4.81469	4.05698
Deaths	High SDI	Both	All ages	Lip and oral cavity cancer	Number	2006	24609.8	25419.9	23140.1
Deaths	High SDI	Both	All ages	Lip and oral cavity cancer	Rate	2006	2.48884	2.57077	2.3402
Deaths	High SDI	Both	Age-standardized	Lip and oral cavity cancer	Rate	2006	1.66557	1.71608	1.5747
Deaths	Middle SDI	Both	All ages	Lip and oral cavity cancer	Number	2006	36098.5	37560	34288.3
Deaths	Middle SDI	Both	All ages	Lip and oral cavity cancer	Rate	2006	1.72456	1.79438	1.63808
Deaths	Middle SDI	Both	Age-standardized	Lip and oral cavity cancer	Rate	2006	2.23357	2.32881	2.11707
Deaths	Low SDI	Both	All ages	Lip and oral cavity cancer	Number	2007	10925.6	12224	9792.47
Deaths	Low SDI	Both	All ages	Lip and oral cavity cancer	Rate	2007	1.3897	1.55486	1.24557
Deaths	Low SDI	Both	Age-standardized	Lip and oral cavity cancer	Rate	2007	3.24038	3.63024	2.90182
Deaths	Middle SDI	Both	All ages	Lip and oral cavity cancer	Number	2007	37312.8	38908.2	35687
Deaths	Middle SDI	Both	All ages	Lip and oral cavity cancer	Rate	2007	1.76204	1.83738	1.68527
Deaths	Middle SDI	Both	Age-standardized	Lip and oral cavity cancer	Rate	2007	2.23086	2.32843	2.13012
Deaths	Low-middle SDI	Both	All ages	Lip and oral cavity cancer	Number	2008	44074.5	47338.8	40797.7
Deaths	Low-middle SDI	Both	All ages	Lip and oral cavity cancer	Rate	2008	2.77159	2.97686	2.56553
Deaths	Low-middle SDI	Both	Age-standardized	Lip and oral cavity cancer	Rate	2008	4.43807	4.76814	4.09897
Deaths	High-middle SDI	Both	All ages	Lip and oral cavity cancer	Number	2008	24984.5	25870.6	23948.7
Deaths	High-middle SDI	Both	All ages	Lip and oral cavity cancer	Rate	2008	2.05854	2.13155	1.9732
Deaths	High-middle SDI	Both	Age-standardized	Lip and oral cavity cancer	Rate	2008	1.74045	1.80405	1.66468
Deaths	Low SDI	Both	All ages	Lip and oral cavity cancer	Number	2008	11142.4	12382.3	9943.85
Deaths	Low SDI	Both	All ages	Lip and oral cavity cancer	Rate	2008	1.37962	1.53315	1.23123
Deaths	Low SDI	Both	Age-standardized	Lip and oral cavity cancer	Rate	2008	3.21111	3.56212	2.85365
Deaths	High SDI	Both	All ages	Lip and oral cavity cancer	Number	2008	25475.4	26360.6	23858.1
Deaths	High SDI	Both	All ages	Lip and oral cavity cancer	Rate	2008	2.52713	2.61494	2.36669
Deaths	High SDI	Both	Age-standardized	Lip and oral cavity cancer	Rate	2008	1.64467	1.69663	1.55034
Deaths	Low SDI	Both	All ages	Lip and oral cavity cancer	Number	2010	11856	13219.9	10631.8
Deaths	Low SDI	Both	All ages	Lip and oral cavity cancer	Rate	2010	1.39087	1.55087	1.24725
Deaths	Low SDI	Both	Age-standardized	Lip and oral cavity cancer	Rate	2010	3.2213	3.58391	2.87926
Deaths	Middle SDI	Both	All ages	Lip and oral cavity cancer	Number	2008	38733.2	40556.1	36834.7
Deaths	Middle SDI	Both	All ages	Lip and oral cavity cancer	Rate	2008	1.80727	1.89233	1.71869
Deaths	Middle SDI	Both	Age-standardized	Lip and oral cavity cancer	Rate	2008	2.23674	2.34521	2.12186
Deaths	Low-middle SDI	Both	All ages	Lip and oral cavity cancer	Number	2007	42880.2	46208	39580.5
Deaths	Low-middle SDI	Both	All ages	Lip and oral cavity cancer	Rate	2007	2.74103	2.95375	2.53011
Deaths	Low-middle SDI	Both	Age-standardized	Lip and oral cavity cancer	Rate	2007	4.44643	4.79577	4.11379
Deaths	High-middle SDI	Both	All ages	Lip and oral cavity cancer	Number	2007	24331.6	25179.5	23399.5
Deaths	High-middle SDI	Both	All ages	Lip and oral cavity cancer	Rate	2007	2.01858	2.08892	1.94124
Deaths	High-middle SDI	Both	Age-standardized	Lip and oral cavity cancer	Rate	2007	1.73639	1.79837	1.66021
Deaths	High SDI	Both	All ages	Lip and oral cavity cancer	Number	2007	25077.6	25949.5	23558.6
Deaths	High SDI	Both	All ages	Lip and oral cavity cancer	Rate	2007	2.51234	2.59969	2.36016
Deaths	High SDI	Both	Age-standardized	Lip and oral cavity cancer	Rate	2007	1.65789	1.71007	1.56775
Deaths	Low-middle SDI	Both	All ages	Lip and oral cavity cancer	Number	2009	45103.4	48868.7	41556.1
Deaths	Low-middle SDI	Both	All ages	Lip and oral cavity cancer	Rate	2009	2.79041	3.02335	2.57095
Deaths	Low-middle SDI	Both	Age-standardized	Lip and oral cavity cancer	Rate	2009	4.40033	4.77369	4.05394
Deaths	Low SDI	Both	All ages	Lip and oral cavity cancer	Number	2009	11510.7	12928.4	10152.8
Deaths	Low SDI	Both	All ages	Lip and oral cavity cancer	Rate	2009	1.38715	1.55799	1.22351
Deaths	Low SDI	Both	Age-standardized	Lip and oral cavity cancer	Rate	2009	3.21894	3.60985	2.84214
Deaths	Low-middle SDI	Both	All ages	Lip and oral cavity cancer	Number	2010	46592.8	50397.6	42933.4
Deaths	Low-middle SDI	Both	All ages	Lip and oral cavity cancer	Rate	2010	2.83604	3.06763	2.6133
Deaths	Low-middle SDI	Both	Age-standardized	Lip and oral cavity cancer	Rate	2010	4.40869	4.77519	4.06202
Deaths	High-middle SDI	Both	All ages	Lip and oral cavity cancer	Number	2010	25981.8	26887.2	24856.7
Deaths	High-middle SDI	Both	All ages	Lip and oral cavity cancer	Rate	2010	2.11379	2.18745	2.02225
Deaths	High-middle SDI	Both	Age-standardized	Lip and oral cavity cancer	Rate	2010	1.72285	1.78341	1.64765
Deaths	High SDI	Both	All ages	Lip and oral cavity cancer	Number	2010	26516.9	27490.5	24742.3
Deaths	High SDI	Both	All ages	Lip and oral cavity cancer	Rate	2010	2.58497	2.67988	2.41198
Deaths	High SDI	Both	Age-standardized	Lip and oral cavity cancer	Rate	2010	1.63028	1.68312	1.53261
Deaths	Middle SDI	Both	All ages	Lip and oral cavity cancer	Number	2010	41853.1	43658.3	39817
Deaths	Middle SDI	Both	All ages	Lip and oral cavity cancer	Rate	2010	1.90703	1.98928	1.81426
Deaths	Middle SDI	Both	Age-standardized	Lip and oral cavity cancer	Rate	2010	2.25371	2.34588	2.14215
Deaths	High-middle SDI	Both	All ages	Lip and oral cavity cancer	Number	2009	25227.8	26097.3	24158.8
Deaths	High-middle SDI	Both	All ages	Lip and oral cavity cancer	Rate	2009	2.0649	2.13607	1.9774
Deaths	High-middle SDI	Both	Age-standardized	Lip and oral cavity cancer	Rate	2009	1.7151	1.77501	1.6388
Deaths	High SDI	Both	All ages	Lip and oral cavity cancer	Number	2009	25901.1	26829.6	24198.8
Deaths	High SDI	Both	All ages	Lip and oral cavity cancer	Rate	2009	2.54555	2.63679	2.37825
Deaths	High SDI	Both	Age-standardized	Lip and oral cavity cancer	Rate	2009	1.63169	1.68358	1.53546
Deaths	Low-middle SDI	Both	All ages	Lip and oral cavity cancer	Number	2011	48224.6	51934.8	44328.6
Deaths	Low-middle SDI	Both	All ages	Lip and oral cavity cancer	Rate	2011	2.88842	3.11065	2.65507
Deaths	Low-middle SDI	Both	Age-standardized	Lip and oral cavity cancer	Rate	2011	4.42283	4.77442	4.0631
Deaths	Low-middle SDI	Both	All ages	Lip and oral cavity cancer	Number	2012	49631.8	53890.5	45354.7
Deaths	Low-middle SDI	Both	All ages	Lip and oral cavity cancer	Rate	2012	2.92586	3.17692	2.67372
Deaths	Low-middle SDI	Both	Age-standardized	Lip and oral cavity cancer	Rate	2012	4.41453	4.79801	4.04548
Deaths	Middle SDI	Both	All ages	Lip and oral cavity cancer	Number	2009	40230.5	41952.4	38231.3
Deaths	Middle SDI	Both	All ages	Lip and oral cavity cancer	Rate	2009	1.85406	1.93342	1.76193
Deaths	Middle SDI	Both	Age-standardized	Lip and oral cavity cancer	Rate	2009	2.24099	2.33559	2.12501
Deaths	High-middle SDI	Both	All ages	Lip and oral cavity cancer	Number	2011	26493.7	27582.7	25316.7
Deaths	High-middle SDI	Both	All ages	Lip and oral cavity cancer	Rate	2011	2.14354	2.23165	2.04831
Deaths	High-middle SDI	Both	Age-standardized	Lip and oral cavity cancer	Rate	2011	1.71394	1.78266	1.63661
Deaths	High SDI	Both	All ages	Lip and oral cavity cancer	Number	2011	27075.4	28097.7	25184.9
Deaths	High SDI	Both	All ages	Lip and oral cavity cancer	Rate	2011	2.61905	2.71794	2.43618
Deaths	High SDI	Both	Age-standardized	Lip and oral cavity cancer	Rate	2011	1.62594	1.68102	1.52536
Deaths	Low SDI	Both	All ages	Lip and oral cavity cancer	Number	2011	12253.6	13555.7	10865.8
Deaths	Low SDI	Both	All ages	Lip and oral cavity cancer	Rate	2011	1.40005	1.54882	1.24149
Deaths	Low SDI	Both	Age-standardized	Lip and oral cavity cancer	Rate	2011	3.23243	3.57592	2.8716
Deaths	Low SDI	Both	All ages	Lip and oral cavity cancer	Number	2012	12669	14170.2	11319.1
Deaths	Low SDI	Both	All ages	Lip and oral cavity cancer	Rate	2012	1.41007	1.57715	1.25982
Deaths	Low SDI	Both	Age-standardized	Lip and oral cavity cancer	Rate	2012	3.24766	3.61816	2.89893
Deaths	High SDI	Both	All ages	Lip and oral cavity cancer	Number	2012	27372.5	28417.5	25369.1
Deaths	High SDI	Both	All ages	Lip and oral cavity cancer	Rate	2012	2.62784	2.72816	2.43551
Deaths	High SDI	Both	Age-standardized	Lip and oral cavity cancer	Rate	2012	1.60509	1.659	1.50466
Deaths	Low-middle SDI	Both	All ages	Lip and oral cavity cancer	Number	2013	51552.1	56058.8	47070.9
Deaths	Low-middle SDI	Both	All ages	Lip and oral cavity cancer	Rate	2013	2.99189	3.25344	2.73182
Deaths	Low-middle SDI	Both	Age-standardized	Lip and oral cavity cancer	Rate	2013	4.46844	4.83981	4.08679
Deaths	Middle SDI	Both	All ages	Lip and oral cavity cancer	Number	2011	43683.5	45993.8	41248.7
Deaths	Middle SDI	Both	All ages	Lip and oral cavity cancer	Rate	2011	1.97002	2.07421	1.86022
Deaths	Middle SDI	Both	Age-standardized	Lip and oral cavity cancer	Rate	2011	2.27701	2.39291	2.14398
Deaths	Middle SDI	Both	All ages	Lip and oral cavity cancer	Number	2012	45162.1	47667	42208.8
Deaths	Middle SDI	Both	All ages	Lip and oral cavity cancer	Rate	2012	2.01514	2.12691	1.88337
Deaths	Middle SDI	Both	Age-standardized	Lip and oral cavity cancer	Rate	2012	2.27532	2.40302	2.12572
Deaths	Low SDI	Both	All ages	Lip and oral cavity cancer	Number	2013	13230.9	14654.3	11926
Deaths	Low SDI	Both	All ages	Lip and oral cavity cancer	Rate	2013	1.4349	1.58926	1.29338
Deaths	Low SDI	Both	Age-standardized	Lip and oral cavity cancer	Rate	2013	3.31351	3.66348	2.98494
Deaths	High-middle SDI	Both	All ages	Lip and oral cavity cancer	Number	2013	27228.2	28490.5	25897.1
Deaths	High-middle SDI	Both	All ages	Lip and oral cavity cancer	Rate	2013	2.17767	2.27863	2.07122
Deaths	High-middle SDI	Both	Age-standardized	Lip and oral cavity cancer	Rate	2013	1.67569	1.7525	1.5913
Deaths	High SDI	Both	All ages	Lip and oral cavity cancer	Number	2013	28166.3	29283.1	26121.1
Deaths	High SDI	Both	All ages	Lip and oral cavity cancer	Rate	2013	2.68433	2.79077	2.48942
Deaths	High SDI	Both	Age-standardized	Lip and oral cavity cancer	Rate	2013	1.61166	1.66725	1.51013
Deaths	High-middle SDI	Both	All ages	Lip and oral cavity cancer	Number	2012	27004.8	28250.2	25618.3
Deaths	High-middle SDI	Both	All ages	Lip and oral cavity cancer	Rate	2012	2.17281	2.27301	2.06124
Deaths	High-middle SDI	Both	Age-standardized	Lip and oral cavity cancer	Rate	2012	1.70306	1.78283	1.61255
Deaths	Low-middle SDI	Both	All ages	Lip and oral cavity cancer	Number	2015	55477.8	60263.8	50835.6
Deaths	Low-middle SDI	Both	All ages	Lip and oral cavity cancer	Rate	2015	3.12324	3.39268	2.8619
Deaths	Low-middle SDI	Both	Age-standardized	Lip and oral cavity cancer	Rate	2015	4.54562	4.91143	4.19805
Deaths	Middle SDI	Both	All ages	Lip and oral cavity cancer	Number	2014	48244.9	51121.2	45074.7
Deaths	Middle SDI	Both	All ages	Lip and oral cavity cancer	Rate	2014	2.10745	2.23309	1.96897
Deaths	Middle SDI	Both	Age-standardized	Lip and oral cavity cancer	Rate	2014	2.26873	2.40151	2.12316
Deaths	Middle SDI	Both	All ages	Lip and oral cavity cancer	Number	2013	46768.9	49247.1	43934.8
Deaths	Middle SDI	Both	All ages	Lip and oral cavity cancer	Rate	2013	2.06441	2.1738	1.93931
Deaths	Middle SDI	Both	Age-standardized	Lip and oral cavity cancer	Rate	2013	2.27528	2.39609	2.14266
Deaths	Low SDI	Both	All ages	Lip and oral cavity cancer	Number	2015	14309.2	15762.2	12781.4
Deaths	Low SDI	Both	All ages	Lip and oral cavity cancer	Rate	2015	1.47562	1.62547	1.31807
Deaths	Low SDI	Both	Age-standardized	Lip and oral cavity cancer	Rate	2015	3.39367	3.72439	3.04987
Deaths	High-middle SDI	Both	All ages	Lip and oral cavity cancer	Number	2015	28156.4	29739.5	26554.9
Deaths	High-middle SDI	Both	All ages	Lip and oral cavity cancer	Rate	2015	2.22218	2.34713	2.09579
Deaths	High-middle SDI	Both	Age-standardized	Lip and oral cavity cancer	Rate	2015	1.65179	1.74486	1.55853
Deaths	Low-middle SDI	Both	All ages	Lip and oral cavity cancer	Number	2014	53329.9	57382.3	49176.3
Deaths	Low-middle SDI	Both	All ages	Lip and oral cavity cancer	Rate	2014	3.04792	3.27953	2.81054
Deaths	Low-middle SDI	Both	Age-standardized	Lip and oral cavity cancer	Rate	2014	4.50931	4.85982	4.15372
Deaths	High SDI	Both	All ages	Lip and oral cavity cancer	Number	2015	29701.9	31018.2	27414.7
Deaths	High SDI	Both	All ages	Lip and oral cavity cancer	Rate	2015	2.79169	2.9154	2.57672
Deaths	High SDI	Both	Age-standardized	Lip and oral cavity cancer	Rate	2015	1.61846	1.68096	1.51456
Deaths	Low-middle SDI	Both	All ages	Lip and oral cavity cancer	Number	2016	57689.4	62655.2	52876.6
Deaths	Low-middle SDI	Both	All ages	Lip and oral cavity cancer	Rate	2016	3.20001	3.47546	2.93305
Deaths	Low-middle SDI	Both	Age-standardized	Lip and oral cavity cancer	Rate	2016	4.57712	4.9514	4.21242
Deaths	High-middle SDI	Both	All ages	Lip and oral cavity cancer	Number	2014	27731.7	29143.7	26092.5
Deaths	High-middle SDI	Both	All ages	Lip and oral cavity cancer	Rate	2014	2.20354	2.31573	2.07329
Deaths	High-middle SDI	Both	Age-standardized	Lip and oral cavity cancer	Rate	2014	1.66558	1.75184	1.56658
Deaths	Low SDI	Both	All ages	Lip and oral cavity cancer	Number	2014	13740.6	15207	12283.8
Deaths	Low SDI	Both	All ages	Lip and oral cavity cancer	Rate	2014	1.45266	1.60768	1.29864
Deaths	Low SDI	Both	Age-standardized	Lip and oral cavity cancer	Rate	2014	3.3585	3.6811	3.02317
Deaths	High SDI	Both	All ages	Lip and oral cavity cancer	Number	2014	28871.1	30089	26619.2
Deaths	High SDI	Both	All ages	Lip and oral cavity cancer	Rate	2014	2.73205	2.84731	2.51896
Deaths	High SDI	Both	Age-standardized	Lip and oral cavity cancer	Rate	2014	1.61219	1.67037	1.50654
Deaths	Low-middle SDI	Both	All ages	Lip and oral cavity cancer	Number	2017	60152.1	65091.7	54756.3
Deaths	Low-middle SDI	Both	All ages	Lip and oral cavity cancer	Rate	2017	3.28886	3.55893	2.99384
Deaths	Low-middle SDI	Both	Age-standardized	Lip and oral cavity cancer	Rate	2017	4.62906	5.00849	4.20733
Deaths	Middle SDI	Both	All ages	Lip and oral cavity cancer	Number	2015	50043.4	53323.1	46563.5
Deaths	Middle SDI	Both	All ages	Lip and oral cavity cancer	Rate	2015	2.16321	2.30498	2.01278
Deaths	Middle SDI	Both	Age-standardized	Lip and oral cavity cancer	Rate	2015	2.27884	2.42328	2.1265
Deaths	Low SDI	Both	All ages	Lip and oral cavity cancer	Number	2016	14717.8	16472.1	13025.4
Deaths	Low SDI	Both	All ages	Lip and oral cavity cancer	Rate	2016	1.4815	1.65809	1.31115
Deaths	Low SDI	Both	Age-standardized	Lip and oral cavity cancer	Rate	2016	3.37808	3.75417	3.03114
Deaths	High-middle SDI	Both	All ages	Lip and oral cavity cancer	Number	2017	29569.9	31413.8	27605.6
Deaths	High-middle SDI	Both	All ages	Lip and oral cavity cancer	Rate	2017	2.30378	2.44744	2.15074
Deaths	High-middle SDI	Both	Age-standardized	Lip and oral cavity cancer	Rate	2017	1.65046	1.75421	1.53797
Deaths	Low SDI	Both	All ages	Lip and oral cavity cancer	Number	2017	15266.1	17078.4	13468.6
Deaths	Low SDI	Both	All ages	Lip and oral cavity cancer	Rate	2017	1.50078	1.67894	1.32408
Deaths	Low SDI	Both	Age-standardized	Lip and oral cavity cancer	Rate	2017	3.39203	3.74244	3.01371
Deaths	High SDI	Both	All ages	Lip and oral cavity cancer	Number	2017	30704.9	32156.4	28283.3
Deaths	High SDI	Both	All ages	Lip and oral cavity cancer	Rate	2017	2.85136	2.98616	2.62649
Deaths	High SDI	Both	Age-standardized	Lip and oral cavity cancer	Rate	2017	1.59955	1.66631	1.4968
Deaths	High-middle SDI	Both	All ages	Lip and oral cavity cancer	Number	2016	28940.2	30690.3	27047.8
Deaths	High-middle SDI	Both	All ages	Lip and oral cavity cancer	Rate	2016	2.2689	2.4061	2.12053
Deaths	High-middle SDI	Both	Age-standardized	Lip and oral cavity cancer	Rate	2016	1.65639	1.75763	1.5455
Deaths	Low-middle SDI	Both	All ages	Lip and oral cavity cancer	Number	2018	62457.8	68160.4	56848.3
Deaths	Low-middle SDI	Both	All ages	Lip and oral cavity cancer	Rate	2018	3.36906	3.67667	3.06648
Deaths	Low-middle SDI	Both	Age-standardized	Lip and oral cavity cancer	Rate	2018	4.6652	5.09128	4.26555
Deaths	High SDI	Both	All ages	Lip and oral cavity cancer	Number	2016	30577.7	31964.2	28195.7
Deaths	High SDI	Both	All ages	Lip and oral cavity cancer	Rate	2016	2.8559	2.98539	2.63343
Deaths	High SDI	Both	Age-standardized	Lip and oral cavity cancer	Rate	2016	1.62898	1.69354	1.52152
Deaths	Middle SDI	Both	All ages	Lip and oral cavity cancer	Number	2017	53336.6	57154.6	48843.2
Deaths	Middle SDI	Both	All ages	Lip and oral cavity cancer	Rate	2017	2.25725	2.41883	2.06709
Deaths	Middle SDI	Both	Age-standardized	Lip and oral cavity cancer	Rate	2017	2.2683	2.43121	2.08646
Deaths	Low SDI	Both	All ages	Lip and oral cavity cancer	Number	2018	15799.6	17761.2	13894.3
Deaths	Low SDI	Both	All ages	Lip and oral cavity cancer	Rate	2018	1.5169	1.70524	1.33398
Deaths	Low SDI	Both	Age-standardized	Lip and oral cavity cancer	Rate	2018	3.39233	3.78455	3.00383
Deaths	Middle SDI	Both	All ages	Lip and oral cavity cancer	Number	2016	51785.2	55350	47884.3
Deaths	Middle SDI	Both	All ages	Lip and oral cavity cancer	Rate	2016	2.21482	2.36729	2.04798
Deaths	Middle SDI	Both	Age-standardized	Lip and oral cavity cancer	Rate	2016	2.28092	2.43369	2.10027
Deaths	Low-middle SDI	Both	All ages	Lip and oral cavity cancer	Number	2021	67360.6	74529.2	59761.2
Deaths	Low-middle SDI	Both	All ages	Lip and oral cavity cancer	Rate	2021	3.50633	3.87948	3.11076
Deaths	Low-middle SDI	Both	Age-standardized	Lip and oral cavity cancer	Rate	2021	4.65057	5.12943	4.1301
Deaths	Low-middle SDI	Both	All ages	Lip and oral cavity cancer	Number	2019	64317.8	71184.5	58700.3
Deaths	Low-middle SDI	Both	All ages	Lip and oral cavity cancer	Rate	2019	3.4262	3.79198	3.12695
Deaths	Low-middle SDI	Both	Age-standardized	Lip and oral cavity cancer	Rate	2019	4.66736	5.14423	4.27244
Deaths	High-middle SDI	Both	All ages	Lip and oral cavity cancer	Number	2018	30347.7	32449.5	28163.6
Deaths	High-middle SDI	Both	All ages	Lip and oral cavity cancer	Rate	2018	2.35096	2.51379	2.18177
Deaths	High-middle SDI	Both	Age-standardized	Lip and oral cavity cancer	Rate	2018	1.65303	1.76703	1.53261
Deaths	High SDI	Both	All ages	Lip and oral cavity cancer	Number	2018	30942.8	32429.1	28470.2
Deaths	High SDI	Both	All ages	Lip and oral cavity cancer	Rate	2018	2.8589	2.99622	2.63045
Deaths	High SDI	Both	Age-standardized	Lip and oral cavity cancer	Rate	2018	1.57801	1.64331	1.47355
Deaths	Low SDI	Both	All ages	Lip and oral cavity cancer	Number	2021	17333.9	19852	14819.3
Deaths	Low SDI	Both	All ages	Lip and oral cavity cancer	Rate	2021	1.5513	1.77665	1.32625
Deaths	Low SDI	Both	Age-standardized	Lip and oral cavity cancer	Rate	2021	3.4026	3.87935	2.94775
Deaths	Low SDI	Both	All ages	Lip and oral cavity cancer	Number	2019	16380.9	18564.7	14454.9
Deaths	Low SDI	Both	All ages	Lip and oral cavity cancer	Rate	2019	1.53542	1.74011	1.35489
Deaths	Low SDI	Both	Age-standardized	Lip and oral cavity cancer	Rate	2019	3.40232	3.83277	3.02413
Deaths	High-middle SDI	Both	All ages	Lip and oral cavity cancer	Number	2019	30874.5	33166.1	28598.1
Deaths	High-middle SDI	Both	All ages	Lip and oral cavity cancer	Rate	2019	2.38027	2.55695	2.20477
Deaths	High-middle SDI	Both	Age-standardized	Lip and oral cavity cancer	Rate	2019	1.64213	1.76413	1.51994
Deaths	Middle SDI	Both	All ages	Lip and oral cavity cancer	Number	2018	55263.8	59346.5	50730.3
Deaths	Middle SDI	Both	All ages	Lip and oral cavity cancer	Rate	2018	2.31494	2.48596	2.12503
Deaths	Middle SDI	Both	Age-standardized	Lip and oral cavity cancer	Rate	2018	2.27213	2.43574	2.08013
Deaths	High SDI	Both	All ages	Lip and oral cavity cancer	Number	2021	31748	33462.8	29014.3
Deaths	High SDI	Both	All ages	Lip and oral cavity cancer	Rate	2021	2.90188	3.05862	2.65202
Deaths	High SDI	Both	Age-standardized	Lip and oral cavity cancer	Rate	2021	1.52304	1.59531	1.4174
Deaths	Low-middle SDI	Both	All ages	Lip and oral cavity cancer	Number	1996	31975	34762.1	29227.5
Deaths	Low-middle SDI	Both	All ages	Lip and oral cavity cancer	Rate	1996	2.4661	2.68106	2.25419
Deaths	Low-middle SDI	Both	Age-standardized	Lip and oral cavity cancer	Rate	1996	4.47727	4.87977	4.06475
Deaths	Middle SDI	Both	All ages	Lip and oral cavity cancer	Number	2021	60565.7	66426.5	54822.1
Deaths	Middle SDI	Both	All ages	Lip and oral cavity cancer	Rate	2021	2.47354	2.7129	2.23897
Deaths	Middle SDI	Both	Age-standardized	Lip and oral cavity cancer	Rate	2021	2.27412	2.48751	2.06398
Deaths	High SDI	Both	All ages	Lip and oral cavity cancer	Number	2019	31519.6	33107.6	28967
Deaths	High SDI	Both	All ages	Lip and oral cavity cancer	Rate	2019	2.89936	3.04543	2.66455
Deaths	High SDI	Both	Age-standardized	Lip and oral cavity cancer	Rate	2019	1.57185	1.64098	1.4678
Deaths	Low-middle SDI	Both	All ages	Lip and oral cavity cancer	Number	1993	28882.5	31709.1	26335.4
Deaths	Low-middle SDI	Both	All ages	Lip and oral cavity cancer	Rate	1993	2.35159	2.58173	2.14421
Deaths	Low-middle SDI	Both	Age-standardized	Lip and oral cavity cancer	Rate	1993	4.30346	4.72921	3.90467
Deaths	Middle SDI	Both	All ages	Lip and oral cavity cancer	Number	2019	57243.3	61757.5	52319.3
Deaths	Middle SDI	Both	All ages	Lip and oral cavity cancer	Rate	2019	2.37442	2.56167	2.17018
Deaths	Middle SDI	Both	Age-standardized	Lip and oral cavity cancer	Rate	2019	2.27818	2.45338	2.08643
Deaths	Low SDI	Both	All ages	Lip and oral cavity cancer	Number	1996	8681.49	9796.77	7743.81
Deaths	Low SDI	Both	All ages	Lip and oral cavity cancer	Rate	1996	1.48746	1.67855	1.3268
Deaths	Low SDI	Both	Age-standardized	Lip and oral cavity cancer	Rate	1996	3.3815	3.79006	3.00187
Deaths	Middle SDI	Both	All ages	Lip and oral cavity cancer	Number	2002	32289.5	33886.2	30862.3
Deaths	Middle SDI	Both	All ages	Lip and oral cavity cancer	Rate	2002	1.61445	1.69428	1.54308
Deaths	Middle SDI	Both	Age-standardized	Lip and oral cavity cancer	Rate	2002	2.26475	2.37058	2.15724
Deaths	High-middle SDI	Both	All ages	Lip and oral cavity cancer	Number	1996	22152.6	22888.5	21387.3
Deaths	High-middle SDI	Both	All ages	Lip and oral cavity cancer	Rate	1996	1.97428	2.03986	1.90607
Deaths	High-middle SDI	Both	Age-standardized	Lip and oral cavity cancer	Rate	1996	2.00055	2.06953	1.92726
Deaths	Low-middle SDI	Both	All ages	Lip and oral cavity cancer	Number	2002	37427.2	40827.2	34326.4
Deaths	Low-middle SDI	Both	All ages	Lip and oral cavity cancer	Rate	2002	2.60051	2.83675	2.38506
Deaths	Low-middle SDI	Both	Age-standardized	Lip and oral cavity cancer	Rate	2002	4.45292	4.86787	4.05979
Deaths	Low-middle SDI	Both	All ages	Lip and oral cavity cancer	Number	2020	65950.2	72818.9	59092.8
Deaths	Low-middle SDI	Both	All ages	Lip and oral cavity cancer	Rate	2020	3.47169	3.83326	3.1107
Deaths	Low-middle SDI	Both	Age-standardized	Lip and oral cavity cancer	Rate	2020	4.65907	5.12892	4.17969
Deaths	Low SDI	Both	All ages	Lip and oral cavity cancer	Number	1993	7950.29	8953.22	7092.62
Deaths	Low SDI	Both	All ages	Lip and oral cavity cancer	Rate	1993	1.47103	1.6566	1.31234
Deaths	Low SDI	Both	Age-standardized	Lip and oral cavity cancer	Rate	1993	3.25996	3.65641	2.91418
Deaths	High SDI	Both	All ages	Lip and oral cavity cancer	Number	1996	22329.6	22998.4	21247.9
Deaths	High SDI	Both	All ages	Lip and oral cavity cancer	Rate	1996	2.43108	2.5039	2.31332
Deaths	High SDI	Both	Age-standardized	Lip and oral cavity cancer	Rate	1996	1.862	1.91559	1.77583
Deaths	Low SDI	Both	All ages	Lip and oral cavity cancer	Number	2002	9928.82	10924.8	8858.72
Deaths	Low SDI	Both	All ages	Lip and oral cavity cancer	Rate	2002	1.44886	1.5942	1.29271
Deaths	Low SDI	Both	Age-standardized	Lip and oral cavity cancer	Rate	2002	3.34521	3.70211	2.96758
Deaths	High-middle SDI	Both	All ages	Lip and oral cavity cancer	Number	2021	31196.9	33893.3	28448
Deaths	High-middle SDI	Both	All ages	Lip and oral cavity cancer	Rate	2021	2.39234	2.59912	2.18154
Deaths	High-middle SDI	Both	Age-standardized	Lip and oral cavity cancer	Rate	2021	1.59044	1.72707	1.4521
Deaths	High-middle SDI	Both	All ages	Lip and oral cavity cancer	Number	1993	21588.8	22362.1	20815.8
Deaths	High-middle SDI	Both	All ages	Lip and oral cavity cancer	Rate	1993	1.96865	2.03916	1.89815
Deaths	High-middle SDI	Both	Age-standardized	Lip and oral cavity cancer	Rate	1993	2.06043	2.13665	1.98048
Deaths	High-middle SDI	Both	All ages	Lip and oral cavity cancer	Number	2002	23561.2	24259.1	22764.8
Deaths	High-middle SDI	Both	All ages	Lip and oral cavity cancer	Rate	2002	2.01778	2.07755	1.94957
Deaths	High-middle SDI	Both	Age-standardized	Lip and oral cavity cancer	Rate	2002	1.88023	1.9373	1.81039
Deaths	Low SDI	Both	All ages	Lip and oral cavity cancer	Number	2020	16899.9	19259.7	14724.2
Deaths	Low SDI	Both	All ages	Lip and oral cavity cancer	Rate	2020	1.54715	1.76319	1.34797
Deaths	Low SDI	Both	Age-standardized	Lip and oral cavity cancer	Rate	2020	3.40456	3.8416	2.97703
Deaths	High SDI	Both	All ages	Lip and oral cavity cancer	Number	1993	21397.3	21997.5	20514
Deaths	High SDI	Both	All ages	Lip and oral cavity cancer	Rate	1993	2.37711	2.44378	2.27898
Deaths	High SDI	Both	Age-standardized	Lip and oral cavity cancer	Rate	1993	1.88444	1.93724	1.80801
Deaths	High SDI	Both	All ages	Lip and oral cavity cancer	Number	2002	23841.3	24583.9	22517.7
Deaths	High SDI	Both	All ages	Lip and oral cavity cancer	Rate	2002	2.48947	2.56701	2.35126
Deaths	High SDI	Both	Age-standardized	Lip and oral cavity cancer	Rate	2002	1.76325	1.81543	1.67367
Deaths	Middle SDI	Both	All ages	Lip and oral cavity cancer	Number	1996	28110.7	29585	26548.7
Deaths	Middle SDI	Both	All ages	Lip and oral cavity cancer	Rate	1996	1.50155	1.5803	1.41811
Deaths	Middle SDI	Both	Age-standardized	Lip and oral cavity cancer	Rate	1996	2.34926	2.47285	2.21158
Deaths	High-middle SDI	Both	All ages	Lip and oral cavity cancer	Number	2020	30960	33621.7	28381.5
Deaths	High-middle SDI	Both	All ages	Lip and oral cavity cancer	Rate	2020	2.3788	2.58331	2.18068
Deaths	High-middle SDI	Both	Age-standardized	Lip and oral cavity cancer	Rate	2020	1.61034	1.74652	1.47625
Deaths	Middle SDI	Both	All ages	Lip and oral cavity cancer	Number	1993	25475.9	27095.2	23921.3
Deaths	Middle SDI	Both	All ages	Lip and oral cavity cancer	Rate	1993	1.41157	1.50128	1.32543
Deaths	Middle SDI	Both	Age-standardized	Lip and oral cavity cancer	Rate	1993	2.29507	2.43704	2.14569
Deaths	High SDI	Both	All ages	Lip and oral cavity cancer	Number	2020	31257.3	32864.8	28582.6
Deaths	High SDI	Both	All ages	Lip and oral cavity cancer	Rate	2020	2.8649	3.01224	2.61976
Deaths	High SDI	Both	Age-standardized	Lip and oral cavity cancer	Rate	2020	1.52626	1.59281	1.41886
Deaths	Middle SDI	Both	All ages	Lip and oral cavity cancer	Number	2020	58913.9	63817	53079.3
Deaths	Middle SDI	Both	All ages	Lip and oral cavity cancer	Rate	2020	2.4228	2.62444	2.18285
Deaths	Middle SDI	Both	Age-standardized	Lip and oral cavity cancer	Rate	2020	2.27382	2.46257	2.05518
DALYs (Disability-Adjusted Life Years)	Middle SDI	Both	All ages	Lip and oral cavity cancer	Number	1990	712596	761404	666094
DALYs (Disability-Adjusted Life Years)	Middle SDI	Both	All ages	Lip and oral cavity cancer	Rate	1990	41.3601	44.193	38.661
DALYs (Disability-Adjusted Life Years)	Middle SDI	Both	Age-standardized	Lip and oral cavity cancer	Rate	1990	60.9863	65.1432	57.0276
DALYs (Disability-Adjusted Life Years)	High-middle SDI	Both	All ages	Lip and oral cavity cancer	Number	1990	574936	599599	552159
DALYs (Disability-Adjusted Life Years)	High-middle SDI	Both	All ages	Lip and oral cavity cancer	Rate	1990	54.0591	56.3781	51.9175
DALYs (Disability-Adjusted Life Years)	High-middle SDI	Both	Age-standardized	Lip and oral cavity cancer	Rate	1990	55.7455	58.1372	53.5653
DALYs (Disability-Adjusted Life Years)	High-middle SDI	Both	All ages	Lip and oral cavity cancer	Number	1993	637931	660978	617491
DALYs (Disability-Adjusted Life Years)	High-middle SDI	Both	All ages	Lip and oral cavity cancer	Rate	1993	58.1718	60.2734	56.3079
DALYs (Disability-Adjusted Life Years)	High-middle SDI	Both	Age-standardized	Lip and oral cavity cancer	Rate	1993	58.5241	60.6295	56.6402
DALYs (Disability-Adjusted Life Years)	Low-middle SDI	Both	All ages	Lip and oral cavity cancer	Number	1990	846886	940605	759575
DALYs (Disability-Adjusted Life Years)	Low-middle SDI	Both	All ages	Lip and oral cavity cancer	Rate	1990	72.9188	80.9881	65.4011
DALYs (Disability-Adjusted Life Years)	Low-middle SDI	Both	Age-standardized	Lip and oral cavity cancer	Rate	1990	119.872	132.952	107.238
DALYs (Disability-Adjusted Life Years)	High SDI	Both	All ages	Lip and oral cavity cancer	Number	1993	581127	597287	562146
DALYs (Disability-Adjusted Life Years)	High SDI	Both	All ages	Lip and oral cavity cancer	Rate	1993	64.5596	66.3548	62.4509
DALYs (Disability-Adjusted Life Years)	High SDI	Both	Age-standardized	Lip and oral cavity cancer	Rate	1993	52.8784	54.3392	51.2241
DALYs (Disability-Adjusted Life Years)	High-middle SDI	Both	All ages	Lip and oral cavity cancer	Number	1992	612486	636239	589759
DALYs (Disability-Adjusted Life Years)	High-middle SDI	Both	All ages	Lip and oral cavity cancer	Rate	1992	56.3705	58.5567	54.2788
DALYs (Disability-Adjusted Life Years)	High-middle SDI	Both	Age-standardized	Lip and oral cavity cancer	Rate	1992	57.1414	59.3628	54.9897
DALYs (Disability-Adjusted Life Years)	Low SDI	Both	All ages	Lip and oral cavity cancer	Number	1993	252542	285228	223286
DALYs (Disability-Adjusted Life Years)	Low SDI	Both	All ages	Lip and oral cavity cancer	Rate	1993	46.7275	52.7754	41.3143
DALYs (Disability-Adjusted Life Years)	Low SDI	Both	Age-standardized	Lip and oral cavity cancer	Rate	1993	89.8963	101.464	80.0609
DALYs (Disability-Adjusted Life Years)	Low-middle SDI	Both	All ages	Lip and oral cavity cancer	Number	1993	913949	1.00196e+06	833398
DALYs (Disability-Adjusted Life Years)	Low-middle SDI	Both	All ages	Lip and oral cavity cancer	Rate	1993	74.413	81.5786	67.8546
DALYs (Disability-Adjusted Life Years)	Low-middle SDI	Both	Age-standardized	Lip and oral cavity cancer	Rate	1993	120.32	131.737	109.895
DALYs (Disability-Adjusted Life Years)	High SDI	Both	All ages	Lip and oral cavity cancer	Number	1990	567134	582623	549837
DALYs (Disability-Adjusted Life Years)	High SDI	Both	All ages	Lip and oral cavity cancer	Rate	1990	64.4812	66.2423	62.5146
DALYs (Disability-Adjusted Life Years)	High SDI	Both	Age-standardized	Lip and oral cavity cancer	Rate	1990	54.1411	55.5822	52.5025
DALYs (Disability-Adjusted Life Years)	High-middle SDI	Both	All ages	Lip and oral cavity cancer	Number	1991	589853	613954	567987
DALYs (Disability-Adjusted Life Years)	High-middle SDI	Both	All ages	Lip and oral cavity cancer	Rate	1991	54.846	57.087	52.8128
DALYs (Disability-Adjusted Life Years)	High-middle SDI	Both	Age-standardized	Lip and oral cavity cancer	Rate	1991	56.076	58.3898	54.0023
DALYs (Disability-Adjusted Life Years)	Low-middle SDI	Both	All ages	Lip and oral cavity cancer	Number	1992	891966	980457	807521
DALYs (Disability-Adjusted Life Years)	Low-middle SDI	Both	All ages	Lip and oral cavity cancer	Rate	1992	73.9717	81.3104	66.9686
DALYs (Disability-Adjusted Life Years)	Low-middle SDI	Both	Age-standardized	Lip and oral cavity cancer	Rate	1992	120.211	132.28	108.859
DALYs (Disability-Adjusted Life Years)	Low SDI	Both	All ages	Lip and oral cavity cancer	Number	1992	244894	279285	213224
DALYs (Disability-Adjusted Life Years)	Low SDI	Both	All ages	Lip and oral cavity cancer	Rate	1992	46.5257	53.0593	40.509
DALYs (Disability-Adjusted Life Years)	Low SDI	Both	Age-standardized	Lip and oral cavity cancer	Rate	1992	89.0293	101.399	77.8021
DALYs (Disability-Adjusted Life Years)	Low SDI	Both	All ages	Lip and oral cavity cancer	Number	1996	274069	310767	243653
DALYs (Disability-Adjusted Life Years)	Low SDI	Both	All ages	Lip and oral cavity cancer	Rate	1996	46.9582	53.2459	41.7469
DALYs (Disability-Adjusted Life Years)	Low SDI	Both	Age-standardized	Lip and oral cavity cancer	Rate	1996	92.2185	104.002	82.4948
DALYs (Disability-Adjusted Life Years)	Low SDI	Both	All ages	Lip and oral cavity cancer	Number	1991	238033	270701	205071
DALYs (Disability-Adjusted Life Years)	Low SDI	Both	All ages	Lip and oral cavity cancer	Rate	1991	46.3717	52.7357	39.9503
DALYs (Disability-Adjusted Life Years)	Low SDI	Both	Age-standardized	Lip and oral cavity cancer	Rate	1991	88.3532	100.215	76.5536
DALYs (Disability-Adjusted Life Years)	Middle SDI	Both	All ages	Lip and oral cavity cancer	Number	1993	781490	833764	733545
DALYs (Disability-Adjusted Life Years)	Middle SDI	Both	All ages	Lip and oral cavity cancer	Rate	1993	43.3007	46.1971	40.6442
DALYs (Disability-Adjusted Life Years)	Middle SDI	Both	Age-standardized	Lip and oral cavity cancer	Rate	1993	61.8014	65.8551	57.9584
DALYs (Disability-Adjusted Life Years)	Low-middle SDI	Both	All ages	Lip and oral cavity cancer	Number	1991	866398	956912	779583
DALYs (Disability-Adjusted Life Years)	Low-middle SDI	Both	All ages	Lip and oral cavity cancer	Rate	1991	73.202	80.8496	65.867
DALYs (Disability-Adjusted Life Years)	Low-middle SDI	Both	Age-standardized	Lip and oral cavity cancer	Rate	1991	119.545	131.97	108.036
DALYs (Disability-Adjusted Life Years)	High SDI	Both	All ages	Lip and oral cavity cancer	Number	1991	572145	586993	554702
DALYs (Disability-Adjusted Life Years)	High SDI	Both	All ages	Lip and oral cavity cancer	Rate	1991	64.5283	66.2029	62.561
DALYs (Disability-Adjusted Life Years)	High SDI	Both	Age-standardized	Lip and oral cavity cancer	Rate	1991	53.8538	55.2488	52.2355
DALYs (Disability-Adjusted Life Years)	Low SDI	Both	All ages	Lip and oral cavity cancer	Number	1995	268503	300856	239655
DALYs (Disability-Adjusted Life Years)	Low SDI	Both	All ages	Lip and oral cavity cancer	Rate	1995	47.2624	52.9572	42.1844
DALYs (Disability-Adjusted Life Years)	Low SDI	Both	Age-standardized	Lip and oral cavity cancer	Rate	1995	92.5321	103.63	82.6281
DALYs (Disability-Adjusted Life Years)	High SDI	Both	All ages	Lip and oral cavity cancer	Number	1992	575091	590442	556657
DALYs (Disability-Adjusted Life Years)	High SDI	Both	All ages	Lip and oral cavity cancer	Rate	1992	64.3579	66.0758	62.295
DALYs (Disability-Adjusted Life Years)	High SDI	Both	Age-standardized	Lip and oral cavity cancer	Rate	1992	53.2182	54.6008	51.5065
DALYs (Disability-Adjusted Life Years)	Low SDI	Both	All ages	Lip and oral cavity cancer	Number	1994	261824	293950	232938
DALYs (Disability-Adjusted Life Years)	Low SDI	Both	All ages	Lip and oral cavity cancer	Rate	1994	47.2465	53.0436	42.034
DALYs (Disability-Adjusted Life Years)	Low SDI	Both	Age-standardized	Lip and oral cavity cancer	Rate	1994	91.853	103.239	82.0152
DALYs (Disability-Adjusted Life Years)	Middle SDI	Both	All ages	Lip and oral cavity cancer	Number	1997	868053	912365	827725
DALYs (Disability-Adjusted Life Years)	Middle SDI	Both	All ages	Lip and oral cavity cancer	Rate	1997	45.8527	48.1934	43.7225
DALYs (Disability-Adjusted Life Years)	Middle SDI	Both	Age-standardized	Lip and oral cavity cancer	Rate	1997	62.149	65.2545	59.19
DALYs (Disability-Adjusted Life Years)	Middle SDI	Both	All ages	Lip and oral cavity cancer	Number	1992	759456	807642	711168
DALYs (Disability-Adjusted Life Years)	Middle SDI	Both	All ages	Lip and oral cavity cancer	Rate	1992	42.6715	45.3789	39.9583
DALYs (Disability-Adjusted Life Years)	Middle SDI	Both	Age-standardized	Lip and oral cavity cancer	Rate	1992	61.6036	65.6269	57.6739
DALYs (Disability-Adjusted Life Years)	High-middle SDI	Both	All ages	Lip and oral cavity cancer	Number	1994	653242	676034	632951
DALYs (Disability-Adjusted Life Years)	High-middle SDI	Both	All ages	Lip and oral cavity cancer	Rate	1994	59.0828	61.1443	57.2476
DALYs (Disability-Adjusted Life Years)	High-middle SDI	Both	Age-standardized	Lip and oral cavity cancer	Rate	1994	58.9202	60.9654	57.0397
DALYs (Disability-Adjusted Life Years)	Middle SDI	Both	All ages	Lip and oral cavity cancer	Number	1996	851871	901999	803885
DALYs (Disability-Adjusted Life Years)	Middle SDI	Both	All ages	Lip and oral cavity cancer	Rate	1996	45.5032	48.1808	42.94
DALYs (Disability-Adjusted Life Years)	Middle SDI	Both	Age-standardized	Lip and oral cavity cancer	Rate	1996	62.6368	65.9852	59.1361
DALYs (Disability-Adjusted Life Years)	High SDI	Both	All ages	Lip and oral cavity cancer	Number	1994	585157	601778	565903
DALYs (Disability-Adjusted Life Years)	High SDI	Both	All ages	Lip and oral cavity cancer	Rate	1994	64.5587	66.3925	62.4344
DALYs (Disability-Adjusted Life Years)	High SDI	Both	Age-standardized	Lip and oral cavity cancer	Rate	1994	52.3722	53.8431	50.7132
DALYs (Disability-Adjusted Life Years)	Low SDI	Both	All ages	Lip and oral cavity cancer	Number	1990	231415	263401	200548
DALYs (Disability-Adjusted Life Years)	Low SDI	Both	All ages	Lip and oral cavity cancer	Rate	1990	46.1629	52.5435	40.0055
DALYs (Disability-Adjusted Life Years)	Low SDI	Both	Age-standardized	Lip and oral cavity cancer	Rate	1990	87.7937	99.9585	76.3658
DALYs (Disability-Adjusted Life Years)	Middle SDI	Both	All ages	Lip and oral cavity cancer	Number	1991	735777	783138	689430
DALYs (Disability-Adjusted Life Years)	Middle SDI	Both	All ages	Lip and oral cavity cancer	Rate	1991	41.9853	44.6878	39.3407
DALYs (Disability-Adjusted Life Years)	Middle SDI	Both	Age-standardized	Lip and oral cavity cancer	Rate	1991	61.2318	65.2089	57.3927
DALYs (Disability-Adjusted Life Years)	Middle SDI	Both	All ages	Lip and oral cavity cancer	Number	1994	810038	855756	769009
DALYs (Disability-Adjusted Life Years)	Middle SDI	Both	All ages	Lip and oral cavity cancer	Rate	1994	44.3101	46.8109	42.0658
DALYs (Disability-Adjusted Life Years)	Middle SDI	Both	Age-standardized	Lip and oral cavity cancer	Rate	1994	62.6034	66.077	59.3893
DALYs (Disability-Adjusted Life Years)	Low-middle SDI	Both	All ages	Lip and oral cavity cancer	Number	1995	974952	1.06977e+06	892803
DALYs (Disability-Adjusted Life Years)	Low-middle SDI	Both	All ages	Lip and oral cavity cancer	Rate	1995	76.5479	83.9921	70.098
DALYs (Disability-Adjusted Life Years)	Low-middle SDI	Both	Age-standardized	Lip and oral cavity cancer	Rate	1995	123.284	134.87	112.391
DALYs (Disability-Adjusted Life Years)	Middle SDI	Both	All ages	Lip and oral cavity cancer	Number	1995	831734	876313	786976
DALYs (Disability-Adjusted Life Years)	Middle SDI	Both	All ages	Lip and oral cavity cancer	Rate	1995	44.9475	47.3565	42.5287
DALYs (Disability-Adjusted Life Years)	Middle SDI	Both	Age-standardized	Lip and oral cavity cancer	Rate	1995	62.7781	66.1441	59.3711
DALYs (Disability-Adjusted Life Years)	Low-middle SDI	Both	All ages	Lip and oral cavity cancer	Number	1994	945669	1.03225e+06	865840
DALYs (Disability-Adjusted Life Years)	Low-middle SDI	Both	All ages	Lip and oral cavity cancer	Rate	1994	75.6031	82.5253	69.221
DALYs (Disability-Adjusted Life Years)	Low-middle SDI	Both	Age-standardized	Lip and oral cavity cancer	Rate	1994	122.116	132.966	111.91
DALYs (Disability-Adjusted Life Years)	Low SDI	Both	All ages	Lip and oral cavity cancer	Number	1997	282285	317577	252001
DALYs (Disability-Adjusted Life Years)	Low SDI	Both	All ages	Lip and oral cavity cancer	Rate	1997	47.0482	52.9302	42.0008
DALYs (Disability-Adjusted Life Years)	Low SDI	Both	Age-standardized	Lip and oral cavity cancer	Rate	1997	92.6716	103.852	82.3492
DALYs (Disability-Adjusted Life Years)	Low SDI	Both	All ages	Lip and oral cavity cancer	Number	2002	314620	345702	283172
DALYs (Disability-Adjusted Life Years)	Low SDI	Both	All ages	Lip and oral cavity cancer	Rate	2002	45.9109	50.4467	41.3219
DALYs (Disability-Adjusted Life Years)	Low SDI	Both	Age-standardized	Lip and oral cavity cancer	Rate	2002	91.6069	100.725	82.0819
DALYs (Disability-Adjusted Life Years)	Low SDI	Both	All ages	Lip and oral cavity cancer	Number	1998	290670	325615	261033
DALYs (Disability-Adjusted Life Years)	Low SDI	Both	All ages	Lip and oral cavity cancer	Rate	1998	47.1447	52.8125	42.3377
DALYs (Disability-Adjusted Life Years)	Low SDI	Both	Age-standardized	Lip and oral cavity cancer	Rate	1998	93.1493	103.887	83.2694
DALYs (Disability-Adjusted Life Years)	Low SDI	Both	All ages	Lip and oral cavity cancer	Number	1999	296203	331029	262688
DALYs (Disability-Adjusted Life Years)	Low SDI	Both	All ages	Lip and oral cavity cancer	Rate	1999	46.7737	52.2732	41.4813
DALYs (Disability-Adjusted Life Years)	Low SDI	Both	Age-standardized	Lip and oral cavity cancer	Rate	1999	92.5767	103.35	82.057
DALYs (Disability-Adjusted Life Years)	Middle SDI	Both	All ages	Lip and oral cavity cancer	Number	2003	997818	1.04257e+06	950013
DALYs (Disability-Adjusted Life Years)	Middle SDI	Both	All ages	Lip and oral cavity cancer	Rate	2003	49.3348	51.5476	46.9712
DALYs (Disability-Adjusted Life Years)	Middle SDI	Both	Age-standardized	Lip and oral cavity cancer	Rate	2003	60.2992	63.0179	57.416
DALYs (Disability-Adjusted Life Years)	Low SDI	Both	All ages	Lip and oral cavity cancer	Number	2000	303152	339968	273309
DALYs (Disability-Adjusted Life Years)	Low SDI	Both	All ages	Lip and oral cavity cancer	Rate	2000	46.6312	52.2942	42.0407
DALYs (Disability-Adjusted Life Years)	Low SDI	Both	Age-standardized	Lip and oral cavity cancer	Rate	2000	92.57	103.792	83.0282
DALYs (Disability-Adjusted Life Years)	Low SDI	Both	All ages	Lip and oral cavity cancer	Number	2001	309115	341765	277943
DALYs (Disability-Adjusted Life Years)	Low SDI	Both	All ages	Lip and oral cavity cancer	Rate	2001	46.333	51.227	41.6606
DALYs (Disability-Adjusted Life Years)	Low SDI	Both	Age-standardized	Lip and oral cavity cancer	Rate	2001	92.1541	101.669	82.4733
DALYs (Disability-Adjusted Life Years)	High-middle SDI	Both	All ages	Lip and oral cavity cancer	Number	1996	647558	667677	626940
DALYs (Disability-Adjusted Life Years)	High-middle SDI	Both	All ages	Lip and oral cavity cancer	Rate	1996	57.7114	59.5044	55.874
DALYs (Disability-Adjusted Life Years)	High-middle SDI	Both	Age-standardized	Lip and oral cavity cancer	Rate	1996	56.3518	58.1599	54.5305
DALYs (Disability-Adjusted Life Years)	Middle SDI	Both	All ages	Lip and oral cavity cancer	Number	2002	970586	1.02116e+06	927871
DALYs (Disability-Adjusted Life Years)	Middle SDI	Both	All ages	Lip and oral cavity cancer	Rate	2002	48.5284	51.0568	46.3927
DALYs (Disability-Adjusted Life Years)	Middle SDI	Both	Age-standardized	Lip and oral cavity cancer	Rate	2002	60.4479	63.6485	57.8361
DALYs (Disability-Adjusted Life Years)	Middle SDI	Both	All ages	Lip and oral cavity cancer	Number	1998	887107	932169	843540
DALYs (Disability-Adjusted Life Years)	Middle SDI	Both	All ages	Lip and oral cavity cancer	Rate	1998	46.3518	48.7063	44.0754
DALYs (Disability-Adjusted Life Years)	Middle SDI	Both	Age-standardized	Lip and oral cavity cancer	Rate	1998	61.8139	64.9373	58.8279
DALYs (Disability-Adjusted Life Years)	Middle SDI	Both	All ages	Lip and oral cavity cancer	Number	2000	926388	972436	886898
DALYs (Disability-Adjusted Life Years)	Middle SDI	Both	All ages	Lip and oral cavity cancer	Rate	2000	47.3683	49.7229	45.3491
DALYs (Disability-Adjusted Life Years)	Middle SDI	Both	Age-standardized	Lip and oral cavity cancer	Rate	2000	61.0912	63.975	58.4285
DALYs (Disability-Adjusted Life Years)	High-middle SDI	Both	All ages	Lip and oral cavity cancer	Number	1995	652024	673458	632518
DALYs (Disability-Adjusted Life Years)	High-middle SDI	Both	All ages	Lip and oral cavity cancer	Rate	1995	58.5311	60.4552	56.78
DALYs (Disability-Adjusted Life Years)	High-middle SDI	Both	Age-standardized	Lip and oral cavity cancer	Rate	1995	57.8262	59.8093	56.0426
DALYs (Disability-Adjusted Life Years)	Middle SDI	Both	All ages	Lip and oral cavity cancer	Number	1999	906749	953186	864902
DALYs (Disability-Adjusted Life Years)	Middle SDI	Both	All ages	Lip and oral cavity cancer	Rate	1999	46.8704	49.2708	44.7074
DALYs (Disability-Adjusted Life Years)	Middle SDI	Both	Age-standardized	Lip and oral cavity cancer	Rate	1999	61.4123	64.5495	58.565
DALYs (Disability-Adjusted Life Years)	Low SDI	Both	All ages	Lip and oral cavity cancer	Number	2003	322141	352912	290853
DALYs (Disability-Adjusted Life Years)	Low SDI	Both	All ages	Lip and oral cavity cancer	Rate	2003	45.7152	50.0819	41.2751
DALYs (Disability-Adjusted Life Years)	Low SDI	Both	Age-standardized	Lip and oral cavity cancer	Rate	2003	91.5179	100.371	82.3753
DALYs (Disability-Adjusted Life Years)	Middle SDI	Both	All ages	Lip and oral cavity cancer	Number	2001	949026	997368	899363
DALYs (Disability-Adjusted Life Years)	Middle SDI	Both	All ages	Lip and oral cavity cancer	Rate	2001	47.9881	50.4325	45.4768
DALYs (Disability-Adjusted Life Years)	Middle SDI	Both	Age-standardized	Lip and oral cavity cancer	Rate	2001	60.8871	63.9264	57.5551
DALYs (Disability-Adjusted Life Years)	High SDI	Both	All ages	Lip and oral cavity cancer	Number	1995	598057	615468	578560
DALYs (Disability-Adjusted Life Years)	High SDI	Both	All ages	Lip and oral cavity cancer	Rate	1995	65.5432	67.4514	63.4065
DALYs (Disability-Adjusted Life Years)	High SDI	Both	Age-standardized	Lip and oral cavity cancer	Rate	1995	52.6359	54.1591	50.9589
DALYs (Disability-Adjusted Life Years)	High SDI	Both	All ages	Lip and oral cavity cancer	Number	1997	604804	621992	584169
DALYs (Disability-Adjusted Life Years)	High SDI	Both	All ages	Lip and oral cavity cancer	Rate	1997	65.4095	67.2683	63.1778
DALYs (Disability-Adjusted Life Years)	High SDI	Both	Age-standardized	Lip and oral cavity cancer	Rate	1997	51.4213	52.8228	49.822
DALYs (Disability-Adjusted Life Years)	High SDI	Both	All ages	Lip and oral cavity cancer	Number	1996	601267	618978	581865
DALYs (Disability-Adjusted Life Years)	High SDI	Both	All ages	Lip and oral cavity cancer	Rate	1996	65.4615	67.3898	63.3492
DALYs (Disability-Adjusted Life Years)	High SDI	Both	Age-standardized	Lip and oral cavity cancer	Rate	1996	52.077	53.6096	50.5003
DALYs (Disability-Adjusted Life Years)	Low-middle SDI	Both	All ages	Lip and oral cavity cancer	Number	1996	998351	1.0867e+06	914631
DALYs (Disability-Adjusted Life Years)	Low-middle SDI	Both	All ages	Lip and oral cavity cancer	Rate	1996	76.9986	83.8125	70.5416
DALYs (Disability-Adjusted Life Years)	Low-middle SDI	Both	Age-standardized	Lip and oral cavity cancer	Rate	1996	123.228	134.257	112.623
DALYs (Disability-Adjusted Life Years)	Low SDI	Both	All ages	Lip and oral cavity cancer	Number	2004	328520	366656	297548
DALYs (Disability-Adjusted Life Years)	Low SDI	Both	All ages	Lip and oral cavity cancer	Rate	2004	45.3435	50.6071	41.0687
DALYs (Disability-Adjusted Life Years)	Low SDI	Both	Age-standardized	Lip and oral cavity cancer	Rate	2004	90.7064	101.603	81.7294
DALYs (Disability-Adjusted Life Years)	Low SDI	Both	All ages	Lip and oral cavity cancer	Number	2005	333754	367952	299132
DALYs (Disability-Adjusted Life Years)	Low SDI	Both	All ages	Lip and oral cavity cancer	Rate	2005	44.8266	49.4197	40.1764
DALYs (Disability-Adjusted Life Years)	Low SDI	Both	Age-standardized	Lip and oral cavity cancer	Rate	2005	89.7354	99.4015	79.9689
DALYs (Disability-Adjusted Life Years)	Low SDI	Both	All ages	Lip and oral cavity cancer	Number	2006	337928	372924	301601
DALYs (Disability-Adjusted Life Years)	Low SDI	Both	All ages	Lip and oral cavity cancer	Rate	2006	44.1656	48.7394	39.4178
DALYs (Disability-Adjusted Life Years)	Low SDI	Both	Age-standardized	Lip and oral cavity cancer	Rate	2006	88.5119	97.6908	78.8187
DALYs (Disability-Adjusted Life Years)	Middle SDI	Both	All ages	Lip and oral cavity cancer	Number	2004	1.02134e+06	1.07163e+06	969755
DALYs (Disability-Adjusted Life Years)	Middle SDI	Both	All ages	Lip and oral cavity cancer	Rate	2004	49.9342	52.3925	47.4119
DALYs (Disability-Adjusted Life Years)	Middle SDI	Both	Age-standardized	Lip and oral cavity cancer	Rate	2004	59.9309	62.8352	56.8162
DALYs (Disability-Adjusted Life Years)	Middle SDI	Both	All ages	Lip and oral cavity cancer	Number	2005	1.04992e+06	1.09355e+06	1.00292e+06
DALYs (Disability-Adjusted Life Years)	Middle SDI	Both	All ages	Lip and oral cavity cancer	Rate	2005	50.7451	52.8539	48.4733
DALYs (Disability-Adjusted Life Years)	Middle SDI	Both	Age-standardized	Lip and oral cavity cancer	Rate	2005	59.8236	62.2336	57.0633
DALYs (Disability-Adjusted Life Years)	High SDI	Both	All ages	Lip and oral cavity cancer	Number	1998	612140	629142	591855
DALYs (Disability-Adjusted Life Years)	High SDI	Both	All ages	Lip and oral cavity cancer	Rate	1998	65.7565	67.5829	63.5774
DALYs (Disability-Adjusted Life Years)	High SDI	Both	Age-standardized	Lip and oral cavity cancer	Rate	1998	51.0804	52.4125	49.5317
DALYs (Disability-Adjusted Life Years)	High-middle SDI	Both	All ages	Lip and oral cavity cancer	Number	1999	659675	680470	639928
DALYs (Disability-Adjusted Life Years)	High-middle SDI	Both	All ages	Lip and oral cavity cancer	Rate	1999	57.5903	59.4057	55.8663
DALYs (Disability-Adjusted Life Years)	High-middle SDI	Both	Age-standardized	Lip and oral cavity cancer	Rate	1999	54.2106	55.9695	52.528
DALYs (Disability-Adjusted Life Years)	High-middle SDI	Both	All ages	Lip and oral cavity cancer	Number	1998	639529	659880	620254
DALYs (Disability-Adjusted Life Years)	High-middle SDI	Both	All ages	Lip and oral cavity cancer	Rate	1998	56.2088	57.9974	54.5147
DALYs (Disability-Adjusted Life Years)	High-middle SDI	Both	Age-standardized	Lip and oral cavity cancer	Rate	1998	53.6156	55.3247	51.9475
DALYs (Disability-Adjusted Life Years)	Low SDI	Both	All ages	Lip and oral cavity cancer	Number	2007	344651	382327	311029
DALYs (Disability-Adjusted Life Years)	Low SDI	Both	All ages	Lip and oral cavity cancer	Rate	2007	43.8385	48.6308	39.5619
DALYs (Disability-Adjusted Life Years)	Low SDI	Both	Age-standardized	Lip and oral cavity cancer	Rate	2007	87.7591	97.7697	78.8868
DALYs (Disability-Adjusted Life Years)	Middle SDI	Both	All ages	Lip and oral cavity cancer	Number	2006	1.07675e+06	1.12144e+06	1.02753e+06
DALYs (Disability-Adjusted Life Years)	Middle SDI	Both	All ages	Lip and oral cavity cancer	Rate	2006	51.4404	53.5754	49.0889
DALYs (Disability-Adjusted Life Years)	Middle SDI	Both	Age-standardized	Lip and oral cavity cancer	Rate	2006	59.4691	62	56.5956
DALYs (Disability-Adjusted Life Years)	High-middle SDI	Both	All ages	Lip and oral cavity cancer	Number	1997	643114	663383	623348
DALYs (Disability-Adjusted Life Years)	High-middle SDI	Both	All ages	Lip and oral cavity cancer	Rate	1997	56.9159	58.7097	55.1666
DALYs (Disability-Adjusted Life Years)	High-middle SDI	Both	Age-standardized	Lip and oral cavity cancer	Rate	1997	54.9089	56.6655	53.2174
DALYs (Disability-Adjusted Life Years)	High SDI	Both	All ages	Lip and oral cavity cancer	Number	1999	613674	630613	593707
DALYs (Disability-Adjusted Life Years)	High SDI	Both	All ages	Lip and oral cavity cancer	Rate	1999	65.4767	67.2841	63.3462
DALYs (Disability-Adjusted Life Years)	High SDI	Both	Age-standardized	Lip and oral cavity cancer	Rate	1999	50.2902	51.614	48.8186
DALYs (Disability-Adjusted Life Years)	Middle SDI	Both	All ages	Lip and oral cavity cancer	Number	2007	1.11064e+06	1.15859e+06	1.06292e+06
DALYs (Disability-Adjusted Life Years)	Middle SDI	Both	All ages	Lip and oral cavity cancer	Rate	2007	52.4483	54.7125	50.1947
DALYs (Disability-Adjusted Life Years)	Middle SDI	Both	Age-standardized	Lip and oral cavity cancer	Rate	2007	59.4379	62.029	56.8543
DALYs (Disability-Adjusted Life Years)	High SDI	Both	All ages	Lip and oral cavity cancer	Number	2000	622834	639132	601828
DALYs (Disability-Adjusted Life Years)	High SDI	Both	All ages	Lip and oral cavity cancer	Rate	2000	65.9908	67.7176	63.7652
DALYs (Disability-Adjusted Life Years)	High SDI	Both	Age-standardized	Lip and oral cavity cancer	Rate	2000	50.1332	51.4127	48.5549
DALYs (Disability-Adjusted Life Years)	Low SDI	Both	All ages	Lip and oral cavity cancer	Number	2008	350998	387901	315107
DALYs (Disability-Adjusted Life Years)	Low SDI	Both	All ages	Lip and oral cavity cancer	Rate	2008	43.4598	48.029	39.0158
DALYs (Disability-Adjusted Life Years)	Low SDI	Both	Age-standardized	Lip and oral cavity cancer	Rate	2008	86.8466	96.3585	77.7042
DALYs (Disability-Adjusted Life Years)	Low-middle SDI	Both	All ages	Lip and oral cavity cancer	Number	1999	1.08526e+06	1.17685e+06	1.0025e+06
DALYs (Disability-Adjusted Life Years)	Low-middle SDI	Both	All ages	Lip and oral cavity cancer	Rate	1999	79.3924	86.0924	73.3383
DALYs (Disability-Adjusted Life Years)	Low-middle SDI	Both	Age-standardized	Lip and oral cavity cancer	Rate	1999	123.96	134.587	114.514
DALYs (Disability-Adjusted Life Years)	Middle SDI	Both	All ages	Lip and oral cavity cancer	Number	2008	1.14956e+06	1.20381e+06	1.08994e+06
DALYs (Disability-Adjusted Life Years)	Middle SDI	Both	All ages	Lip and oral cavity cancer	Rate	2008	53.6379	56.1692	50.8558
DALYs (Disability-Adjusted Life Years)	Middle SDI	Both	Age-standardized	Lip and oral cavity cancer	Rate	2008	59.6245	62.3836	56.7542
DALYs (Disability-Adjusted Life Years)	Low-middle SDI	Both	All ages	Lip and oral cavity cancer	Number	1997	1.02949e+06	1.11439e+06	947000
DALYs (Disability-Adjusted Life Years)	Low-middle SDI	Both	All ages	Lip and oral cavity cancer	Rate	1997	78.0039	84.4366	71.7535
DALYs (Disability-Adjusted Life Years)	Low-middle SDI	Both	Age-standardized	Lip and oral cavity cancer	Rate	1997	123.887	134.184	113.886
DALYs (Disability-Adjusted Life Years)	Low-middle SDI	Both	All ages	Lip and oral cavity cancer	Number	1998	1.05889e+06	1.14137e+06	977543
DALYs (Disability-Adjusted Life Years)	Low-middle SDI	Both	All ages	Lip and oral cavity cancer	Rate	1998	78.8299	84.9701	72.7737
DALYs (Disability-Adjusted Life Years)	Low-middle SDI	Both	Age-standardized	Lip and oral cavity cancer	Rate	1998	124.262	134.009	114.107
DALYs (Disability-Adjusted Life Years)	Low-middle SDI	Both	All ages	Lip and oral cavity cancer	Number	2000	1.11395e+06	1.20565e+06	1.02701e+06
DALYs (Disability-Adjusted Life Years)	Low-middle SDI	Both	All ages	Lip and oral cavity cancer	Rate	2000	80.0905	86.6837	73.8397
DALYs (Disability-Adjusted Life Years)	Low-middle SDI	Both	Age-standardized	Lip and oral cavity cancer	Rate	2000	123.973	134.292	114.172
DALYs (Disability-Adjusted Life Years)	Middle SDI	Both	All ages	Lip and oral cavity cancer	Number	2009	1.19217e+06	1.24695e+06	1.12612e+06
DALYs (Disability-Adjusted Life Years)	Middle SDI	Both	All ages	Lip and oral cavity cancer	Rate	2009	54.9422	57.467	51.8983
DALYs (Disability-Adjusted Life Years)	Middle SDI	Both	Age-standardized	Lip and oral cavity cancer	Rate	2009	59.8714	62.5678	56.5816
DALYs (Disability-Adjusted Life Years)	Low SDI	Both	All ages	Lip and oral cavity cancer	Number	2009	362019	407410	319020
DALYs (Disability-Adjusted Life Years)	Low SDI	Both	All ages	Lip and oral cavity cancer	Rate	2009	43.6265	49.0965	38.4448
DALYs (Disability-Adjusted Life Years)	Low SDI	Both	Age-standardized	Lip and oral cavity cancer	Rate	2009	87.0189	98.0054	76.6982
DALYs (Disability-Adjusted Life Years)	Low SDI	Both	All ages	Lip and oral cavity cancer	Number	2010	372271	417528	332512
DALYs (Disability-Adjusted Life Years)	Low SDI	Both	All ages	Lip and oral cavity cancer	Rate	2010	43.6723	48.9815	39.008
DALYs (Disability-Adjusted Life Years)	Low SDI	Both	Age-standardized	Lip and oral cavity cancer	Rate	2010	86.9335	97.409	77.9334
DALYs (Disability-Adjusted Life Years)	Middle SDI	Both	All ages	Lip and oral cavity cancer	Number	2010	1.2364e+06	1.2909e+06	1.17063e+06
DALYs (Disability-Adjusted Life Years)	Middle SDI	Both	All ages	Lip and oral cavity cancer	Rate	2010	56.3363	58.8195	53.3397
DALYs (Disability-Adjusted Life Years)	Middle SDI	Both	Age-standardized	Lip and oral cavity cancer	Rate	2010	60.2334	62.8735	57.1552
DALYs (Disability-Adjusted Life Years)	Low SDI	Both	All ages	Lip and oral cavity cancer	Number	2011	383732	425920	340504
DALYs (Disability-Adjusted Life Years)	Low SDI	Both	All ages	Lip and oral cavity cancer	Rate	2011	43.8439	48.6642	38.9047
DALYs (Disability-Adjusted Life Years)	Low SDI	Both	Age-standardized	Lip and oral cavity cancer	Rate	2011	87.0207	96.1428	77.0699
DALYs (Disability-Adjusted Life Years)	Middle SDI	Both	All ages	Lip and oral cavity cancer	Number	2011	1.28345e+06	1.35416e+06	1.20833e+06
DALYs (Disability-Adjusted Life Years)	Middle SDI	Both	All ages	Lip and oral cavity cancer	Rate	2011	57.8804	61.0693	54.4926
DALYs (Disability-Adjusted Life Years)	Middle SDI	Both	Age-standardized	Lip and oral cavity cancer	Rate	2011	60.7103	63.9611	57.0661
DALYs (Disability-Adjusted Life Years)	High-middle SDI	Both	All ages	Lip and oral cavity cancer	Number	2001	675041	695392	655734
DALYs (Disability-Adjusted Life Years)	High-middle SDI	Both	All ages	Lip and oral cavity cancer	Rate	2001	58.1745	59.9283	56.5106
DALYs (Disability-Adjusted Life Years)	High-middle SDI	Both	Age-standardized	Lip and oral cavity cancer	Rate	2001	53.2546	54.8785	51.7144
DALYs (Disability-Adjusted Life Years)	High SDI	Both	All ages	Lip and oral cavity cancer	Number	2002	635175	652870	614023
DALYs (Disability-Adjusted Life Years)	High SDI	Both	All ages	Lip and oral cavity cancer	Rate	2002	66.3239	68.1715	64.1152
DALYs (Disability-Adjusted Life Years)	High SDI	Both	Age-standardized	Lip and oral cavity cancer	Rate	2002	49.2425	50.6031	47.6983
DALYs (Disability-Adjusted Life Years)	High-middle SDI	Both	All ages	Lip and oral cavity cancer	Number	2000	669628	692125	648955
DALYs (Disability-Adjusted Life Years)	High-middle SDI	Both	All ages	Lip and oral cavity cancer	Rate	2000	58.0805	60.0317	56.2874
DALYs (Disability-Adjusted Life Years)	High-middle SDI	Both	Age-standardized	Lip and oral cavity cancer	Rate	2000	53.9574	55.7792	52.2374
DALYs (Disability-Adjusted Life Years)	Low SDI	Both	All ages	Lip and oral cavity cancer	Number	2012	396422	444575	352794
DALYs (Disability-Adjusted Life Years)	Low SDI	Both	All ages	Lip and oral cavity cancer	Rate	2012	44.1222	49.4816	39.2663
DALYs (Disability-Adjusted Life Years)	Low SDI	Both	Age-standardized	Lip and oral cavity cancer	Rate	2012	87.212	97.4836	77.7501
DALYs (Disability-Adjusted Life Years)	Middle SDI	Both	All ages	Lip and oral cavity cancer	Number	2012	1.32178e+06	1.39792e+06	1.22704e+06
DALYs (Disability-Adjusted Life Years)	Middle SDI	Both	All ages	Lip and oral cavity cancer	Rate	2012	58.9779	62.3756	54.7509
DALYs (Disability-Adjusted Life Years)	Middle SDI	Both	Age-standardized	Lip and oral cavity cancer	Rate	2012	60.6572	64.1653	56.4632
DALYs (Disability-Adjusted Life Years)	High-middle SDI	Both	All ages	Lip and oral cavity cancer	Number	2002	679394	699931	657348
DALYs (Disability-Adjusted Life Years)	High-middle SDI	Both	All ages	Lip and oral cavity cancer	Rate	2002	58.1832	59.942	56.2952
DALYs (Disability-Adjusted Life Years)	High-middle SDI	Both	Age-standardized	Lip and oral cavity cancer	Rate	2002	52.4695	54.0471	50.7695
DALYs (Disability-Adjusted Life Years)	Low-middle SDI	Both	All ages	Lip and oral cavity cancer	Number	2001	1.14238e+06	1.2316e+06	1.05148e+06
DALYs (Disability-Adjusted Life Years)	Low-middle SDI	Both	All ages	Lip and oral cavity cancer	Rate	2001	80.7357	87.0413	74.3116
DALYs (Disability-Adjusted Life Years)	Low-middle SDI	Both	Age-standardized	Lip and oral cavity cancer	Rate	2001	123.911	133.734	113.486
DALYs (Disability-Adjusted Life Years)	High-middle SDI	Both	All ages	Lip and oral cavity cancer	Number	2003	683611	704207	661390
DALYs (Disability-Adjusted Life Years)	High-middle SDI	Both	All ages	Lip and oral cavity cancer	Rate	2003	58.1882	59.9413	56.2968
DALYs (Disability-Adjusted Life Years)	High-middle SDI	Both	Age-standardized	Lip and oral cavity cancer	Rate	2003	51.7344	53.308	50.0129
DALYs (Disability-Adjusted Life Years)	Low SDI	Both	All ages	Lip and oral cavity cancer	Number	2013	413073	462992	368939
DALYs (Disability-Adjusted Life Years)	Low SDI	Both	All ages	Lip and oral cavity cancer	Rate	2013	44.7979	50.2116	40.0116
DALYs (Disability-Adjusted Life Years)	Low SDI	Both	Age-standardized	Lip and oral cavity cancer	Rate	2013	88.2786	98.0618	79.476
DALYs (Disability-Adjusted Life Years)	Middle SDI	Both	All ages	Lip and oral cavity cancer	Number	2013	1.36589e+06	1.44075e+06	1.27056e+06
DALYs (Disability-Adjusted Life Years)	Middle SDI	Both	All ages	Lip and oral cavity cancer	Rate	2013	60.291	63.5955	56.0833
DALYs (Disability-Adjusted Life Years)	Middle SDI	Both	Age-standardized	Lip and oral cavity cancer	Rate	2013	60.7725	64.0069	56.7271
DALYs (Disability-Adjusted Life Years)	High SDI	Both	All ages	Lip and oral cavity cancer	Number	2004	635738	653230	612936
DALYs (Disability-Adjusted Life Years)	High SDI	Both	All ages	Lip and oral cavity cancer	Rate	2004	65.3798	67.1787	63.0349
DALYs (Disability-Adjusted Life Years)	High SDI	Both	Age-standardized	Lip and oral cavity cancer	Rate	2004	47.3924	48.6503	45.8579
DALYs (Disability-Adjusted Life Years)	High-middle SDI	Both	All ages	Lip and oral cavity cancer	Number	2004	686732	709365	664079
DALYs (Disability-Adjusted Life Years)	High-middle SDI	Both	All ages	Lip and oral cavity cancer	Rate	2004	58.0935	60.0082	56.1773
DALYs (Disability-Adjusted Life Years)	High-middle SDI	Both	Age-standardized	Lip and oral cavity cancer	Rate	2004	50.8898	52.6059	49.1998
DALYs (Disability-Adjusted Life Years)	High SDI	Both	All ages	Lip and oral cavity cancer	Number	2001	631448	649880	609562
DALYs (Disability-Adjusted Life Years)	High SDI	Both	All ages	Lip and oral cavity cancer	Rate	2001	66.4211	68.3599	64.1189
DALYs (Disability-Adjusted Life Years)	High SDI	Both	Age-standardized	Lip and oral cavity cancer	Rate	2001	49.926	51.3469	48.3133
DALYs (Disability-Adjusted Life Years)	Low-middle SDI	Both	All ages	Lip and oral cavity cancer	Number	2002	1.17143e+06	1.27017e+06	1.08315e+06
DALYs (Disability-Adjusted Life Years)	Low-middle SDI	Both	All ages	Lip and oral cavity cancer	Rate	2002	81.3932	88.2538	75.2595
DALYs (Disability-Adjusted Life Years)	Low-middle SDI	Both	Age-standardized	Lip and oral cavity cancer	Rate	2002	123.799	134.524	114.066
DALYs (Disability-Adjusted Life Years)	High SDI	Both	All ages	Lip and oral cavity cancer	Number	2003	638957	656937	616486
DALYs (Disability-Adjusted Life Years)	High SDI	Both	All ages	Lip and oral cavity cancer	Rate	2003	66.224	68.0875	63.895
DALYs (Disability-Adjusted Life Years)	High SDI	Both	Age-standardized	Lip and oral cavity cancer	Rate	2003	48.5873	49.9166	47.0224
DALYs (Disability-Adjusted Life Years)	High SDI	Both	All ages	Lip and oral cavity cancer	Number	2005	637364	656257	613605
DALYs (Disability-Adjusted Life Years)	High SDI	Both	All ages	Lip and oral cavity cancer	Rate	2005	65.0204	66.9477	62.5966
DALYs (Disability-Adjusted Life Years)	High SDI	Both	Age-standardized	Lip and oral cavity cancer	Rate	2005	46.5741	47.9088	45.0061
DALYs (Disability-Adjusted Life Years)	High-middle SDI	Both	All ages	Lip and oral cavity cancer	Number	2005	700210	721523	679525
DALYs (Disability-Adjusted Life Years)	High-middle SDI	Both	All ages	Lip and oral cavity cancer	Rate	2005	58.864	60.6556	57.125
DALYs (Disability-Adjusted Life Years)	High-middle SDI	Both	Age-standardized	Lip and oral cavity cancer	Rate	2005	50.773	52.3094	49.271
DALYs (Disability-Adjusted Life Years)	Low SDI	Both	All ages	Lip and oral cavity cancer	Number	2014	428237	479270	378673
DALYs (Disability-Adjusted Life Years)	Low SDI	Both	All ages	Lip and oral cavity cancer	Rate	2014	45.2731	50.6683	40.0332
DALYs (Disability-Adjusted Life Years)	Low SDI	Both	Age-standardized	Lip and oral cavity cancer	Rate	2014	88.9594	98.5227	79.2661
DALYs (Disability-Adjusted Life Years)	Middle SDI	Both	All ages	Lip and oral cavity cancer	Number	2014	1.4033e+06	1.49127e+06	1.29818e+06
DALYs (Disability-Adjusted Life Years)	Middle SDI	Both	All ages	Lip and oral cavity cancer	Rate	2014	61.2994	65.1421	56.7074
DALYs (Disability-Adjusted Life Years)	Middle SDI	Both	Age-standardized	Lip and oral cavity cancer	Rate	2014	60.6102	64.3642	56.2512
DALYs (Disability-Adjusted Life Years)	Low-middle SDI	Both	All ages	Lip and oral cavity cancer	Number	2003	1.201e+06	1.30107e+06	1.10614e+06
DALYs (Disability-Adjusted Life Years)	Low-middle SDI	Both	All ages	Lip and oral cavity cancer	Rate	2003	82.0506	88.887	75.5698
DALYs (Disability-Adjusted Life Years)	Low-middle SDI	Both	Age-standardized	Lip and oral cavity cancer	Rate	2003	123.753	133.994	113.783
DALYs (Disability-Adjusted Life Years)	Low-middle SDI	Both	All ages	Lip and oral cavity cancer	Number	2004	1.22325e+06	1.31512e+06	1.13108e+06
DALYs (Disability-Adjusted Life Years)	Low-middle SDI	Both	All ages	Lip and oral cavity cancer	Rate	2004	82.1828	88.3551	75.9907
DALYs (Disability-Adjusted Life Years)	Low-middle SDI	Both	Age-standardized	Lip and oral cavity cancer	Rate	2004	122.812	132.135	113.646
DALYs (Disability-Adjusted Life Years)	High SDI	Both	All ages	Lip and oral cavity cancer	Number	2006	646057	665091	620791
DALYs (Disability-Adjusted Life Years)	High SDI	Both	All ages	Lip and oral cavity cancer	Rate	2006	65.337	67.2619	62.7818
DALYs (Disability-Adjusted Life Years)	High SDI	Both	Age-standardized	Lip and oral cavity cancer	Rate	2006	46.285	47.5946	44.5972
DALYs (Disability-Adjusted Life Years)	Low-middle SDI	Both	All ages	Lip and oral cavity cancer	Number	2006	1.29018e+06	1.39866e+06	1.19201e+06
DALYs (Disability-Adjusted Life Years)	Low-middle SDI	Both	All ages	Lip and oral cavity cancer	Rate	2006	83.846	90.8963	77.4661
DALYs (Disability-Adjusted Life Years)	Low-middle SDI	Both	Age-standardized	Lip and oral cavity cancer	Rate	2006	122.571	133.232	113.162
DALYs (Disability-Adjusted Life Years)	Low-middle SDI	Both	All ages	Lip and oral cavity cancer	Number	2005	1.26252e+06	1.36541e+06	1.1574e+06
DALYs (Disability-Adjusted Life Years)	Low-middle SDI	Both	All ages	Lip and oral cavity cancer	Rate	2005	83.4209	90.2199	76.4751
DALYs (Disability-Adjusted Life Years)	Low-middle SDI	Both	Age-standardized	Lip and oral cavity cancer	Rate	2005	123.311	133.154	113.119
DALYs (Disability-Adjusted Life Years)	Low SDI	Both	All ages	Lip and oral cavity cancer	Number	2015	445730	494175	394455
DALYs (Disability-Adjusted Life Years)	Low SDI	Both	All ages	Lip and oral cavity cancer	Rate	2015	45.9655	50.9614	40.6779
DALYs (Disability-Adjusted Life Years)	Low SDI	Both	Age-standardized	Lip and oral cavity cancer	Rate	2015	89.8722	99.0582	80.1859
DALYs (Disability-Adjusted Life Years)	Middle SDI	Both	All ages	Lip and oral cavity cancer	Number	2016	1.49099e+06	1.59742e+06	1.3614e+06
DALYs (Disability-Adjusted Life Years)	Middle SDI	Both	All ages	Lip and oral cavity cancer	Rate	2016	63.7686	68.3207	58.2262
DALYs (Disability-Adjusted Life Years)	Middle SDI	Both	Age-standardized	Lip and oral cavity cancer	Rate	2016	60.8561	65.1774	55.7269
DALYs (Disability-Adjusted Life Years)	Middle SDI	Both	All ages	Lip and oral cavity cancer	Number	2015	1.44744e+06	1.54405e+06	1.33207e+06
DALYs (Disability-Adjusted Life Years)	Middle SDI	Both	All ages	Lip and oral cavity cancer	Rate	2015	62.568	66.744	57.581
DALYs (Disability-Adjusted Life Years)	Middle SDI	Both	Age-standardized	Lip and oral cavity cancer	Rate	2015	60.7738	64.7996	56.1203
DALYs (Disability-Adjusted Life Years)	Low SDI	Both	All ages	Lip and oral cavity cancer	Number	2016	459010	515100	403158
DALYs (Disability-Adjusted Life Years)	Low SDI	Both	All ages	Lip and oral cavity cancer	Rate	2016	46.2041	51.8502	40.5821
DALYs (Disability-Adjusted Life Years)	Low SDI	Both	Age-standardized	Lip and oral cavity cancer	Rate	2016	89.5603	100.382	79.1366
DALYs (Disability-Adjusted Life Years)	High-middle SDI	Both	All ages	Lip and oral cavity cancer	Number	2006	690829	712216	667884
DALYs (Disability-Adjusted Life Years)	High-middle SDI	Both	All ages	Lip and oral cavity cancer	Rate	2006	57.703	59.4893	55.7865
DALYs (Disability-Adjusted Life Years)	High-middle SDI	Both	Age-standardized	Lip and oral cavity cancer	Rate	2006	48.9921	50.5025	47.3091
DALYs (Disability-Adjusted Life Years)	Low SDI	Both	All ages	Lip and oral cavity cancer	Number	2017	475958	534035	414881
DALYs (Disability-Adjusted Life Years)	Low SDI	Both	All ages	Lip and oral cavity cancer	Rate	2017	46.7905	52.5	40.7862
DALYs (Disability-Adjusted Life Years)	Low SDI	Both	Age-standardized	Lip and oral cavity cancer	Rate	2017	89.9325	100.699	79.1784
DALYs (Disability-Adjusted Life Years)	Middle SDI	Both	All ages	Lip and oral cavity cancer	Number	2017	1.53249e+06	1.64203e+06	1.38993e+06
DALYs (Disability-Adjusted Life Years)	Middle SDI	Both	All ages	Lip and oral cavity cancer	Rate	2017	64.8564	69.492	58.8229
DALYs (Disability-Adjusted Life Years)	Middle SDI	Both	Age-standardized	Lip and oral cavity cancer	Rate	2017	60.7682	65.0477	55.2656
DALYs (Disability-Adjusted Life Years)	High SDI	Both	All ages	Lip and oral cavity cancer	Number	2007	654209	673416	628108
DALYs (Disability-Adjusted Life Years)	High SDI	Both	All ages	Lip and oral cavity cancer	Rate	2007	65.5403	67.4645	62.9254
DALYs (Disability-Adjusted Life Years)	High SDI	Both	Age-standardized	Lip and oral cavity cancer	Rate	2007	45.9379	47.2329	44.2082
DALYs (Disability-Adjusted Life Years)	High-middle SDI	Both	All ages	Lip and oral cavity cancer	Number	2007	694018	716535	670217
DALYs (Disability-Adjusted Life Years)	High-middle SDI	Both	All ages	Lip and oral cavity cancer	Rate	2007	57.5764	59.4445	55.6019
DALYs (Disability-Adjusted Life Years)	High-middle SDI	Both	Age-standardized	Lip and oral cavity cancer	Rate	2007	48.145	49.6808	46.455
DALYs (Disability-Adjusted Life Years)	Low SDI	Both	All ages	Lip and oral cavity cancer	Number	2018	491691	557824	427663
DALYs (Disability-Adjusted Life Years)	Low SDI	Both	All ages	Lip and oral cavity cancer	Rate	2018	47.2068	53.5562	41.0596
DALYs (Disability-Adjusted Life Years)	Low SDI	Both	Age-standardized	Lip and oral cavity cancer	Rate	2018	90.0588	101.536	79.1356
DALYs (Disability-Adjusted Life Years)	Middle SDI	Both	All ages	Lip and oral cavity cancer	Number	2018	1.58082e+06	1.69819e+06	1.44304e+06
DALYs (Disability-Adjusted Life Years)	Middle SDI	Both	All ages	Lip and oral cavity cancer	Rate	2018	66.2188	71.1351	60.4474
DALYs (Disability-Adjusted Life Years)	Middle SDI	Both	Age-standardized	Lip and oral cavity cancer	Rate	2018	60.9282	65.4849	55.6835
DALYs (Disability-Adjusted Life Years)	High-middle SDI	Both	All ages	Lip and oral cavity cancer	Number	2008	711192	734148	688111
DALYs (Disability-Adjusted Life Years)	High-middle SDI	Both	All ages	Lip and oral cavity cancer	Rate	2008	58.5972	60.4886	56.6955
DALYs (Disability-Adjusted Life Years)	High-middle SDI	Both	Age-standardized	Lip and oral cavity cancer	Rate	2008	48.2543	49.8073	46.6834
DALYs (Disability-Adjusted Life Years)	High-middle SDI	Both	All ages	Lip and oral cavity cancer	Number	2009	713731	738732	685539
DALYs (Disability-Adjusted Life Years)	High-middle SDI	Both	All ages	Lip and oral cavity cancer	Rate	2009	58.419	60.4653	56.1114
DALYs (Disability-Adjusted Life Years)	High-middle SDI	Both	Age-standardized	Lip and oral cavity cancer	Rate	2009	47.3738	49.0287	45.4324
DALYs (Disability-Adjusted Life Years)	High SDI	Both	All ages	Lip and oral cavity cancer	Number	2008	660377	681053	632422
DALYs (Disability-Adjusted Life Years)	High SDI	Both	All ages	Lip and oral cavity cancer	Rate	2008	65.5086	67.5597	62.7355
DALYs (Disability-Adjusted Life Years)	High SDI	Both	Age-standardized	Lip and oral cavity cancer	Rate	2008	45.4472	46.7841	43.6646
DALYs (Disability-Adjusted Life Years)	Low SDI	Both	All ages	Lip and oral cavity cancer	Number	2019	509165	581856	442400
DALYs (Disability-Adjusted Life Years)	Low SDI	Both	All ages	Lip and oral cavity cancer	Rate	2019	47.7253	54.5388	41.4672
DALYs (Disability-Adjusted Life Years)	Low SDI	Both	Age-standardized	Lip and oral cavity cancer	Rate	2019	90.2754	102.339	79.3551
DALYs (Disability-Adjusted Life Years)	High-middle SDI	Both	All ages	Lip and oral cavity cancer	Number	2010	731653	756999	702106
DALYs (Disability-Adjusted Life Years)	High-middle SDI	Both	All ages	Lip and oral cavity cancer	Rate	2010	59.5246	61.5866	57.1208
DALYs (Disability-Adjusted Life Years)	High-middle SDI	Both	Age-standardized	Lip and oral cavity cancer	Rate	2010	47.4847	49.1426	45.5613
DALYs (Disability-Adjusted Life Years)	Low-middle SDI	Both	All ages	Lip and oral cavity cancer	Number	2007	1.32749e+06	1.43065e+06	1.22779e+06
DALYs (Disability-Adjusted Life Years)	Low-middle SDI	Both	All ages	Lip and oral cavity cancer	Rate	2007	84.8571	91.4511	78.4841
DALYs (Disability-Adjusted Life Years)	Low-middle SDI	Both	Age-standardized	Lip and oral cavity cancer	Rate	2007	122.737	132.411	113.633
DALYs (Disability-Adjusted Life Years)	Low-middle SDI	Both	All ages	Lip and oral cavity cancer	Number	2008	1.3636e+06	1.4697e+06	1.261e+06
DALYs (Disability-Adjusted Life Years)	Low-middle SDI	Both	All ages	Lip and oral cavity cancer	Rate	2008	85.7491	92.421	79.2971
DALYs (Disability-Adjusted Life Years)	Low-middle SDI	Both	Age-standardized	Lip and oral cavity cancer	Rate	2008	122.565	131.915	113.521
DALYs (Disability-Adjusted Life Years)	Middle SDI	Both	All ages	Lip and oral cavity cancer	Number	2019	1.6274e+06	1.76007e+06	1.46018e+06
DALYs (Disability-Adjusted Life Years)	Middle SDI	Both	All ages	Lip and oral cavity cancer	Rate	2019	67.5036	73.0067	60.5674
DALYs (Disability-Adjusted Life Years)	Middle SDI	Both	Age-standardized	Lip and oral cavity cancer	Rate	2019	61.0238	65.967	54.9712
DALYs (Disability-Adjusted Life Years)	High SDI	Both	All ages	Lip and oral cavity cancer	Number	2009	664971	685703	636226
DALYs (Disability-Adjusted Life Years)	High SDI	Both	All ages	Lip and oral cavity cancer	Rate	2009	65.3529	67.3904	62.5279
DALYs (Disability-Adjusted Life Years)	High SDI	Both	Age-standardized	Lip and oral cavity cancer	Rate	2009	44.8154	46.1381	42.9995
DALYs (Disability-Adjusted Life Years)	High SDI	Both	All ages	Lip and oral cavity cancer	Number	2010	675722	697685	647162
DALYs (Disability-Adjusted Life Years)	High SDI	Both	All ages	Lip and oral cavity cancer	Rate	2010	65.8719	68.013	63.0878
DALYs (Disability-Adjusted Life Years)	High SDI	Both	Age-standardized	Lip and oral cavity cancer	Rate	2010	44.6086	45.9278	42.9011
DALYs (Disability-Adjusted Life Years)	High-middle SDI	Both	All ages	Lip and oral cavity cancer	Number	2011	740440	772310	710227
DALYs (Disability-Adjusted Life Years)	High-middle SDI	Both	All ages	Lip and oral cavity cancer	Rate	2011	59.9071	62.4857	57.4627
DALYs (Disability-Adjusted Life Years)	High-middle SDI	Both	Age-standardized	Lip and oral cavity cancer	Rate	2011	47.0048	49.0369	45.1149
DALYs (Disability-Adjusted Life Years)	Low-middle SDI	Both	All ages	Lip and oral cavity cancer	Number	2010	1.44299e+06	1.5599e+06	1.33302e+06
DALYs (Disability-Adjusted Life Years)	Low-middle SDI	Both	All ages	Lip and oral cavity cancer	Rate	2010	87.833	94.9488	81.1392
DALYs (Disability-Adjusted Life Years)	Low-middle SDI	Both	Age-standardized	Lip and oral cavity cancer	Rate	2010	122.42	132.323	113.061
DALYs (Disability-Adjusted Life Years)	Low-middle SDI	Both	All ages	Lip and oral cavity cancer	Number	2009	1.39778e+06	1.51592e+06	1.28742e+06
DALYs (Disability-Adjusted Life Years)	Low-middle SDI	Both	All ages	Lip and oral cavity cancer	Rate	2009	86.4762	93.7852	79.6488
DALYs (Disability-Adjusted Life Years)	Low-middle SDI	Both	Age-standardized	Lip and oral cavity cancer	Rate	2009	121.993	132.172	112.586
DALYs (Disability-Adjusted Life Years)	High SDI	Both	All ages	Lip and oral cavity cancer	Number	2011	683925	706189	653963
DALYs (Disability-Adjusted Life Years)	High SDI	Both	All ages	Lip and oral cavity cancer	Rate	2011	66.1572	68.3109	63.2589
DALYs (Disability-Adjusted Life Years)	High SDI	Both	Age-standardized	Lip and oral cavity cancer	Rate	2011	44.2687	45.6147	42.5627
DALYs (Disability-Adjusted Life Years)	Low-middle SDI	Both	All ages	Lip and oral cavity cancer	Number	2011	1.49081e+06	1.61253e+06	1.3737e+06
DALYs (Disability-Adjusted Life Years)	Low-middle SDI	Both	All ages	Lip and oral cavity cancer	Rate	2011	89.2924	96.5831	82.278
DALYs (Disability-Adjusted Life Years)	Low-middle SDI	Both	Age-standardized	Lip and oral cavity cancer	Rate	2011	122.927	132.625	113.224
DALYs (Disability-Adjusted Life Years)	Low SDI	Both	All ages	Lip and oral cavity cancer	Number	2020	527059	607062	451672
DALYs (Disability-Adjusted Life Years)	Low SDI	Both	All ages	Lip and oral cavity cancer	Rate	2020	48.2513	55.5755	41.3497
DALYs (Disability-Adjusted Life Years)	Low SDI	Both	Age-standardized	Lip and oral cavity cancer	Rate	2020	90.4554	103.676	78.7068
DALYs (Disability-Adjusted Life Years)	Low-middle SDI	Both	All ages	Lip and oral cavity cancer	Number	2012	1.53281e+06	1.6725e+06	1.40815e+06
DALYs (Disability-Adjusted Life Years)	Low-middle SDI	Both	All ages	Lip and oral cavity cancer	Rate	2012	90.3612	98.5962	83.0121
DALYs (Disability-Adjusted Life Years)	Low-middle SDI	Both	Age-standardized	Lip and oral cavity cancer	Rate	2012	122.794	133.885	112.543
DALYs (Disability-Adjusted Life Years)	High SDI	Both	All ages	Lip and oral cavity cancer	Number	2012	686070	708849	655765
DALYs (Disability-Adjusted Life Years)	High SDI	Both	All ages	Lip and oral cavity cancer	Rate	2012	65.8648	68.0516	62.9554
DALYs (Disability-Adjusted Life Years)	High SDI	Both	Age-standardized	Lip and oral cavity cancer	Rate	2012	43.5467	44.8796	41.8964
DALYs (Disability-Adjusted Life Years)	Middle SDI	Both	All ages	Lip and oral cavity cancer	Number	2020	1.67018e+06	1.81399e+06	1.49171e+06
DALYs (Disability-Adjusted Life Years)	Middle SDI	Both	All ages	Lip and oral cavity cancer	Rate	2020	68.6853	74.5992	61.3457
DALYs (Disability-Adjusted Life Years)	Middle SDI	Both	Age-standardized	Lip and oral cavity cancer	Rate	2020	61.0282	66.2816	54.5696
DALYs (Disability-Adjusted Life Years)	Low SDI	Both	All ages	Lip and oral cavity cancer	Number	2021	542181	628171	458551
DALYs (Disability-Adjusted Life Years)	Low SDI	Both	All ages	Lip and oral cavity cancer	Rate	2021	48.5224	56.2181	41.038
DALYs (Disability-Adjusted Life Years)	Low SDI	Both	Age-standardized	Lip and oral cavity cancer	Rate	2021	90.5242	103.955	77.271
DALYs (Disability-Adjusted Life Years)	Middle SDI	Both	All ages	Lip and oral cavity cancer	Number	2021	1.71181e+06	1.8777e+06	1.53997e+06
DALYs (Disability-Adjusted Life Years)	Middle SDI	Both	All ages	Lip and oral cavity cancer	Rate	2021	69.9114	76.6865	62.8932
DALYs (Disability-Adjusted Life Years)	Middle SDI	Both	Age-standardized	Lip and oral cavity cancer	Rate	2021	61.1177	66.9638	55.0578
DALYs (Disability-Adjusted Life Years)	High-middle SDI	Both	All ages	Lip and oral cavity cancer	Number	2012	750650	785254	714443
DALYs (Disability-Adjusted Life Years)	High-middle SDI	Both	All ages	Lip and oral cavity cancer	Rate	2012	60.3973	63.1815	57.484
DALYs (Disability-Adjusted Life Years)	High-middle SDI	Both	Age-standardized	Lip and oral cavity cancer	Rate	2012	46.5997	48.7511	44.3061
DALYs (Disability-Adjusted Life Years)	High-middle SDI	Both	All ages	Lip and oral cavity cancer	Number	2013	754029	791010	717989
DALYs (Disability-Adjusted Life Years)	High-middle SDI	Both	All ages	Lip and oral cavity cancer	Rate	2013	60.3064	63.264	57.4239
DALYs (Disability-Adjusted Life Years)	High-middle SDI	Both	Age-standardized	Lip and oral cavity cancer	Rate	2013	45.7939	48.0416	43.6018
DALYs (Disability-Adjusted Life Years)	Low-middle SDI	Both	All ages	Lip and oral cavity cancer	Number	2013	1.58609e+06	1.72898e+06	1.44761e+06
DALYs (Disability-Adjusted Life Years)	Low-middle SDI	Both	All ages	Lip and oral cavity cancer	Rate	2013	92.0505	100.344	84.014
DALYs (Disability-Adjusted Life Years)	Low-middle SDI	Both	Age-standardized	Lip and oral cavity cancer	Rate	2013	123.618	134.489	112.903
DALYs (Disability-Adjusted Life Years)	High-middle SDI	Both	All ages	Lip and oral cavity cancer	Number	2014	764581	804358	721818
DALYs (Disability-Adjusted Life Years)	High-middle SDI	Both	All ages	Lip and oral cavity cancer	Rate	2014	60.7529	63.9136	57.3551
DALYs (Disability-Adjusted Life Years)	High-middle SDI	Both	Age-standardized	Lip and oral cavity cancer	Rate	2014	45.4703	47.8344	42.9554
DALYs (Disability-Adjusted Life Years)	High SDI	Both	All ages	Lip and oral cavity cancer	Number	2013	699240	722303	668213
DALYs (Disability-Adjusted Life Years)	High SDI	Both	All ages	Lip and oral cavity cancer	Rate	2013	66.6396	68.8376	63.6826
DALYs (Disability-Adjusted Life Years)	High SDI	Both	Age-standardized	Lip and oral cavity cancer	Rate	2013	43.494	44.7958	41.8541
DALYs (Disability-Adjusted Life Years)	High SDI	Both	All ages	Lip and oral cavity cancer	Number	2015	723036	748812	689780
DALYs (Disability-Adjusted Life Years)	High SDI	Both	All ages	Lip and oral cavity cancer	Rate	2015	67.9584	70.3811	64.8326
DALYs (Disability-Adjusted Life Years)	High SDI	Both	Age-standardized	Lip and oral cavity cancer	Rate	2015	43.2503	44.6589	41.5039
DALYs (Disability-Adjusted Life Years)	High-middle SDI	Both	All ages	Lip and oral cavity cancer	Number	2015	768474	812966	731024
DALYs (Disability-Adjusted Life Years)	High-middle SDI	Both	All ages	Lip and oral cavity cancer	Rate	2015	60.6501	64.1616	57.6944
DALYs (Disability-Adjusted Life Years)	High-middle SDI	Both	Age-standardized	Lip and oral cavity cancer	Rate	2015	44.7672	47.3458	42.5542
DALYs (Disability-Adjusted Life Years)	High-middle SDI	Both	All ages	Lip and oral cavity cancer	Number	2017	802666	852815	751814
DALYs (Disability-Adjusted Life Years)	High-middle SDI	Both	All ages	Lip and oral cavity cancer	Rate	2017	62.5354	66.4426	58.5736
DALYs (Disability-Adjusted Life Years)	High-middle SDI	Both	Age-standardized	Lip and oral cavity cancer	Rate	2017	44.8546	47.6536	42.0167
DALYs (Disability-Adjusted Life Years)	Low-middle SDI	Both	All ages	Lip and oral cavity cancer	Number	2014	1.63279e+06	1.76576e+06	1.49095e+06
DALYs (Disability-Adjusted Life Years)	Low-middle SDI	Both	All ages	Lip and oral cavity cancer	Rate	2014	93.3176	100.917	85.211
DALYs (Disability-Adjusted Life Years)	Low-middle SDI	Both	Age-standardized	Lip and oral cavity cancer	Rate	2014	123.967	133.408	113.405
DALYs (Disability-Adjusted Life Years)	High SDI	Both	All ages	Lip and oral cavity cancer	Number	2016	738412	764780	705573
DALYs (Disability-Adjusted Life Years)	High SDI	Both	All ages	Lip and oral cavity cancer	Rate	2016	68.9663	71.4291	65.8992
DALYs (Disability-Adjusted Life Years)	High SDI	Both	Age-standardized	Lip and oral cavity cancer	Rate	2016	43.3677	44.7228	41.6131
DALYs (Disability-Adjusted Life Years)	High-middle SDI	Both	All ages	Lip and oral cavity cancer	Number	2016	784084	829645	738016
DALYs (Disability-Adjusted Life Years)	High-middle SDI	Both	All ages	Lip and oral cavity cancer	Rate	2016	61.4719	65.0438	57.8601
DALYs (Disability-Adjusted Life Years)	High-middle SDI	Both	Age-standardized	Lip and oral cavity cancer	Rate	2016	44.7374	47.3487	42.1042
DALYs (Disability-Adjusted Life Years)	Low-middle SDI	Both	All ages	Lip and oral cavity cancer	Number	2015	1.69932e+06	1.85636e+06	1.54947e+06
DALYs (Disability-Adjusted Life Years)	Low-middle SDI	Both	All ages	Lip and oral cavity cancer	Rate	2015	95.6668	104.508	87.2305
DALYs (Disability-Adjusted Life Years)	Low-middle SDI	Both	Age-standardized	Lip and oral cavity cancer	Rate	2015	125.383	136.518	114.847
DALYs (Disability-Adjusted Life Years)	High SDI	Both	All ages	Lip and oral cavity cancer	Number	2014	709538	734340	676922
DALYs (Disability-Adjusted Life Years)	High SDI	Both	All ages	Lip and oral cavity cancer	Rate	2014	67.1431	69.4901	64.0567
DALYs (Disability-Adjusted Life Years)	High SDI	Both	Age-standardized	Lip and oral cavity cancer	Rate	2014	43.2894	44.653	41.7125
DALYs (Disability-Adjusted Life Years)	High SDI	Both	All ages	Lip and oral cavity cancer	Number	2017	735810	762091	700469
DALYs (Disability-Adjusted Life Years)	High SDI	Both	All ages	Lip and oral cavity cancer	Rate	2017	68.3299	70.7704	65.048
DALYs (Disability-Adjusted Life Years)	High SDI	Both	Age-standardized	Lip and oral cavity cancer	Rate	2017	42.481	43.9189	40.7263
DALYs (Disability-Adjusted Life Years)	Low-middle SDI	Both	All ages	Lip and oral cavity cancer	Number	2017	1.8356e+06	1.99258e+06	1.64966e+06
DALYs (Disability-Adjusted Life Years)	Low-middle SDI	Both	All ages	Lip and oral cavity cancer	Rate	2017	100.363	108.946	90.1966
DALYs (Disability-Adjusted Life Years)	Low-middle SDI	Both	Age-standardized	Lip and oral cavity cancer	Rate	2017	127.937	138.82	115.848
DALYs (Disability-Adjusted Life Years)	Low-middle SDI	Both	All ages	Lip and oral cavity cancer	Number	2016	1.76607e+06	1.92825e+06	1.60619e+06
DALYs (Disability-Adjusted Life Years)	Low-middle SDI	Both	All ages	Lip and oral cavity cancer	Rate	2016	97.9631	106.96	89.0949
DALYs (Disability-Adjusted Life Years)	Low-middle SDI	Both	Age-standardized	Lip and oral cavity cancer	Rate	2016	126.588	138.081	115.713
DALYs (Disability-Adjusted Life Years)	Low-middle SDI	Both	All ages	Lip and oral cavity cancer	Number	2018	1.89714e+06	2.08053e+06	1.70859e+06
DALYs (Disability-Adjusted Life Years)	Low-middle SDI	Both	All ages	Lip and oral cavity cancer	Rate	2018	102.334	112.227	92.1636
DALYs (Disability-Adjusted Life Years)	Low-middle SDI	Both	Age-standardized	Lip and oral cavity cancer	Rate	2018	128.721	140.896	116.664
DALYs (Disability-Adjusted Life Years)	High SDI	Both	All ages	Lip and oral cavity cancer	Number	2018	737256	763748	699900
DALYs (Disability-Adjusted Life Years)	High SDI	Both	All ages	Lip and oral cavity cancer	Rate	2018	68.1173	70.565	64.6659
DALYs (Disability-Adjusted Life Years)	High SDI	Both	Age-standardized	Lip and oral cavity cancer	Rate	2018	41.8783	43.2901	40.2236
DALYs (Disability-Adjusted Life Years)	High-middle SDI	Both	All ages	Lip and oral cavity cancer	Number	2018	822795	880483	766898
DALYs (Disability-Adjusted Life Years)	High-middle SDI	Both	All ages	Lip and oral cavity cancer	Rate	2018	63.74	68.209	59.4098
DALYs (Disability-Adjusted Life Years)	High-middle SDI	Both	Age-standardized	Lip and oral cavity cancer	Rate	2018	45.0422	48.1911	41.9828
DALYs (Disability-Adjusted Life Years)	High-middle SDI	Both	All ages	Lip and oral cavity cancer	Number	2019	832497	896029	773024
DALYs (Disability-Adjusted Life Years)	High-middle SDI	Both	All ages	Lip and oral cavity cancer	Rate	2019	64.1815	69.0795	59.5964
DALYs (Disability-Adjusted Life Years)	High-middle SDI	Both	Age-standardized	Lip and oral cavity cancer	Rate	2019	44.6905	48.0791	41.5072
DALYs (Disability-Adjusted Life Years)	High-middle SDI	Both	All ages	Lip and oral cavity cancer	Number	2020	829366	899713	761921
DALYs (Disability-Adjusted Life Years)	High-middle SDI	Both	All ages	Lip and oral cavity cancer	Rate	2020	63.7241	69.1292	58.542
DALYs (Disability-Adjusted Life Years)	High-middle SDI	Both	Age-standardized	Lip and oral cavity cancer	Rate	2020	43.6872	47.3563	40.1373
DALYs (Disability-Adjusted Life Years)	High SDI	Both	All ages	Lip and oral cavity cancer	Number	2019	744039	773625	706599
DALYs (Disability-Adjusted Life Years)	High SDI	Both	All ages	Lip and oral cavity cancer	Rate	2019	68.441	71.1625	64.997
DALYs (Disability-Adjusted Life Years)	High SDI	Both	Age-standardized	Lip and oral cavity cancer	Rate	2019	41.5643	43.1298	39.8526
DALYs (Disability-Adjusted Life Years)	High-middle SDI	Both	All ages	Lip and oral cavity cancer	Number	2021	834847	906225	764565
DALYs (Disability-Adjusted Life Years)	High-middle SDI	Both	All ages	Lip and oral cavity cancer	Rate	2021	64.0205	69.4941	58.6309
DALYs (Disability-Adjusted Life Years)	High-middle SDI	Both	Age-standardized	Lip and oral cavity cancer	Rate	2021	43.3006	46.9535	39.6986
DALYs (Disability-Adjusted Life Years)	Low-middle SDI	Both	All ages	Lip and oral cavity cancer	Number	2020	1.99801e+06	2.22261e+06	1.76315e+06
DALYs (Disability-Adjusted Life Years)	Low-middle SDI	Both	All ages	Lip and oral cavity cancer	Rate	2020	105.177	117	92.8137
DALYs (Disability-Adjusted Life Years)	Low-middle SDI	Both	Age-standardized	Lip and oral cavity cancer	Rate	2020	128.573	142.852	114.472
DALYs (Disability-Adjusted Life Years)	Low-middle SDI	Both	All ages	Lip and oral cavity cancer	Number	2019	1.94689e+06	2.16723e+06	1.76002e+06
DALYs (Disability-Adjusted Life Years)	Low-middle SDI	Both	All ages	Lip and oral cavity cancer	Rate	2019	103.71	115.448	93.7561
DALYs (Disability-Adjusted Life Years)	Low-middle SDI	Both	Age-standardized	Lip and oral cavity cancer	Rate	2019	128.594	143.008	116.76
DALYs (Disability-Adjusted Life Years)	Low-middle SDI	Both	All ages	Lip and oral cavity cancer	Number	2021	2.04132e+06	2.27377e+06	1.77355e+06
DALYs (Disability-Adjusted Life Years)	Low-middle SDI	Both	All ages	Lip and oral cavity cancer	Rate	2021	106.257	118.357	92.3189
DALYs (Disability-Adjusted Life Years)	Low-middle SDI	Both	Age-standardized	Lip and oral cavity cancer	Rate	2021	128.408	142.325	112.694
DALYs (Disability-Adjusted Life Years)	High SDI	Both	All ages	Lip and oral cavity cancer	Number	2021	739299	772933	698771
DALYs (Disability-Adjusted Life Years)	High SDI	Both	All ages	Lip and oral cavity cancer	Rate	2021	67.5746	70.6489	63.8702
DALYs (Disability-Adjusted Life Years)	High SDI	Both	Age-standardized	Lip and oral cavity cancer	Rate	2021	40.046	41.735	38.1687
DALYs (Disability-Adjusted Life Years)	High SDI	Both	All ages	Lip and oral cavity cancer	Number	2020	731914	761573	693389
DALYs (Disability-Adjusted Life Years)	High SDI	Both	All ages	Lip and oral cavity cancer	Rate	2020	67.0839	69.8023	63.5529
DALYs (Disability-Adjusted Life Years)	High SDI	Both	Age-standardized	Lip and oral cavity cancer	Rate	2020	40.2139	41.6814	38.4472
Prevalence	Middle SDI	Both	All ages	Lip and oral cavity cancer	Number	1990	94680.9	100399	88988.6
Prevalence	Middle SDI	Both	All ages	Lip and oral cavity cancer	Rate	1990	5.49541	5.82729	5.16503
Prevalence	Middle SDI	Both	All ages	Lip and oral cavity cancer	Number	1991	99217.7	105224	93263.2
Prevalence	Middle SDI	Both	All ages	Lip and oral cavity cancer	Rate	1991	5.66162	6.00437	5.32184
Prevalence	Middle SDI	Both	All ages	Lip and oral cavity cancer	Number	1992	103935	109578	97685.7
Prevalence	Middle SDI	Both	All ages	Lip and oral cavity cancer	Rate	1992	5.83978	6.15685	5.48866
Prevalence	Middle SDI	Both	All ages	Lip and oral cavity cancer	Number	1993	108466	115112	102090
Prevalence	Middle SDI	Both	All ages	Lip and oral cavity cancer	Rate	1993	6.00986	6.37808	5.65657
Prevalence	Middle SDI	Both	All ages	Lip and oral cavity cancer	Number	1994	113567	119573	107833
Prevalence	Low SDI	Both	All ages	Lip and oral cavity cancer	Rate	1994	4.48176	5.03367	3.9572
Prevalence	Low SDI	Both	All ages	Lip and oral cavity cancer	Number	1995	25573.5	28648.8	22790.7
Prevalence	Low SDI	Both	All ages	Lip and oral cavity cancer	Rate	1995	4.50149	5.0428	4.01166
Prevalence	Low SDI	Both	All ages	Lip and oral cavity cancer	Number	1996	26116.9	29401.7	23230
Prevalence	Low SDI	Both	All ages	Lip and oral cavity cancer	Rate	1996	4.4748	5.0376	3.98016
Prevalence	Low SDI	Both	All ages	Lip and oral cavity cancer	Number	1997	26900.6	30109.7	23942.3
Prevalence	Low SDI	Both	All ages	Lip and oral cavity cancer	Rate	1997	4.4835	5.01835	3.99044
Prevalence	Low SDI	Both	All ages	Lip and oral cavity cancer	Number	1998	27758.2	30982.4	24932.9
Prevalence	Low SDI	Both	All ages	Lip and oral cavity cancer	Rate	1998	4.50219	5.02514	4.04394
Prevalence	Low SDI	Both	All ages	Lip and oral cavity cancer	Number	1999	28398.7	31784.7	25048.4
Prevalence	Low SDI	Both	All ages	Lip and oral cavity cancer	Rate	1999	4.48446	5.01915	3.95542
Prevalence	Low SDI	Both	All ages	Lip and oral cavity cancer	Number	2000	29139.6	32454.7	26141.9
Prevalence	Low SDI	Both	All ages	Lip and oral cavity cancer	Rate	2000	4.48228	4.99221	4.02118
Prevalence	Low SDI	Both	All ages	Lip and oral cavity cancer	Number	2001	29805.5	32969.2	26831.4
Prevalence	Low SDI	Both	All ages	Lip and oral cavity cancer	Rate	2001	4.46752	4.94173	4.02175
Prevalence	Low SDI	Both	All ages	Lip and oral cavity cancer	Number	2002	30456.1	33684.2	27447.7
Prevalence	Low SDI	Both	All ages	Lip and oral cavity cancer	Rate	2002	4.44432	4.91538	4.00531
Prevalence	Low SDI	Both	All ages	Lip and oral cavity cancer	Number	2003	31337.9	34446	28418.9
Prevalence	Low SDI	Both	All ages	Lip and oral cavity cancer	Rate	2003	4.44718	4.88825	4.03295
Prevalence	Low SDI	Both	All ages	Lip and oral cavity cancer	Number	2004	32209.5	35919.9	29096.8
Prevalence	Low SDI	Both	All ages	Lip and oral cavity cancer	Rate	2004	4.44566	4.95779	4.01604
Prevalence	Low SDI	Both	All ages	Lip and oral cavity cancer	Number	2005	33010	36546	29460.8
Prevalence	Low SDI	Both	All ages	Lip and oral cavity cancer	Rate	2005	4.43359	4.90851	3.95688
Prevalence	Low SDI	Both	All ages	Lip and oral cavity cancer	Number	2006	33722	37202.8	30230.1
Prevalence	Low SDI	Both	All ages	Lip and oral cavity cancer	Rate	2006	4.4073	4.86223	3.95093
Prevalence	Low SDI	Both	All ages	Lip and oral cavity cancer	Number	2007	34730.3	38665.5	31316.4
Prevalence	Low SDI	Both	All ages	Lip and oral cavity cancer	Rate	2007	4.41758	4.91813	3.98335
Prevalence	Low SDI	Both	All ages	Lip and oral cavity cancer	Number	2008	35861.9	39741	31777.7
Prevalence	Low SDI	Both	All ages	Lip and oral cavity cancer	Rate	2008	4.44034	4.92064	3.93464
Prevalence	Low SDI	Both	All ages	Lip and oral cavity cancer	Number	2009	37544.3	42261.6	33069.8
Prevalence	Low SDI	Both	All ages	Lip and oral cavity cancer	Rate	2009	4.52442	5.0929	3.98521
Prevalence	Low SDI	Both	All ages	Lip and oral cavity cancer	Number	2010	39233.9	44048.1	35009.5
Prevalence	Low SDI	Both	All ages	Lip and oral cavity cancer	Rate	2010	4.60265	5.16743	4.10708
Prevalence	Low SDI	Both	All ages	Lip and oral cavity cancer	Number	2011	41104.6	45601.8	36380.7
Prevalence	Low SDI	Both	All ages	Lip and oral cavity cancer	Rate	2011	4.69647	5.21031	4.15673
Prevalence	Low SDI	Both	All ages	Lip and oral cavity cancer	Number	2012	43102.2	48588.1	38419.1
Prevalence	Low SDI	Both	All ages	Lip and oral cavity cancer	Rate	2012	4.79732	5.40789	4.27608
Prevalence	Low SDI	Both	All ages	Lip and oral cavity cancer	Number	2013	45481.6	51058.9	40568.8
Prevalence	Low SDI	Both	All ages	Lip and oral cavity cancer	Rate	2013	4.9325	5.53735	4.3997
Prevalence	Low SDI	Both	All ages	Lip and oral cavity cancer	Number	2014	47776.8	53341.4	42076.3
Prevalence	Low SDI	Both	All ages	Lip and oral cavity cancer	Rate	2014	5.05095	5.63924	4.44829
Prevalence	Low SDI	Both	All ages	Lip and oral cavity cancer	Number	2015	50347.8	56061.6	44632
Prevalence	Low SDI	Both	All ages	Lip and oral cavity cancer	Rate	2015	5.19208	5.78131	4.60264
Prevalence	Low SDI	Both	All ages	Lip and oral cavity cancer	Number	2016	52680.6	59268.8	45954.3
Prevalence	Low SDI	Both	All ages	Lip and oral cavity cancer	Rate	2016	5.30286	5.96602	4.62578
Prevalence	Low SDI	Both	All ages	Lip and oral cavity cancer	Number	2017	55482.9	62130.8	47751.2
Prevalence	Low SDI	Both	All ages	Lip and oral cavity cancer	Rate	2017	5.45442	6.10797	4.69434
Prevalence	Low SDI	Both	All ages	Lip and oral cavity cancer	Number	2018	58220	66357.5	50239.2
Prevalence	Low SDI	Both	All ages	Lip and oral cavity cancer	Rate	2018	5.58966	6.37093	4.82342
Prevalence	Low SDI	Both	All ages	Lip and oral cavity cancer	Number	2019	61470.3	70892	53158.3
Prevalence	Low SDI	Both	All ages	Lip and oral cavity cancer	Rate	2019	5.76176	6.64488	4.98266
Prevalence	Low SDI	Both	All ages	Lip and oral cavity cancer	Number	2020	65059.3	75411.3	55508.8
Prevalence	Low SDI	Both	All ages	Lip and oral cavity cancer	Rate	2020	5.95606	6.90377	5.08173
Prevalence	Low SDI	Both	All ages	Lip and oral cavity cancer	Number	2021	67580.9	79277.5	57110.6
Prevalence	Low SDI	Both	All ages	Lip and oral cavity cancer	Rate	2021	6.04814	7.09493	5.11111
Prevalence	Low SDI	Both	Age-standardized	Lip and oral cavity cancer	Rate	1990	8.01208	9.14459	6.86385
Prevalence	Low SDI	Both	Age-standardized	Lip and oral cavity cancer	Rate	1991	8.08781	9.18743	6.9404
Prevalence	Low SDI	Both	Age-standardized	Lip and oral cavity cancer	Rate	1992	8.16904	9.19453	7.08869
Prevalence	Low SDI	Both	Age-standardized	Lip and oral cavity cancer	Rate	1993	8.25605	9.27839	7.26334
Prevalence	Low SDI	Both	Age-standardized	Lip and oral cavity cancer	Rate	1994	8.38588	9.40055	7.43894
Prevalence	Low SDI	Both	Age-standardized	Lip and oral cavity cancer	Rate	1995	8.47499	9.49123	7.56198
Prevalence	Low SDI	Both	Age-standardized	Lip and oral cavity cancer	Rate	1996	8.45292	9.46935	7.54711
Prevalence	Low SDI	Both	Age-standardized	Lip and oral cavity cancer	Rate	1997	8.49596	9.49747	7.58203
Prevalence	Low SDI	Both	Age-standardized	Lip and oral cavity cancer	Rate	1998	8.55553	9.56027	7.65089
Prevalence	Low SDI	Both	Age-standardized	Lip and oral cavity cancer	Rate	1999	8.53126	9.54465	7.49966
Prevalence	Low SDI	Both	Age-standardized	Lip and oral cavity cancer	Rate	2000	8.5442	9.54064	7.65723
Prevalence	Low SDI	Both	Age-standardized	Lip and oral cavity cancer	Rate	2001	8.52927	9.4218	7.66609
Prevalence	Low SDI	Both	Age-standardized	Lip and oral cavity cancer	Rate	2002	8.511	9.38175	7.65862
Prevalence	Low SDI	Both	Age-standardized	Lip and oral cavity cancer	Rate	2003	8.54169	9.39446	7.71682
Prevalence	Low SDI	Both	Age-standardized	Lip and oral cavity cancer	Rate	2004	8.52708	9.52777	7.70772
Prevalence	Low SDI	Both	Age-standardized	Lip and oral cavity cancer	Rate	2005	8.50566	9.4456	7.5809
Prevalence	Low SDI	Both	Age-standardized	Lip and oral cavity cancer	Rate	2006	8.46021	9.34051	7.54701
Prevalence	Low SDI	Both	Age-standardized	Lip and oral cavity cancer	Rate	2007	8.46527	9.4003	7.63238
Prevalence	Low SDI	Both	Age-standardized	Lip and oral cavity cancer	Rate	2008	8.49015	9.43462	7.56123
Prevalence	Low SDI	Both	Age-standardized	Lip and oral cavity cancer	Rate	2009	8.63775	9.69744	7.60627
Prevalence	Low SDI	Both	Age-standardized	Lip and oral cavity cancer	Rate	2010	8.77059	9.78895	7.86206
Prevalence	Low SDI	Both	Age-standardized	Lip and oral cavity cancer	Rate	2011	8.9273	9.89975	7.93258
Prevalence	Low SDI	Both	Age-standardized	Lip and oral cavity cancer	Rate	2012	9.07742	10.1703	8.11517
Prevalence	Low SDI	Both	Age-standardized	Lip and oral cavity cancer	Rate	2013	9.28969	10.3417	8.29455
Prevalence	Low SDI	Both	Age-standardized	Lip and oral cavity cancer	Rate	2014	9.47829	10.5571	8.40861
Prevalence	Low SDI	Both	Age-standardized	Lip and oral cavity cancer	Rate	2015	9.6972	10.742	8.64619
Prevalence	Low SDI	Both	Age-standardized	Lip and oral cavity cancer	Rate	2016	9.81421	11.0075	8.66254
Prevalence	Low SDI	Both	Age-standardized	Lip and oral cavity cancer	Rate	2017	10.0079	11.156	8.71365
Prevalence	Low SDI	Both	Age-standardized	Lip and oral cavity cancer	Rate	2018	10.1912	11.5756	8.91112
Prevalence	Low SDI	Both	Age-standardized	Lip and oral cavity cancer	Rate	2019	10.4211	11.8992	9.10522
Prevalence	Low SDI	Both	Age-standardized	Lip and oral cavity cancer	Rate	2020	10.6716	12.2598	9.22021
Prevalence	Low SDI	Both	Age-standardized	Lip and oral cavity cancer	Rate	2021	10.7786	12.4951	9.18832
Prevalence	Low-middle SDI	Both	All ages	Lip and oral cavity cancer	Rate	1994	7.81526	8.46531	7.17777
Prevalence	Low-middle SDI	Both	All ages	Lip and oral cavity cancer	Number	1995	100983	110134	92927
Prevalence	Low-middle SDI	Both	All ages	Lip and oral cavity cancer	Rate	1995	7.92866	8.64712	7.29613
Prevalence	Low-middle SDI	Both	All ages	Lip and oral cavity cancer	Number	1996	103752	112788	95152.2
Prevalence	Low-middle SDI	Both	All ages	Lip and oral cavity cancer	Rate	1996	8.00199	8.69888	7.33869
Prevalence	Low-middle SDI	Both	All ages	Lip and oral cavity cancer	Number	1997	107211	115585	99243.9
Prevalence	Low-middle SDI	Both	All ages	Lip and oral cavity cancer	Rate	1997	8.12332	8.75777	7.51964
Prevalence	Low-middle SDI	Both	All ages	Lip and oral cavity cancer	Number	1998	110769	119463	102313
Prevalence	Low-middle SDI	Both	All ages	Lip and oral cavity cancer	Rate	1998	8.24623	8.89347	7.61677
Prevalence	Low-middle SDI	Both	All ages	Lip and oral cavity cancer	Number	1999	114143	123544	105682
Prevalence	Low-middle SDI	Both	All ages	Lip and oral cavity cancer	Rate	1999	8.35017	9.03784	7.73118
Prevalence	Low-middle SDI	Both	All ages	Lip and oral cavity cancer	Number	2000	117410	125734	108243
Prevalence	Low-middle SDI	Both	All ages	Lip and oral cavity cancer	Rate	2000	8.44151	9.04	7.78245
Prevalence	Low-middle SDI	Both	All ages	Lip and oral cavity cancer	Number	2001	120763	130198	111919
Prevalence	Low-middle SDI	Both	All ages	Lip and oral cavity cancer	Rate	2001	8.53477	9.20154	7.90973
Prevalence	Low-middle SDI	Both	All ages	Lip and oral cavity cancer	Number	2002	124423	133514	115723
Prevalence	Low-middle SDI	Both	All ages	Lip and oral cavity cancer	Rate	2002	8.64513	9.27676	8.04061
Prevalence	Low-middle SDI	Both	All ages	Lip and oral cavity cancer	Number	2003	128390	138662	118881
Prevalence	Low-middle SDI	Both	All ages	Lip and oral cavity cancer	Rate	2003	8.77145	9.47318	8.12178
Prevalence	Low-middle SDI	Both	All ages	Lip and oral cavity cancer	Number	2004	131983	141507	121864
Prevalence	Low-middle SDI	Both	All ages	Lip and oral cavity cancer	Rate	2004	8.86714	9.50701	8.18733
Prevalence	Low-middle SDI	Both	All ages	Lip and oral cavity cancer	Number	2005	137670	147585	126437
Prevalence	Low-middle SDI	Both	All ages	Lip and oral cavity cancer	Rate	2005	9.09658	9.75172	8.35432
Prevalence	Low-middle SDI	Both	All ages	Lip and oral cavity cancer	Number	2006	142433	153127	132255
Prevalence	Low-middle SDI	Both	All ages	Lip and oral cavity cancer	Rate	2006	9.25645	9.9514	8.59496
Prevalence	Low-middle SDI	Both	All ages	Lip and oral cavity cancer	Number	2007	148678	160129	138272
Prevalence	Low-middle SDI	Both	All ages	Lip and oral cavity cancer	Rate	2007	9.50392	10.2359	8.83874
Prevalence	Low-middle SDI	Both	All ages	Lip and oral cavity cancer	Number	2008	155274	166853	144217
Prevalence	Low-middle SDI	Both	All ages	Lip and oral cavity cancer	Rate	2008	9.76427	10.4924	9.069
Prevalence	Low-middle SDI	Both	All ages	Lip and oral cavity cancer	Number	2009	162494	175675	150283
Prevalence	Low-middle SDI	Both	All ages	Lip and oral cavity cancer	Rate	2009	10.053	10.8685	9.29754
Prevalence	Low-middle SDI	Both	All ages	Lip and oral cavity cancer	Number	2010	171176	184837	158087
Prevalence	Low-middle SDI	Both	All ages	Lip and oral cavity cancer	Rate	2010	10.4193	11.2508	9.62254
Prevalence	Low-middle SDI	Both	All ages	Lip and oral cavity cancer	Number	2011	180008	194251	166520
Prevalence	Low-middle SDI	Both	All ages	Lip and oral cavity cancer	Rate	2011	10.7817	11.6347	9.97378
Prevalence	Low-middle SDI	Both	All ages	Lip and oral cavity cancer	Number	2012	188231	204679	173117
Prevalence	Low-middle SDI	Both	All ages	Lip and oral cavity cancer	Rate	2012	11.0965	12.0661	10.2055
Prevalence	Low-middle SDI	Both	All ages	Lip and oral cavity cancer	Number	2013	197572	214098	181354
Prevalence	Low-middle SDI	Both	All ages	Lip and oral cavity cancer	Rate	2013	11.4663	12.4254	10.5251
Prevalence	Low-middle SDI	Both	All ages	Lip and oral cavity cancer	Number	2014	205711	222941	187211
Prevalence	Low-middle SDI	Both	All ages	Lip and oral cavity cancer	Rate	2014	11.7569	12.7416	10.6996
Prevalence	Low-middle SDI	Both	All ages	Lip and oral cavity cancer	Number	2015	216663	235583	197083
Prevalence	Low-middle SDI	Both	All ages	Lip and oral cavity cancer	Rate	2015	12.1975	13.2626	11.0952
Prevalence	Low-middle SDI	Both	All ages	Lip and oral cavity cancer	Number	2016	228417	248992	208245
Prevalence	Low-middle SDI	Both	All ages	Lip and oral cavity cancer	Rate	2016	12.6702	13.8115	11.5513
Prevalence	Low-middle SDI	Both	All ages	Lip and oral cavity cancer	Number	2017	240853	260654	217964
Prevalence	Low-middle SDI	Both	All ages	Lip and oral cavity cancer	Rate	2017	13.1688	14.2515	11.9173
Prevalence	Low-middle SDI	Both	All ages	Lip and oral cavity cancer	Number	2018	253027	277021	228371
Prevalence	Low-middle SDI	Both	All ages	Lip and oral cavity cancer	Rate	2018	13.6486	14.9429	12.3187
Prevalence	Low-middle SDI	Both	All ages	Lip and oral cavity cancer	Number	2019	264777	293022	238980
Prevalence	Low-middle SDI	Both	All ages	Lip and oral cavity cancer	Rate	2019	14.1046	15.6092	12.7304
Prevalence	Low-middle SDI	Both	All ages	Lip and oral cavity cancer	Number	2020	278241	309847	247207
Prevalence	Low-middle SDI	Both	All ages	Lip and oral cavity cancer	Rate	2020	14.6469	16.3106	13.0132
Prevalence	Low-middle SDI	Both	All ages	Lip and oral cavity cancer	Number	2021	287203	320280	251575
Prevalence	Low-middle SDI	Both	All ages	Lip and oral cavity cancer	Rate	2021	14.9498	16.6716	13.0953
Prevalence	Low-middle SDI	Both	Age-standardized	Lip and oral cavity cancer	Rate	1990	11.708	12.9125	10.5838
Prevalence	Low-middle SDI	Both	Age-standardized	Lip and oral cavity cancer	Rate	1991	11.7742	12.9195	10.6495
Prevalence	Low-middle SDI	Both	Age-standardized	Lip and oral cavity cancer	Rate	1992	11.9327	13.062	10.8783
Prevalence	Low-middle SDI	Both	Age-standardized	Lip and oral cavity cancer	Rate	1993	12.0102	13.1179	11.0163
Prevalence	Low-middle SDI	Both	Age-standardized	Lip and oral cavity cancer	Rate	1994	12.2228	13.2481	11.218
Prevalence	Low-middle SDI	Both	Age-standardized	Lip and oral cavity cancer	Rate	1995	12.3586	13.4633	11.3409
Prevalence	Low-middle SDI	Both	Age-standardized	Lip and oral cavity cancer	Rate	1996	12.3939	13.4575	11.3563
Prevalence	Low-middle SDI	Both	Age-standardized	Lip and oral cavity cancer	Rate	1997	12.4885	13.4537	11.5039
Prevalence	Low-middle SDI	Both	Age-standardized	Lip and oral cavity cancer	Rate	1998	12.5837	13.5537	11.5938
Prevalence	Low-middle SDI	Both	Age-standardized	Lip and oral cavity cancer	Rate	1999	12.6257	13.6498	11.6969
Prevalence	Low-middle SDI	Both	Age-standardized	Lip and oral cavity cancer	Rate	2000	12.6563	13.5606	11.6625
Prevalence	Low-middle SDI	Both	Age-standardized	Lip and oral cavity cancer	Rate	2001	12.6857	13.6447	11.721
Prevalence	Low-middle SDI	Both	Age-standardized	Lip and oral cavity cancer	Rate	2002	12.7369	13.7073	11.8065
Prevalence	Low-middle SDI	Both	Age-standardized	Lip and oral cavity cancer	Rate	2003	12.818	13.8635	11.8349
Prevalence	Low-middle SDI	Both	Age-standardized	Lip and oral cavity cancer	Rate	2004	12.8458	13.7633	11.8643
Prevalence	Low-middle SDI	Both	Age-standardized	Lip and oral cavity cancer	Rate	2005	13.0402	14.0059	11.9608
Prevalence	Low-middle SDI	Both	Age-standardized	Lip and oral cavity cancer	Rate	2006	13.1279	14.1304	12.1605
Prevalence	Low-middle SDI	Both	Age-standardized	Lip and oral cavity cancer	Rate	2007	13.3414	14.3471	12.4006
Prevalence	Low-middle SDI	Both	Age-standardized	Lip and oral cavity cancer	Rate	2008	13.5513	14.5437	12.5947
Prevalence	Low-middle SDI	Both	Age-standardized	Lip and oral cavity cancer	Rate	2009	13.7859	14.8598	12.7423
Prevalence	Low-middle SDI	Both	Age-standardized	Lip and oral cavity cancer	Rate	2010	14.1306	15.2569	13.0588
Prevalence	Low-middle SDI	Both	Age-standardized	Lip and oral cavity cancer	Rate	2011	14.4599	15.5869	13.3805
Prevalence	Low-middle SDI	Both	Age-standardized	Lip and oral cavity cancer	Rate	2012	14.7016	15.9448	13.5202
Prevalence	Low-middle SDI	Both	Age-standardized	Lip and oral cavity cancer	Rate	2013	15.0041	16.2644	13.7877
Prevalence	Low-middle SDI	Both	Age-standardized	Lip and oral cavity cancer	Rate	2014	15.2111	16.3923	13.9401
Prevalence	Low-middle SDI	Both	Age-standardized	Lip and oral cavity cancer	Rate	2015	15.5825	16.9391	14.2526
Prevalence	Low-middle SDI	Both	Age-standardized	Lip and oral cavity cancer	Rate	2016	15.9714	17.3945	14.6091
Prevalence	Low-middle SDI	Both	Age-standardized	Lip and oral cavity cancer	Rate	2017	16.3816	17.7338	14.9125
Prevalence	Low-middle SDI	Both	Age-standardized	Lip and oral cavity cancer	Rate	2018	16.7628	18.2922	15.2299
Prevalence	Low-middle SDI	Both	Age-standardized	Lip and oral cavity cancer	Rate	2019	17.0887	18.8375	15.5175
Prevalence	Low-middle SDI	Both	Age-standardized	Lip and oral cavity cancer	Rate	2020	17.5047	19.3985	15.6466
Prevalence	Low-middle SDI	Both	Age-standardized	Lip and oral cavity cancer	Rate	2021	17.6611	19.5909	15.5966
Prevalence	Middle SDI	Both	All ages	Lip and oral cavity cancer	Rate	1994	6.21225	6.54078	5.89861
Prevalence	Middle SDI	Both	All ages	Lip and oral cavity cancer	Number	1995	117828	123733	111733
Prevalence	Middle SDI	Both	All ages	Lip and oral cavity cancer	Rate	1995	6.36749	6.68663	6.03813
Prevalence	Middle SDI	Both	All ages	Lip and oral cavity cancer	Number	1996	122393	128983	115616
Prevalence	Middle SDI	Both	All ages	Lip and oral cavity cancer	Rate	1996	6.53769	6.88968	6.17571
Prevalence	Middle SDI	Both	All ages	Lip and oral cavity cancer	Number	1997	126335	132945	120599
Prevalence	Middle SDI	Both	All ages	Lip and oral cavity cancer	Rate	1997	6.67334	7.02248	6.37033
Prevalence	Middle SDI	Both	All ages	Lip and oral cavity cancer	Number	1998	130835	137348	124461
Prevalence	Middle SDI	Both	All ages	Lip and oral cavity cancer	Rate	1998	6.83618	7.17653	6.50316
Prevalence	Middle SDI	Both	All ages	Lip and oral cavity cancer	Number	1999	135753	142472	129844
Prevalence	Middle SDI	Both	All ages	Lip and oral cavity cancer	Rate	1999	7.01717	7.36448	6.71173
Prevalence	Middle SDI	Both	All ages	Lip and oral cavity cancer	Number	2000	140537	147246	134508
Prevalence	Middle SDI	Both	All ages	Lip and oral cavity cancer	Rate	2000	7.18596	7.52903	6.87769
Prevalence	Middle SDI	Both	All ages	Lip and oral cavity cancer	Number	2001	145623	152250	138199
Prevalence	Middle SDI	Both	All ages	Lip and oral cavity cancer	Rate	2001	7.36354	7.69859	6.98811
Prevalence	Middle SDI	Both	All ages	Lip and oral cavity cancer	Number	2002	150706	158240	143751
Prevalence	Middle SDI	Both	All ages	Lip and oral cavity cancer	Rate	2002	7.53517	7.91186	7.18742
Prevalence	Middle SDI	Both	All ages	Lip and oral cavity cancer	Number	2003	156796	163850	149632
Prevalence	Middle SDI	Both	All ages	Lip and oral cavity cancer	Rate	2003	7.75239	8.10119	7.3982
Prevalence	Middle SDI	Both	All ages	Lip and oral cavity cancer	Number	2004	163102	170851	155024
Prevalence	Middle SDI	Both	All ages	Lip and oral cavity cancer	Rate	2004	7.97417	8.35303	7.57923
Prevalence	Middle SDI	Both	All ages	Lip and oral cavity cancer	Number	2005	170987	178013	162959
Prevalence	Middle SDI	Both	All ages	Lip and oral cavity cancer	Rate	2005	8.26419	8.60378	7.8762
Prevalence	Middle SDI	Both	All ages	Lip and oral cavity cancer	Number	2006	179447	186615	170787
Prevalence	Middle SDI	Both	All ages	Lip and oral cavity cancer	Rate	2006	8.57287	8.91532	8.15915
Prevalence	Middle SDI	Both	All ages	Lip and oral cavity cancer	Number	2007	189327	197429	181338
Prevalence	Middle SDI	Both	All ages	Lip and oral cavity cancer	Rate	2007	8.9407	9.32327	8.56341
Prevalence	Middle SDI	Both	All ages	Lip and oral cavity cancer	Number	2008	200323	208827	191041
Prevalence	Middle SDI	Both	All ages	Lip and oral cavity cancer	Rate	2008	9.347	9.74378	8.91388
Prevalence	Middle SDI	Both	All ages	Lip and oral cavity cancer	Number	2009	212774	222241	202085
Prevalence	Middle SDI	Both	All ages	Lip and oral cavity cancer	Rate	2009	9.80591	10.2422	9.31329
Prevalence	Middle SDI	Both	All ages	Lip and oral cavity cancer	Number	2010	226799	236445	215212
Prevalence	Middle SDI	Both	All ages	Lip and oral cavity cancer	Rate	2010	10.3341	10.7736	9.80611
Prevalence	Middle SDI	Both	All ages	Lip and oral cavity cancer	Number	2011	241445	254550	226649
Prevalence	Middle SDI	Both	All ages	Lip and oral cavity cancer	Rate	2011	10.8886	11.4796	10.2213
Prevalence	Middle SDI	Both	All ages	Lip and oral cavity cancer	Number	2012	254387	268822	236351
Prevalence	Middle SDI	Both	All ages	Lip and oral cavity cancer	Rate	2012	11.3508	11.9949	10.546
Prevalence	Middle SDI	Both	All ages	Lip and oral cavity cancer	Number	2013	268973	283720	250291
Prevalence	Middle SDI	Both	All ages	Lip and oral cavity cancer	Rate	2013	11.8726	12.5236	11.048
Prevalence	Middle SDI	Both	All ages	Lip and oral cavity cancer	Number	2014	282633	300721	261248
Prevalence	Middle SDI	Both	All ages	Lip and oral cavity cancer	Rate	2014	12.3461	13.1362	11.4119
Prevalence	Middle SDI	Both	All ages	Lip and oral cavity cancer	Number	2015	296149	317077	273022
Prevalence	Middle SDI	Both	All ages	Lip and oral cavity cancer	Rate	2015	12.8015	13.7062	11.8018
Prevalence	Middle SDI	Both	All ages	Lip and oral cavity cancer	Number	2016	309964	332754	283663
Prevalence	Middle SDI	Both	All ages	Lip and oral cavity cancer	Rate	2016	13.257	14.2317	12.1321
Prevalence	Middle SDI	Both	All ages	Lip and oral cavity cancer	Number	2017	326236	350171	297349
Prevalence	Middle SDI	Both	All ages	Lip and oral cavity cancer	Rate	2017	13.8066	14.8196	12.5841
Prevalence	Middle SDI	Both	All ages	Lip and oral cavity cancer	Number	2018	344493	371941	314459
Prevalence	Middle SDI	Both	All ages	Lip and oral cavity cancer	Rate	2018	14.4304	15.5802	13.1723
Prevalence	Middle SDI	Both	All ages	Lip and oral cavity cancer	Number	2019	362712	393827	326960
Prevalence	Middle SDI	Both	All ages	Lip and oral cavity cancer	Rate	2019	15.0451	16.3357	13.5621
Prevalence	Middle SDI	Both	All ages	Lip and oral cavity cancer	Number	2020	379957	415393	339324
Prevalence	Middle SDI	Both	All ages	Lip and oral cavity cancer	Rate	2020	15.6255	17.0828	13.9545
Prevalence	Middle SDI	Both	All ages	Lip and oral cavity cancer	Number	2021	392727	434502	354065
Prevalence	Middle SDI	Both	All ages	Lip and oral cavity cancer	Rate	2021	16.0392	17.7453	14.4602
Prevalence	Middle SDI	Both	Age-standardized	Lip and oral cavity cancer	Rate	1990	7.82842	8.30167	7.342
Prevalence	Middle SDI	Both	Age-standardized	Lip and oral cavity cancer	Rate	1991	7.97954	8.45524	7.49257
Prevalence	Middle SDI	Both	Age-standardized	Lip and oral cavity cancer	Rate	1992	8.14845	8.59368	7.64752
Prevalence	Middle SDI	Both	Age-standardized	Lip and oral cavity cancer	Rate	1993	8.29249	8.79249	7.82548
Prevalence	Middle SDI	Both	Age-standardized	Lip and oral cavity cancer	Rate	1994	8.48514	8.92213	8.05448
Prevalence	Middle SDI	Both	Age-standardized	Lip and oral cavity cancer	Rate	1995	8.59709	9.02926	8.16467
Prevalence	Middle SDI	Both	Age-standardized	Lip and oral cavity cancer	Rate	1996	8.70207	9.15612	8.22601
Prevalence	Middle SDI	Both	Age-standardized	Lip and oral cavity cancer	Rate	1997	8.75067	9.20095	8.35621
Prevalence	Middle SDI	Both	Age-standardized	Lip and oral cavity cancer	Rate	1998	8.82242	9.256	8.38758
Prevalence	Middle SDI	Both	Age-standardized	Lip and oral cavity cancer	Rate	1999	8.89891	9.33375	8.48994
Prevalence	Middle SDI	Both	Age-standardized	Lip and oral cavity cancer	Rate	2000	8.97038	9.37932	8.56829
Prevalence	Middle SDI	Both	Age-standardized	Lip and oral cavity cancer	Rate	2001	9.04736	9.46658	8.55542
Prevalence	Middle SDI	Both	Age-standardized	Lip and oral cavity cancer	Rate	2002	9.09467	9.54681	8.6818
Prevalence	Middle SDI	Both	Age-standardized	Lip and oral cavity cancer	Rate	2003	9.18894	9.60574	8.77024
Prevalence	Middle SDI	Both	Age-standardized	Lip and oral cavity cancer	Rate	2004	9.29176	9.74169	8.82599
Prevalence	Middle SDI	Both	Age-standardized	Lip and oral cavity cancer	Rate	2005	9.47364	9.86136	9.03345
Prevalence	Middle SDI	Both	Age-standardized	Lip and oral cavity cancer	Rate	2006	9.6527	10.0348	9.17407
Prevalence	Middle SDI	Both	Age-standardized	Lip and oral cavity cancer	Rate	2007	9.88412	10.3163	9.46119
Prevalence	Middle SDI	Both	Age-standardized	Lip and oral cavity cancer	Rate	2008	10.1535	10.5912	9.67805
Prevalence	Middle SDI	Both	Age-standardized	Lip and oral cavity cancer	Rate	2009	10.4648	10.9195	9.93842
Prevalence	Middle SDI	Both	Age-standardized	Lip and oral cavity cancer	Rate	2010	10.84	11.3002	10.304
Prevalence	Middle SDI	Both	Age-standardized	Lip and oral cavity cancer	Rate	2011	11.2226	11.82	10.5531
Prevalence	Middle SDI	Both	Age-standardized	Lip and oral cavity cancer	Rate	2012	11.4909	12.134	10.6966
Prevalence	Middle SDI	Both	Age-standardized	Lip and oral cavity cancer	Rate	2013	11.7999	12.4415	11.0014
Prevalence	Middle SDI	Both	Age-standardized	Lip and oral cavity cancer	Rate	2014	12.0541	12.8198	11.1748
Prevalence	Middle SDI	Both	Age-standardized	Lip and oral cavity cancer	Rate	2015	12.2955	13.157	11.3489
Prevalence	Middle SDI	Both	Age-standardized	Lip and oral cavity cancer	Rate	2016	12.5239	13.4339	11.4854
Prevalence	Middle SDI	Both	Age-standardized	Lip and oral cavity cancer	Rate	2017	12.8236	13.7741	11.7106
Prevalence	Middle SDI	Both	Age-standardized	Lip and oral cavity cancer	Rate	2018	13.1753	14.2369	12.0349
Prevalence	Middle SDI	Both	Age-standardized	Lip and oral cavity cancer	Rate	2019	13.5022	14.6491	12.1897
Prevalence	Middle SDI	Both	Age-standardized	Lip and oral cavity cancer	Rate	2020	13.7884	15.0572	12.3278
Prevalence	Middle SDI	Both	Age-standardized	Lip and oral cavity cancer	Rate	2021	13.9261	15.3919	12.5627
Prevalence	High-middle SDI	Both	All ages	Lip and oral cavity cancer	Rate	1994	12.5574	12.9776	12.1562
Prevalence	High-middle SDI	Both	All ages	Lip and oral cavity cancer	Number	1995	141044	145726	136262
Prevalence	High-middle SDI	Both	All ages	Lip and oral cavity cancer	Rate	1995	12.6612	13.0815	12.232
Prevalence	High-middle SDI	Both	All ages	Lip and oral cavity cancer	Number	1996	143142	147756	138115
Prevalence	High-middle SDI	Both	All ages	Lip and oral cavity cancer	Rate	1996	12.757	13.1683	12.309
Prevalence	High-middle SDI	Both	All ages	Lip and oral cavity cancer	Number	1997	144953	149555	139759
Prevalence	High-middle SDI	Both	All ages	Lip and oral cavity cancer	Rate	1997	12.8284	13.2357	12.3687
Prevalence	High-middle SDI	Both	All ages	Lip and oral cavity cancer	Number	1998	145666	150052	140401
Prevalence	High-middle SDI	Both	All ages	Lip and oral cavity cancer	Rate	1998	12.8027	13.1882	12.34
Prevalence	High-middle SDI	Both	All ages	Lip and oral cavity cancer	Number	1999	150733	155309	145550
Prevalence	High-middle SDI	Both	All ages	Lip and oral cavity cancer	Rate	1999	13.1591	13.5586	12.7066
Prevalence	High-middle SDI	Both	All ages	Lip and oral cavity cancer	Number	2000	155020	160853	149789
Prevalence	High-middle SDI	Both	All ages	Lip and oral cavity cancer	Rate	2000	13.4457	13.9516	12.992
Prevalence	High-middle SDI	Both	All ages	Lip and oral cavity cancer	Number	2001	158832	163990	153820
Prevalence	High-middle SDI	Both	All ages	Lip and oral cavity cancer	Rate	2001	13.688	14.1325	13.256
Prevalence	High-middle SDI	Both	All ages	Lip and oral cavity cancer	Number	2002	162490	168476	157116
Prevalence	High-middle SDI	Both	All ages	Lip and oral cavity cancer	Rate	2002	13.9156	14.4283	13.4554
Prevalence	High-middle SDI	Both	All ages	Lip and oral cavity cancer	Number	2003	165855	171568	160357
Prevalence	High-middle SDI	Both	All ages	Lip and oral cavity cancer	Rate	2003	14.1174	14.6036	13.6494
Prevalence	High-middle SDI	Both	All ages	Lip and oral cavity cancer	Number	2004	170754	176596	165215
Prevalence	High-middle SDI	Both	All ages	Lip and oral cavity cancer	Rate	2004	14.4448	14.939	13.9763
Prevalence	High-middle SDI	Both	All ages	Lip and oral cavity cancer	Number	2005	178577	184740	172177
Prevalence	High-middle SDI	Both	All ages	Lip and oral cavity cancer	Rate	2005	15.0123	15.5304	14.4742
Prevalence	High-middle SDI	Both	All ages	Lip and oral cavity cancer	Number	2006	183360	189336	176398
Prevalence	High-middle SDI	Both	All ages	Lip and oral cavity cancer	Rate	2006	15.3155	15.8147	14.734
Prevalence	High-middle SDI	Both	All ages	Lip and oral cavity cancer	Number	2007	190623	197582	183874
Prevalence	High-middle SDI	Both	All ages	Lip and oral cavity cancer	Rate	2007	15.8143	16.3916	15.2544
Prevalence	High-middle SDI	Both	All ages	Lip and oral cavity cancer	Number	2008	197523	204151	190320
Prevalence	High-middle SDI	Both	All ages	Lip and oral cavity cancer	Rate	2008	16.2745	16.8206	15.681
Prevalence	High-middle SDI	Both	All ages	Lip and oral cavity cancer	Number	2009	203069	210255	194914
Prevalence	High-middle SDI	Both	All ages	Lip and oral cavity cancer	Rate	2009	16.6212	17.2094	15.9537
Prevalence	High-middle SDI	Both	All ages	Lip and oral cavity cancer	Number	2010	212170	220476	202715
Prevalence	High-middle SDI	Both	All ages	Lip and oral cavity cancer	Rate	2010	17.2614	17.9371	16.4922
Prevalence	High-middle SDI	Both	All ages	Lip and oral cavity cancer	Number	2011	219344	228725	210520
Prevalence	High-middle SDI	Both	All ages	Lip and oral cavity cancer	Rate	2011	17.7465	18.5056	17.0327
Prevalence	High-middle SDI	Both	All ages	Lip and oral cavity cancer	Number	2012	226223	237058	214793
Prevalence	High-middle SDI	Both	All ages	Lip and oral cavity cancer	Rate	2012	18.2019	19.0737	17.2823
Prevalence	High-middle SDI	Both	All ages	Lip and oral cavity cancer	Number	2013	233234	243992	222180
Prevalence	High-middle SDI	Both	All ages	Lip and oral cavity cancer	Rate	2013	18.6538	19.5142	17.7697
Prevalence	High-middle SDI	Both	All ages	Lip and oral cavity cancer	Number	2014	241135	253588	227238
Prevalence	High-middle SDI	Both	All ages	Lip and oral cavity cancer	Rate	2014	19.1604	20.1499	18.0561
Prevalence	High-middle SDI	Both	All ages	Lip and oral cavity cancer	Number	2015	247056	260848	234359
Prevalence	High-middle SDI	Both	All ages	Lip and oral cavity cancer	Rate	2015	19.4984	20.5869	18.4962
Prevalence	High-middle SDI	Both	All ages	Lip and oral cavity cancer	Number	2016	256557	270897	240787
Prevalence	High-middle SDI	Both	All ages	Lip and oral cavity cancer	Rate	2016	20.114	21.2382	18.8776
Prevalence	High-middle SDI	Both	All ages	Lip and oral cavity cancer	Number	2017	267650	284297	249979
Prevalence	High-middle SDI	Both	All ages	Lip and oral cavity cancer	Rate	2017	20.8525	22.1495	19.4758
Prevalence	High-middle SDI	Both	All ages	Lip and oral cavity cancer	Number	2018	278476	297547	258978
Prevalence	High-middle SDI	Both	All ages	Lip and oral cavity cancer	Rate	2018	21.5729	23.0503	20.0624
Prevalence	High-middle SDI	Both	All ages	Lip and oral cavity cancer	Number	2019	285615	307800	264123
Prevalence	High-middle SDI	Both	All ages	Lip and oral cavity cancer	Rate	2019	22.0195	23.7299	20.3626
Prevalence	High-middle SDI	Both	All ages	Lip and oral cavity cancer	Number	2020	286233	311347	263203
Prevalence	High-middle SDI	Both	All ages	Lip and oral cavity cancer	Rate	2020	21.9927	23.9223	20.2232
Prevalence	High-middle SDI	Both	All ages	Lip and oral cavity cancer	Number	2021	291257	315946	266250
Prevalence	High-middle SDI	Both	All ages	Lip and oral cavity cancer	Rate	2021	22.3352	24.2284	20.4174
Prevalence	High-middle SDI	Both	Age-standardized	Lip and oral cavity cancer	Rate	1990	11.4873	11.9062	11.0647
Prevalence	High-middle SDI	Both	Age-standardized	Lip and oral cavity cancer	Rate	1991	11.7191	12.135	11.3031
Prevalence	High-middle SDI	Both	Age-standardized	Lip and oral cavity cancer	Rate	1992	12.0309	12.4788	11.583
Prevalence	High-middle SDI	Both	Age-standardized	Lip and oral cavity cancer	Rate	1993	12.2899	12.7201	11.857
Prevalence	High-middle SDI	Both	Age-standardized	Lip and oral cavity cancer	Rate	1994	12.4043	12.8293	11.9859
Prevalence	High-middle SDI	Both	Age-standardized	Lip and oral cavity cancer	Rate	1995	12.3907	12.7966	11.9603
Prevalence	High-middle SDI	Both	Age-standardized	Lip and oral cavity cancer	Rate	1996	12.3374	12.748	11.8944
Prevalence	High-middle SDI	Both	Age-standardized	Lip and oral cavity cancer	Rate	1997	12.2593	12.6622	11.8187
Prevalence	High-middle SDI	Both	Age-standardized	Lip and oral cavity cancer	Rate	1998	12.0973	12.4661	11.6537
Prevalence	High-middle SDI	Both	Age-standardized	Lip and oral cavity cancer	Rate	1999	12.2767	12.6654	11.8596
Prevalence	High-middle SDI	Both	Age-standardized	Lip and oral cavity cancer	Rate	2000	12.393	12.8653	11.9701
Prevalence	High-middle SDI	Both	Age-standardized	Lip and oral cavity cancer	Rate	2001	12.4433	12.8456	12.0297
Prevalence	High-middle SDI	Both	Age-standardized	Lip and oral cavity cancer	Rate	2002	12.4637	12.9066	12.0406
Prevalence	High-middle SDI	Both	Age-standardized	Lip and oral cavity cancer	Rate	2003	12.465	12.8914	12.0517
Prevalence	High-middle SDI	Both	Age-standardized	Lip and oral cavity cancer	Rate	2004	12.5723	12.9841	12.1536
Prevalence	High-middle SDI	Both	Age-standardized	Lip and oral cavity cancer	Rate	2005	12.8829	13.3248	12.413
Prevalence	High-middle SDI	Both	Age-standardized	Lip and oral cavity cancer	Rate	2006	12.9508	13.3812	12.4542
Prevalence	High-middle SDI	Both	Age-standardized	Lip and oral cavity cancer	Rate	2007	13.1745	13.6557	12.6934
Prevalence	High-middle SDI	Both	Age-standardized	Lip and oral cavity cancer	Rate	2008	13.3684	13.8208	12.8709
Prevalence	High-middle SDI	Both	Age-standardized	Lip and oral cavity cancer	Rate	2009	13.4614	13.941	12.9103
Prevalence	High-middle SDI	Both	Age-standardized	Lip and oral cavity cancer	Rate	2010	13.7756	14.3217	13.1612
Prevalence	High-middle SDI	Both	Age-standardized	Lip and oral cavity cancer	Rate	2011	13.9437	14.5345	13.3688
Prevalence	High-middle SDI	Both	Age-standardized	Lip and oral cavity cancer	Rate	2012	14.0741	14.7505	13.3668
Prevalence	High-middle SDI	Both	Age-standardized	Lip and oral cavity cancer	Rate	2013	14.211	14.8656	13.5404
Prevalence	High-middle SDI	Both	Age-standardized	Lip and oral cavity cancer	Rate	2014	14.398	15.1306	13.5834
Prevalence	High-middle SDI	Both	Age-standardized	Lip and oral cavity cancer	Rate	2015	14.4614	15.2672	13.7103
Prevalence	High-middle SDI	Both	Age-standardized	Lip and oral cavity cancer	Rate	2016	14.7119	15.5596	13.8139
Prevalence	High-middle SDI	Both	Age-standardized	Lip and oral cavity cancer	Rate	2017	15.0337	15.9668	14.0399
Prevalence	High-middle SDI	Both	Age-standardized	Lip and oral cavity cancer	Rate	2018	15.3247	16.374	14.2622
Prevalence	High-middle SDI	Both	Age-standardized	Lip and oral cavity cancer	Rate	2019	15.4031	16.584	14.2381
Prevalence	High-middle SDI	Both	Age-standardized	Lip and oral cavity cancer	Rate	2020	15.1341	16.4523	13.9192
Prevalence	High-middle SDI	Both	Age-standardized	Lip and oral cavity cancer	Rate	2021	15.1472	16.4087	13.8558
Prevalence	High SDI	Both	All ages	Lip and oral cavity cancer	Rate	1994	31.6107	32.3432	30.5588
Prevalence	High SDI	Both	All ages	Lip and oral cavity cancer	Number	1995	297455	304800	287634
Prevalence	High SDI	Both	All ages	Lip and oral cavity cancer	Rate	1995	32.5991	33.4041	31.5228
Prevalence	High SDI	Both	All ages	Lip and oral cavity cancer	Number	1996	305074	312788	294922
Prevalence	High SDI	Both	All ages	Lip and oral cavity cancer	Rate	1996	33.2142	34.0541	32.109
Prevalence	High SDI	Both	All ages	Lip and oral cavity cancer	Number	1997	310444	318261	300045
Prevalence	High SDI	Both	All ages	Lip and oral cavity cancer	Rate	1997	33.5745	34.4199	32.4498
Prevalence	High SDI	Both	All ages	Lip and oral cavity cancer	Number	1998	316671	324347	305824
Prevalence	High SDI	Both	All ages	Lip and oral cavity cancer	Rate	1998	34.017	34.8415	32.8519
Prevalence	High SDI	Both	All ages	Lip and oral cavity cancer	Number	1999	321241	328720	310358
Prevalence	High SDI	Both	All ages	Lip and oral cavity cancer	Rate	1999	34.2752	35.0732	33.114
Prevalence	High SDI	Both	All ages	Lip and oral cavity cancer	Number	2000	333148	341436	321540
Prevalence	High SDI	Both	All ages	Lip and oral cavity cancer	Rate	2000	35.2979	36.176	34.068
Prevalence	High SDI	Both	All ages	Lip and oral cavity cancer	Number	2001	345399	353571	333704
Prevalence	High SDI	Both	All ages	Lip and oral cavity cancer	Rate	2001	36.332	37.1916	35.1018
Prevalence	High SDI	Both	All ages	Lip and oral cavity cancer	Number	2002	353291	361892	341082
Prevalence	High SDI	Both	All ages	Lip and oral cavity cancer	Rate	2002	36.89	37.7881	35.6152
Prevalence	High SDI	Both	All ages	Lip and oral cavity cancer	Number	2003	359163	368230	346563
Prevalence	High SDI	Both	All ages	Lip and oral cavity cancer	Rate	2003	37.225	38.1648	35.9191
Prevalence	High SDI	Both	All ages	Lip and oral cavity cancer	Number	2004	363736	372891	350246
Prevalence	High SDI	Both	All ages	Lip and oral cavity cancer	Rate	2004	37.4069	38.3484	36.0195
Prevalence	High SDI	Both	All ages	Lip and oral cavity cancer	Number	2005	372110	381846	357545
Prevalence	High SDI	Both	All ages	Lip and oral cavity cancer	Rate	2005	37.9606	38.9538	36.4747
Prevalence	High SDI	Both	All ages	Lip and oral cavity cancer	Number	2006	383652	393809	368515
Prevalence	High SDI	Both	All ages	Lip and oral cavity cancer	Rate	2006	38.7995	39.8267	37.2686
Prevalence	High SDI	Both	All ages	Lip and oral cavity cancer	Number	2007	394910	405146	378554
Prevalence	High SDI	Both	All ages	Lip and oral cavity cancer	Rate	2007	39.563	40.5886	37.9245
Prevalence	High SDI	Both	All ages	Lip and oral cavity cancer	Number	2008	403741	414493	386232
Prevalence	High SDI	Both	All ages	Lip and oral cavity cancer	Rate	2008	40.0506	41.1172	38.3138
Prevalence	High SDI	Both	All ages	Lip and oral cavity cancer	Number	2009	411473	422482	392857
Prevalence	High SDI	Both	All ages	Lip and oral cavity cancer	Rate	2009	40.4393	41.5213	38.6097
Prevalence	High SDI	Both	All ages	Lip and oral cavity cancer	Number	2010	423274	434484	404135
Prevalence	High SDI	Both	All ages	Lip and oral cavity cancer	Rate	2010	41.2624	42.3551	39.3966
Prevalence	High SDI	Both	All ages	Lip and oral cavity cancer	Number	2011	431138	442350	411247
Prevalence	High SDI	Both	All ages	Lip and oral cavity cancer	Rate	2011	41.7048	42.7893	39.7806
Prevalence	High SDI	Both	All ages	Lip and oral cavity cancer	Number	2012	436121	447727	415942
Prevalence	High SDI	Both	All ages	Lip and oral cavity cancer	Rate	2012	41.8689	42.9831	39.9316
Prevalence	High SDI	Both	All ages	Lip and oral cavity cancer	Number	2013	448528	461891	428391
Prevalence	High SDI	Both	All ages	Lip and oral cavity cancer	Rate	2013	42.746	44.0195	40.8269
Prevalence	High SDI	Both	All ages	Lip and oral cavity cancer	Number	2014	458980	472298	437260
Prevalence	High SDI	Both	All ages	Lip and oral cavity cancer	Rate	2014	43.433	44.6933	41.3777
Prevalence	High SDI	Both	All ages	Lip and oral cavity cancer	Number	2015	472197	486051	450343
Prevalence	High SDI	Both	All ages	Lip and oral cavity cancer	Rate	2015	44.3819	45.6841	42.3278
Prevalence	High SDI	Both	All ages	Lip and oral cavity cancer	Number	2016	487148	502398	463747
Prevalence	High SDI	Both	All ages	Lip and oral cavity cancer	Rate	2016	45.4987	46.9231	43.3131
Prevalence	High SDI	Both	All ages	Lip and oral cavity cancer	Number	2017	487632	503205	464081
Prevalence	High SDI	Both	All ages	Lip and oral cavity cancer	Rate	2017	45.2832	46.7294	43.0962
Prevalence	High SDI	Both	All ages	Lip and oral cavity cancer	Number	2018	489079	505231	464361
Prevalence	High SDI	Both	All ages	Lip and oral cavity cancer	Rate	2018	45.1875	46.6798	42.9037
Prevalence	High SDI	Both	All ages	Lip and oral cavity cancer	Number	2019	496444	514143	471688
Prevalence	High SDI	Both	All ages	Lip and oral cavity cancer	Rate	2019	45.6657	47.2938	43.3885
Prevalence	High SDI	Both	All ages	Lip and oral cavity cancer	Number	2020	490869	509801	465753
Prevalence	High SDI	Both	All ages	Lip and oral cavity cancer	Rate	2020	44.9909	46.726	42.6888
Prevalence	High SDI	Both	All ages	Lip and oral cavity cancer	Number	2021	497976	517411	472451
Prevalence	High SDI	Both	All ages	Lip and oral cavity cancer	Rate	2021	45.5168	47.2933	43.1837
Prevalence	High SDI	Both	Age-standardized	Lip and oral cavity cancer	Rate	1990	25.1438	25.7253	24.3596
Prevalence	High SDI	Both	Age-standardized	Lip and oral cavity cancer	Rate	1991	25.1925	25.7676	24.41
Prevalence	High SDI	Both	Age-standardized	Lip and oral cavity cancer	Rate	1992	25.1569	25.7394	24.3416
Prevalence	High SDI	Both	Age-standardized	Lip and oral cavity cancer	Rate	1993	25.3672	25.9505	24.573
Prevalence	High SDI	Both	Age-standardized	Lip and oral cavity cancer	Rate	1994	25.4696	26.067	24.6834
Prevalence	High SDI	Both	Age-standardized	Lip and oral cavity cancer	Rate	1995	26.02	26.6461	25.2177
Prevalence	High SDI	Both	Age-standardized	Lip and oral cavity cancer	Rate	1996	26.2789	26.9273	25.4564
Prevalence	High SDI	Both	Age-standardized	Lip and oral cavity cancer	Rate	1997	26.2699	26.9027	25.4655
Prevalence	High SDI	Both	Age-standardized	Lip and oral cavity cancer	Rate	1998	26.3212	26.9406	25.4785
Prevalence	High SDI	Both	Age-standardized	Lip and oral cavity cancer	Rate	1999	26.2436	26.842	25.4375
Prevalence	High SDI	Both	Age-standardized	Lip and oral cavity cancer	Rate	2000	26.7536	27.397	25.9355
Prevalence	High SDI	Both	Age-standardized	Lip and oral cavity cancer	Rate	2001	27.2663	27.9104	26.4144
Prevalence	High SDI	Both	Age-standardized	Lip and oral cavity cancer	Rate	2002	27.3726	28.0107	26.5088
Prevalence	High SDI	Both	Age-standardized	Lip and oral cavity cancer	Rate	2003	27.3196	27.9798	26.4203
Prevalence	High SDI	Both	Age-standardized	Lip and oral cavity cancer	Rate	2004	27.144	27.7991	26.1872
Prevalence	High SDI	Both	Age-standardized	Lip and oral cavity cancer	Rate	2005	27.258	27.9455	26.2709
Prevalence	High SDI	Both	Age-standardized	Lip and oral cavity cancer	Rate	2006	27.5875	28.2668	26.5708
Prevalence	High SDI	Both	Age-standardized	Lip and oral cavity cancer	Rate	2007	27.8604	28.5278	26.8545
Prevalence	High SDI	Both	Age-standardized	Lip and oral cavity cancer	Rate	2008	27.9422	28.6241	26.8501
Prevalence	High SDI	Both	Age-standardized	Lip and oral cavity cancer	Rate	2009	27.9099	28.6004	26.8302
Prevalence	High SDI	Both	Age-standardized	Lip and oral cavity cancer	Rate	2010	28.1572	28.8406	27.0666
Prevalence	High SDI	Both	Age-standardized	Lip and oral cavity cancer	Rate	2011	28.1445	28.8254	27.0089
Prevalence	High SDI	Both	Age-standardized	Lip and oral cavity cancer	Rate	2012	27.9428	28.6089	26.8484
Prevalence	High SDI	Both	Age-standardized	Lip and oral cavity cancer	Rate	2013	28.1898	28.9544	27.1115
Prevalence	High SDI	Both	Age-standardized	Lip and oral cavity cancer	Rate	2014	28.3064	29.0533	27.1611
Prevalence	High SDI	Both	Age-standardized	Lip and oral cavity cancer	Rate	2015	28.5841	29.3873	27.461
Prevalence	High SDI	Both	Age-standardized	Lip and oral cavity cancer	Rate	2016	28.9722	29.8011	27.8087
Prevalence	High SDI	Both	Age-standardized	Lip and oral cavity cancer	Rate	2017	28.5207	29.3391	27.4194
Prevalence	High SDI	Both	Age-standardized	Lip and oral cavity cancer	Rate	2018	28.1453	28.9879	27.0036
Prevalence	High SDI	Both	Age-standardized	Lip and oral cavity cancer	Rate	2019	28.0897	29.0271	26.8939
Prevalence	High SDI	Both	Age-standardized	Lip and oral cavity cancer	Rate	2020	27.327	28.2619	26.1308
Prevalence	High SDI	Both	Age-standardized	Lip and oral cavity cancer	Rate	2021	27.3121	28.2932	26.1333
Prevalence	High SDI	Both	All ages	Lip and oral cavity cancer	Number	1990	265629	271581	256945
Prevalence	High SDI	Both	All ages	Lip and oral cavity cancer	Rate	1990	30.2011	30.8779	29.2138
Prevalence	High SDI	Both	All ages	Lip and oral cavity cancer	Number	1991	270009	276166	261106
Prevalence	High SDI	Both	All ages	Lip and oral cavity cancer	Rate	1991	30.4524	31.1469	29.4483
Prevalence	High SDI	Both	All ages	Lip and oral cavity cancer	Number	1992	274175	280463	264654
Prevalence	High SDI	Both	All ages	Lip and oral cavity cancer	Rate	1992	30.6827	31.3864	29.6172
Prevalence	High SDI	Both	All ages	Lip and oral cavity cancer	Number	1993	280884	287286	271228
Prevalence	High SDI	Both	All ages	Lip and oral cavity cancer	Rate	1993	31.2044	31.9157	30.1318
Prevalence	High SDI	Both	All ages	Lip and oral cavity cancer	Number	1994	286518	293157	276984
Prevalence	Low-middle SDI	Both	All ages	Lip and oral cavity cancer	Number	1990	85381.7	94379.9	77410.7
Prevalence	Low-middle SDI	Both	All ages	Lip and oral cavity cancer	Rate	1990	7.35156	8.12631	6.66523
Prevalence	Low-middle SDI	Both	All ages	Lip and oral cavity cancer	Number	1991	88077.4	96855.8	79785.4
Prevalence	Low-middle SDI	Both	All ages	Lip and oral cavity cancer	Rate	1991	7.44166	8.18335	6.74107
Prevalence	Low-middle SDI	Both	All ages	Lip and oral cavity cancer	Number	1992	91400.4	100126	83667.7
Prevalence	Low-middle SDI	Both	All ages	Lip and oral cavity cancer	Rate	1992	7.57994	8.3036	6.93865
Prevalence	Low-middle SDI	Both	All ages	Lip and oral cavity cancer	Number	1993	94185.3	103030	86280
Prevalence	Low-middle SDI	Both	All ages	Lip and oral cavity cancer	Rate	1993	7.66849	8.38863	7.02485
Prevalence	Low-middle SDI	Both	All ages	Lip and oral cavity cancer	Number	1994	97755.9	105887	89782.1
Prevalence	Low SDI	Both	All ages	Lip and oral cavity cancer	Number	1990	21900.7	25057	18812.5
Prevalence	Low SDI	Both	All ages	Lip and oral cavity cancer	Rate	1990	4.36879	4.99839	3.75275
Prevalence	Low SDI	Both	All ages	Lip and oral cavity cancer	Number	1991	22599.1	25715.2	19339.6
Prevalence	Low SDI	Both	All ages	Lip and oral cavity cancer	Rate	1991	4.40257	5.00962	3.76758
Prevalence	Low SDI	Both	All ages	Lip and oral cavity cancer	Number	1992	23315.5	26294.1	20137.5
Prevalence	Low SDI	Both	All ages	Lip and oral cavity cancer	Rate	1992	4.42955	4.99544	3.82578
Prevalence	Low SDI	Both	All ages	Lip and oral cavity cancer	Number	1993	24072.2	27136.4	21189.5
Prevalence	Low SDI	Both	All ages	Lip and oral cavity cancer	Rate	1993	4.45404	5.021	3.92067
Prevalence	Low SDI	Both	All ages	Lip and oral cavity cancer	Number	1994	24836.4	27894.9	21929.5
Prevalence	High-middle SDI	Both	All ages	Lip and oral cavity cancer	Number	1990	119289	123539	114981
Prevalence	High-middle SDI	Both	All ages	Lip and oral cavity cancer	Rate	1990	11.2163	11.6159	10.8112
Prevalence	High-middle SDI	Both	All ages	Lip and oral cavity cancer	Number	1991	124183	128695	120027
Prevalence	High-middle SDI	Both	All ages	Lip and oral cavity cancer	Rate	1991	11.5469	11.9664	11.1604
Prevalence	High-middle SDI	Both	All ages	Lip and oral cavity cancer	Number	1992	130004	134919	125304
Prevalence	High-middle SDI	Both	All ages	Lip and oral cavity cancer	Rate	1992	11.965	12.4173	11.5324
Prevalence	High-middle SDI	Both	All ages	Lip and oral cavity cancer	Number	1993	135188	139870	130601
Prevalence	High-middle SDI	Both	All ages	Lip and oral cavity cancer	Rate	1993	12.3276	12.7545	11.9093
Prevalence	High-middle SDI	Both	All ages	Lip and oral cavity cancer	Number	1994	138839	143486	134403
Incidence	High-middle SDI	Both	All ages	Lip and oral cavity cancer	Number	1990	36685.4	38039.9	35237.7
Incidence	High-middle SDI	Both	All ages	Lip and oral cavity cancer	Rate	1990	3.4494	3.57675	3.31327
Incidence	High-middle SDI	Both	All ages	Lip and oral cavity cancer	Number	1991	37973.7	39304.9	36605.2
Incidence	High-middle SDI	Both	All ages	Lip and oral cavity cancer	Rate	1991	3.53089	3.65466	3.40364
Incidence	High-middle SDI	Both	All ages	Lip and oral cavity cancer	Number	1992	39759.8	41248.6	38213.2
Incidence	High-middle SDI	Both	All ages	Lip and oral cavity cancer	Rate	1992	3.65932	3.79634	3.51697
Incidence	High-middle SDI	Both	All ages	Lip and oral cavity cancer	Number	1993	41608.7	42987.2	40168.5
Incidence	High-middle SDI	Both	All ages	Lip and oral cavity cancer	Rate	1993	3.79422	3.91993	3.66289
Incidence	High-middle SDI	Both	All ages	Lip and oral cavity cancer	Number	1994	42754.8	44084.8	41437.8
Incidence	High-middle SDI	Both	All ages	Lip and oral cavity cancer	Rate	1994	3.86698	3.98727	3.74786
Incidence	High-middle SDI	Both	All ages	Lip and oral cavity cancer	Number	1995	43008.3	44351.1	41622.9
Incidence	High-middle SDI	Both	All ages	Lip and oral cavity cancer	Rate	1995	3.86078	3.98133	3.73641
Incidence	High-middle SDI	Both	All ages	Lip and oral cavity cancer	Number	1996	43145.8	44469.5	41705.4
Incidence	High-middle SDI	Both	All ages	Lip and oral cavity cancer	Rate	1996	3.84523	3.96319	3.71685
Incidence	High-middle SDI	Both	All ages	Lip and oral cavity cancer	Number	1997	43172.4	44488.2	41640.7
Incidence	High-middle SDI	Both	All ages	Lip and oral cavity cancer	Rate	1997	3.82077	3.93723	3.68522
Incidence	High-middle SDI	Both	All ages	Lip and oral cavity cancer	Number	1998	43137.7	44454.2	41743
Incidence	High-middle SDI	Both	All ages	Lip and oral cavity cancer	Rate	1998	3.79141	3.90712	3.66883
Incidence	High-middle SDI	Both	All ages	Lip and oral cavity cancer	Number	1999	44529.3	45893.9	43099
Incidence	High-middle SDI	Both	All ages	Lip and oral cavity cancer	Rate	1999	3.88746	4.00659	3.76259
Incidence	High-middle SDI	Both	All ages	Lip and oral cavity cancer	Number	2000	45304.6	46910.8	43810.7
Incidence	High-middle SDI	Both	All ages	Lip and oral cavity cancer	Rate	2000	3.92951	4.06883	3.79994
Incidence	High-middle SDI	Both	All ages	Lip and oral cavity cancer	Number	2001	45835.9	47219.3	44369
Incidence	High-middle SDI	Both	All ages	Lip and oral cavity cancer	Rate	2001	3.95009	4.06932	3.82368
Incidence	High-middle SDI	Both	All ages	Lip and oral cavity cancer	Number	2002	46423.8	47820.1	44889.8
Incidence	High-middle SDI	Both	All ages	Lip and oral cavity cancer	Rate	2002	3.97573	4.09531	3.84435
Incidence	High-middle SDI	Both	All ages	Lip and oral cavity cancer	Number	2003	47157.2	48599.8	45575
Incidence	High-middle SDI	Both	All ages	Lip and oral cavity cancer	Rate	2003	4.01397	4.13675	3.87929
Incidence	High-middle SDI	Both	All ages	Lip and oral cavity cancer	Number	2004	48209.8	49760.5	46547.6
Incidence	High-middle SDI	Both	All ages	Lip and oral cavity cancer	Rate	2004	4.07827	4.20945	3.93766
Incidence	High-middle SDI	Both	All ages	Lip and oral cavity cancer	Number	2005	50287.4	51862.6	48526.2
Incidence	High-middle SDI	Both	All ages	Lip and oral cavity cancer	Rate	2005	4.22747	4.35989	4.07941
Incidence	High-middle SDI	Both	All ages	Lip and oral cavity cancer	Number	2006	50892.5	52451.8	49015.7
Incidence	High-middle SDI	Both	All ages	Lip and oral cavity cancer	Rate	2006	4.2509	4.38115	4.09414
Incidence	High-middle SDI	Both	All ages	Lip and oral cavity cancer	Number	2007	52232	53963.2	50460
Incidence	High-middle SDI	Both	All ages	Lip and oral cavity cancer	Rate	2007	4.33323	4.47685	4.18622
Incidence	High-middle SDI	Both	All ages	Lip and oral cavity cancer	Number	2008	54110	55907	52115.2
Incidence	High-middle SDI	Both	All ages	Lip and oral cavity cancer	Rate	2008	4.45828	4.60634	4.29392
Incidence	High-middle SDI	Both	All ages	Lip and oral cavity cancer	Number	2009	55153.5	56999.6	52898.4
Incidence	High-middle SDI	Both	All ages	Lip and oral cavity cancer	Rate	2009	4.51432	4.66542	4.32974
Incidence	High-middle SDI	Both	All ages	Lip and oral cavity cancer	Number	2010	57387.7	59452.5	54821.6
Incidence	High-middle SDI	Both	All ages	Lip and oral cavity cancer	Rate	2010	4.66885	4.83684	4.46008
Incidence	High-middle SDI	Both	All ages	Lip and oral cavity cancer	Number	2011	58987.1	61463.6	56477.4
Incidence	High-middle SDI	Both	All ages	Lip and oral cavity cancer	Rate	2011	4.7725	4.97287	4.56945
Incidence	High-middle SDI	Both	All ages	Lip and oral cavity cancer	Number	2012	60646.2	63509.1	57660.6
Incidence	High-middle SDI	Both	All ages	Lip and oral cavity cancer	Rate	2012	4.87959	5.10994	4.63937
Incidence	High-middle SDI	Both	All ages	Lip and oral cavity cancer	Number	2013	62044.9	64858.2	59027.4
Incidence	High-middle SDI	Both	All ages	Lip and oral cavity cancer	Rate	2013	4.96227	5.18728	4.72094
Incidence	High-middle SDI	Both	All ages	Lip and oral cavity cancer	Number	2014	63810.3	67030.9	60158.5
Incidence	High-middle SDI	Both	All ages	Lip and oral cavity cancer	Rate	2014	5.07031	5.32622	4.78014
Incidence	High-middle SDI	Both	All ages	Lip and oral cavity cancer	Number	2015	65082	68589.3	61597.3
Incidence	High-middle SDI	Both	All ages	Lip and oral cavity cancer	Rate	2015	5.13646	5.41326	4.86143
Incidence	High-middle SDI	Both	All ages	Lip and oral cavity cancer	Number	2016	67271	71035.7	63139.2
Incidence	High-middle SDI	Both	All ages	Lip and oral cavity cancer	Rate	2016	5.27401	5.56916	4.95008
Incidence	High-middle SDI	Both	All ages	Lip and oral cavity cancer	Number	2017	69684.8	73895.4	65176.5
Incidence	High-middle SDI	Both	All ages	Lip and oral cavity cancer	Rate	2017	5.42912	5.75716	5.07788
Incidence	High-middle SDI	Both	All ages	Lip and oral cavity cancer	Number	2018	72370.3	77341.1	67401.1
Incidence	High-middle SDI	Both	All ages	Lip and oral cavity cancer	Rate	2018	5.60636	5.99143	5.2214
Incidence	High-middle SDI	Both	All ages	Lip and oral cavity cancer	Number	2019	74075.4	79542.3	68631.9
Incidence	High-middle SDI	Both	All ages	Lip and oral cavity cancer	Rate	2019	5.71086	6.13232	5.29119
Incidence	High-middle SDI	Both	All ages	Lip and oral cavity cancer	Number	2020	74286.6	80649.7	68270.2
Incidence	High-middle SDI	Both	All ages	Lip and oral cavity cancer	Rate	2020	5.70779	6.1967	5.24552
Incidence	High-middle SDI	Both	All ages	Lip and oral cavity cancer	Number	2021	75381.9	81578.7	68753.5
Incidence	High-middle SDI	Both	All ages	Lip and oral cavity cancer	Rate	2021	5.78068	6.25589	5.27238
Incidence	High-middle SDI	Both	Age-standardized	Lip and oral cavity cancer	Rate	1990	3.62428	3.76015	3.47778
Incidence	High-middle SDI	Both	Age-standardized	Lip and oral cavity cancer	Rate	1991	3.67203	3.80273	3.53452
Incidence	High-middle SDI	Both	Age-standardized	Lip and oral cavity cancer	Rate	1992	3.76775	3.90495	3.61909
Incidence	High-middle SDI	Both	Age-standardized	Lip and oral cavity cancer	Rate	1993	3.87175	4.00008	3.73267
Incidence	High-middle SDI	Both	Age-standardized	Lip and oral cavity cancer	Rate	1994	3.90816	4.03154	3.78127
Incidence	High-middle SDI	Both	Age-standardized	Lip and oral cavity cancer	Rate	1995	3.86363	3.98607	3.73353
Incidence	High-middle SDI	Both	Age-standardized	Lip and oral cavity cancer	Rate	1996	3.80259	3.92356	3.66661
Incidence	High-middle SDI	Both	Age-standardized	Lip and oral cavity cancer	Rate	1997	3.73294	3.84794	3.59613
Incidence	High-middle SDI	Both	Age-standardized	Lip and oral cavity cancer	Rate	1998	3.66219	3.7778	3.53511
Incidence	High-middle SDI	Both	Age-standardized	Lip and oral cavity cancer	Rate	1999	3.70389	3.82112	3.5739
Incidence	High-middle SDI	Both	Age-standardized	Lip and oral cavity cancer	Rate	2000	3.69558	3.82796	3.56679
Incidence	High-middle SDI	Both	Age-standardized	Lip and oral cavity cancer	Rate	2001	3.6606	3.77387	3.53728
Incidence	High-middle SDI	Both	Age-standardized	Lip and oral cavity cancer	Rate	2002	3.62868	3.74018	3.50113
Incidence	High-middle SDI	Both	Age-standardized	Lip and oral cavity cancer	Rate	2003	3.61221	3.72536	3.48325
Incidence	High-middle SDI	Both	Age-standardized	Lip and oral cavity cancer	Rate	2004	3.61584	3.73227	3.47704
Incidence	High-middle SDI	Both	Age-standardized	Lip and oral cavity cancer	Rate	2005	3.6902	3.80694	3.5568
Incidence	High-middle SDI	Both	Age-standardized	Lip and oral cavity cancer	Rate	2006	3.65087	3.76585	3.50961
Incidence	High-middle SDI	Both	Age-standardized	Lip and oral cavity cancer	Rate	2007	3.66216	3.78756	3.53037
Incidence	High-middle SDI	Both	Age-standardized	Lip and oral cavity cancer	Rate	2008	3.70922	3.83314	3.56581
Incidence	High-middle SDI	Both	Age-standardized	Lip and oral cavity cancer	Rate	2009	3.69621	3.82137	3.5435
Incidence	High-middle SDI	Both	Age-standardized	Lip and oral cavity cancer	Rate	2010	3.75852	3.89396	3.58797
Incidence	High-middle SDI	Both	Age-standardized	Lip and oral cavity cancer	Rate	2011	3.77562	3.93384	3.61337
Incidence	High-middle SDI	Both	Age-standardized	Lip and oral cavity cancer	Rate	2012	3.79161	3.97144	3.60372
Incidence	High-middle SDI	Both	Age-standardized	Lip and oral cavity cancer	Rate	2013	3.79211	3.96347	3.60749
Incidence	High-middle SDI	Both	Age-standardized	Lip and oral cavity cancer	Rate	2014	3.8142	4.00552	3.59268
Incidence	High-middle SDI	Both	Age-standardized	Lip and oral cavity cancer	Rate	2015	3.80704	4.01209	3.60175
Incidence	High-middle SDI	Both	Age-standardized	Lip and oral cavity cancer	Rate	2016	3.84713	4.05899	3.61105
Incidence	High-middle SDI	Both	Age-standardized	Lip and oral cavity cancer	Rate	2017	3.89537	4.12543	3.64411
Incidence	High-middle SDI	Both	Age-standardized	Lip and oral cavity cancer	Rate	2018	3.9563	4.2242	3.68435
Incidence	High-middle SDI	Both	Age-standardized	Lip and oral cavity cancer	Rate	2019	3.96212	4.25193	3.67203
Incidence	High-middle SDI	Both	Age-standardized	Lip and oral cavity cancer	Rate	2020	3.89131	4.21664	3.5802
Incidence	High-middle SDI	Both	Age-standardized	Lip and oral cavity cancer	Rate	2021	3.87802	4.20089	3.54151
Incidence	High SDI	Both	All ages	Lip and oral cavity cancer	Number	1990	58203.6	59655.1	56115.2
Incidence	High SDI	Both	All ages	Lip and oral cavity cancer	Rate	1990	6.61755	6.78259	6.3801
Incidence	High SDI	Both	All ages	Lip and oral cavity cancer	Number	1991	59036	60468.7	56857.1
Incidence	High SDI	Both	All ages	Lip and oral cavity cancer	Rate	1991	6.65826	6.81985	6.41252
Incidence	High SDI	Both	All ages	Lip and oral cavity cancer	Number	1992	59900.4	61487.8	57467
Incidence	High SDI	Both	All ages	Lip and oral cavity cancer	Rate	1992	6.70339	6.88104	6.43107
Incidence	High SDI	Both	All ages	Lip and oral cavity cancer	Number	1993	61275.2	62894	58775.1
Incidence	High SDI	Both	All ages	Lip and oral cavity cancer	Rate	1993	6.80728	6.98712	6.52954
Incidence	High SDI	Both	All ages	Lip and oral cavity cancer	Number	1994	62557.2	64245.5	60030.8
Incidence	High SDI	Both	All ages	Lip and oral cavity cancer	Rate	1994	6.90175	7.08802	6.62303
Incidence	High SDI	Both	All ages	Lip and oral cavity cancer	Number	1995	65373.2	67198.6	62717.6
Incidence	High SDI	Both	All ages	Lip and oral cavity cancer	Rate	1995	7.16449	7.36454	6.87345
Incidence	High SDI	Both	All ages	Lip and oral cavity cancer	Number	1996	67067.2	69004.8	64235.3
Incidence	High SDI	Both	All ages	Lip and oral cavity cancer	Rate	1996	7.30179	7.51274	6.99347
Incidence	High SDI	Both	All ages	Lip and oral cavity cancer	Number	1997	68185.7	70075.4	65241.9
Incidence	High SDI	Both	All ages	Lip and oral cavity cancer	Rate	1997	7.37427	7.57865	7.05591
Incidence	High SDI	Both	All ages	Lip and oral cavity cancer	Number	1998	69387.6	71282.3	66331.4
Incidence	High SDI	Both	All ages	Lip and oral cavity cancer	Rate	1998	7.45366	7.65719	7.12536
Incidence	High SDI	Both	All ages	Lip and oral cavity cancer	Number	1999	69698.5	71527.6	66658.7
Incidence	High SDI	Both	All ages	Lip and oral cavity cancer	Rate	1999	7.43657	7.63172	7.11223
Incidence	High SDI	Both	All ages	Lip and oral cavity cancer	Number	2000	71034.3	72919.7	67914.2
Incidence	High SDI	Both	All ages	Lip and oral cavity cancer	Rate	2000	7.52626	7.72602	7.19568
Incidence	High SDI	Both	All ages	Lip and oral cavity cancer	Number	2001	72541.3	74465.2	69343.1
Incidence	High SDI	Both	All ages	Lip and oral cavity cancer	Rate	2001	7.63051	7.83288	7.2941
Incidence	High SDI	Both	All ages	Lip and oral cavity cancer	Number	2002	73594	75583.5	70380.3
Incidence	High SDI	Both	All ages	Lip and oral cavity cancer	Rate	2002	7.68456	7.8923	7.34898
Incidence	High SDI	Both	All ages	Lip and oral cavity cancer	Number	2003	74580.5	76559.2	71292.6
Incidence	High SDI	Both	All ages	Lip and oral cavity cancer	Rate	2003	7.72982	7.93489	7.38904
Incidence	High SDI	Both	All ages	Lip and oral cavity cancer	Number	2004	75334.6	77449.1	71832.2
Incidence	High SDI	Both	All ages	Lip and oral cavity cancer	Rate	2004	7.74747	7.96493	7.38728
Incidence	High SDI	Both	All ages	Lip and oral cavity cancer	Number	2005	77049.9	79222.7	73216.5
Incidence	High SDI	Both	All ages	Lip and oral cavity cancer	Rate	2005	7.86021	8.08186	7.46915
Incidence	High SDI	Both	All ages	Lip and oral cavity cancer	Number	2006	79604.4	81782.1	75467.4
Incidence	High SDI	Both	All ages	Lip and oral cavity cancer	Rate	2006	8.05055	8.27079	7.63217
Incidence	High SDI	Both	All ages	Lip and oral cavity cancer	Number	2007	81982.2	84398.4	77764.6
Incidence	High SDI	Both	All ages	Lip and oral cavity cancer	Rate	2007	8.21318	8.45524	7.79065
Incidence	High SDI	Both	All ages	Lip and oral cavity cancer	Number	2008	83837.7	86419.7	79376
Incidence	High SDI	Both	All ages	Lip and oral cavity cancer	Rate	2008	8.3166	8.57273	7.87401
Incidence	High SDI	Both	All ages	Lip and oral cavity cancer	Number	2009	85558.4	88209.9	80906.2
Incidence	High SDI	Both	All ages	Lip and oral cavity cancer	Rate	2009	8.40862	8.66921	7.95141
Incidence	High SDI	Both	All ages	Lip and oral cavity cancer	Number	2010	87961	90740.3	83095.6
Incidence	High SDI	Both	All ages	Lip and oral cavity cancer	Rate	2010	8.57477	8.84571	8.10047
Incidence	High SDI	Both	All ages	Lip and oral cavity cancer	Number	2011	89806	92665.2	84693.6
Incidence	High SDI	Both	All ages	Lip and oral cavity cancer	Rate	2011	8.68709	8.96366	8.19255
Incidence	High SDI	Both	All ages	Lip and oral cavity cancer	Number	2012	90960.6	93950.5	85666.2
Incidence	High SDI	Both	All ages	Lip and oral cavity cancer	Rate	2012	8.73249	9.01952	8.22421
Incidence	High SDI	Both	All ages	Lip and oral cavity cancer	Number	2013	93684.9	96847.7	88259.5
Incidence	High SDI	Both	All ages	Lip and oral cavity cancer	Rate	2013	8.92844	9.22987	8.41139
Incidence	High SDI	Both	All ages	Lip and oral cavity cancer	Number	2014	96006.2	99354	90307.4
Incidence	High SDI	Both	All ages	Lip and oral cavity cancer	Rate	2014	9.085	9.40181	8.54573
Incidence	High SDI	Both	All ages	Lip and oral cavity cancer	Number	2015	98797.8	102345	92952.8
Incidence	High SDI	Both	All ages	Lip and oral cavity cancer	Rate	2015	9.28603	9.61944	8.73666
Incidence	High SDI	Both	All ages	Lip and oral cavity cancer	Number	2016	101849	105729	95719.9
Incidence	High SDI	Both	All ages	Lip and oral cavity cancer	Rate	2016	9.51255	9.87491	8.94007
Incidence	High SDI	Both	All ages	Lip and oral cavity cancer	Number	2017	101955	106050	95832.5
Incidence	High SDI	Both	All ages	Lip and oral cavity cancer	Rate	2017	9.46789	9.8482	8.89934
Incidence	High SDI	Both	All ages	Lip and oral cavity cancer	Number	2018	102417	106436	95841.7
Incidence	High SDI	Both	All ages	Lip and oral cavity cancer	Rate	2018	9.46265	9.83398	8.85511
Incidence	High SDI	Both	All ages	Lip and oral cavity cancer	Number	2019	104193	108597	97466.9
Incidence	High SDI	Both	All ages	Lip and oral cavity cancer	Rate	2019	9.58425	9.9894	8.96556
Incidence	High SDI	Both	All ages	Lip and oral cavity cancer	Number	2020	103220	107690	96175.5
Incidence	High SDI	Both	All ages	Lip and oral cavity cancer	Rate	2020	9.46068	9.87033	8.81501
Incidence	High SDI	Both	All ages	Lip and oral cavity cancer	Number	2021	104871	109603	97792.7
Incidence	High SDI	Both	All ages	Lip and oral cavity cancer	Rate	2021	9.58562	10.0181	8.93861
Incidence	High SDI	Both	Age-standardized	Lip and oral cavity cancer	Rate	1990	5.44384	5.5759	5.25602
Incidence	High SDI	Both	Age-standardized	Lip and oral cavity cancer	Rate	1991	5.43788	5.57183	5.2406
Incidence	High SDI	Both	Age-standardized	Lip and oral cavity cancer	Rate	1992	5.42236	5.56651	5.20721
Incidence	High SDI	Both	Age-standardized	Lip and oral cavity cancer	Rate	1993	5.45458	5.5921	5.23975
Incidence	High SDI	Both	Age-standardized	Lip and oral cavity cancer	Rate	1994	5.47673	5.62153	5.27195
Incidence	High SDI	Both	Age-standardized	Lip and oral cavity cancer	Rate	1995	5.62442	5.7748	5.41397
Incidence	High SDI	Both	Age-standardized	Lip and oral cavity cancer	Rate	1996	5.67622	5.83456	5.45732
Incidence	High SDI	Both	Age-standardized	Lip and oral cavity cancer	Rate	1997	5.66528	5.81901	5.44327
Incidence	High SDI	Both	Age-standardized	Lip and oral cavity cancer	Rate	1998	5.65887	5.80916	5.42522
Incidence	High SDI	Both	Age-standardized	Lip and oral cavity cancer	Rate	1999	5.58266	5.72534	5.35574
Incidence	High SDI	Both	Age-standardized	Lip and oral cavity cancer	Rate	2000	5.58943	5.73535	5.36471
Incidence	High SDI	Both	Age-standardized	Lip and oral cavity cancer	Rate	2001	5.60739	5.74983	5.38516
Incidence	High SDI	Both	Age-standardized	Lip and oral cavity cancer	Rate	2002	5.5795	5.71948	5.36019
Incidence	High SDI	Both	Age-standardized	Lip and oral cavity cancer	Rate	2003	5.54696	5.68603	5.32495
Incidence	High SDI	Both	Age-standardized	Lip and oral cavity cancer	Rate	2004	5.49186	5.63607	5.27032
Incidence	High SDI	Both	Age-standardized	Lip and oral cavity cancer	Rate	2005	5.50477	5.65136	5.27348
Incidence	High SDI	Both	Age-standardized	Lip and oral cavity cancer	Rate	2006	5.573	5.71891	5.31021
Incidence	High SDI	Both	Age-standardized	Lip and oral cavity cancer	Rate	2007	5.62098	5.77153	5.3623
Incidence	High SDI	Both	Age-standardized	Lip and oral cavity cancer	Rate	2008	5.62822	5.78643	5.36382
Incidence	High SDI	Both	Age-standardized	Lip and oral cavity cancer	Rate	2009	5.61901	5.77926	5.34778
Incidence	High SDI	Both	Age-standardized	Lip and oral cavity cancer	Rate	2010	5.65491	5.82127	5.37752
Incidence	High SDI	Both	Age-standardized	Lip and oral cavity cancer	Rate	2011	5.65437	5.81709	5.37408
Incidence	High SDI	Both	Age-standardized	Lip and oral cavity cancer	Rate	2012	5.60873	5.76992	5.33268
Incidence	High SDI	Both	Age-standardized	Lip and oral cavity cancer	Rate	2013	5.65406	5.82717	5.37496
Incidence	High SDI	Both	Age-standardized	Lip and oral cavity cancer	Rate	2014	5.67282	5.84835	5.3874
Incidence	High SDI	Both	Age-standardized	Lip and oral cavity cancer	Rate	2015	5.7176	5.90132	5.43748
Incidence	High SDI	Both	Age-standardized	Lip and oral cavity cancer	Rate	2016	5.78085	5.97799	5.48783
Incidence	High SDI	Both	Age-standardized	Lip and oral cavity cancer	Rate	2017	5.67827	5.87606	5.39293
Incidence	High SDI	Both	Age-standardized	Lip and oral cavity cancer	Rate	2018	5.6004	5.793	5.30928
Incidence	High SDI	Both	Age-standardized	Lip and oral cavity cancer	Rate	2019	5.58843	5.79916	5.28998
Incidence	High SDI	Both	Age-standardized	Lip and oral cavity cancer	Rate	2020	5.43638	5.64754	5.13503
Incidence	High SDI	Both	Age-standardized	Lip and oral cavity cancer	Rate	2021	5.43409	5.65225	5.13536
Incidence	Low-middle SDI	Both	All ages	Lip and oral cavity cancer	Number	1990	35520.8	39325.7	31899.6
Incidence	Low-middle SDI	Both	All ages	Lip and oral cavity cancer	Rate	1990	3.05842	3.38603	2.74663
Incidence	Low-middle SDI	Both	All ages	Lip and oral cavity cancer	Number	1991	36428.6	40031.6	32911.8
Incidence	Low-middle SDI	Both	All ages	Lip and oral cavity cancer	Rate	1991	3.07785	3.38227	2.78072
Incidence	Low-middle SDI	Both	All ages	Lip and oral cavity cancer	Number	1992	37657.5	41362.9	34219.3
Incidence	Low-middle SDI	Both	All ages	Lip and oral cavity cancer	Rate	1992	3.12298	3.43028	2.83785
Incidence	Low-middle SDI	Both	All ages	Lip and oral cavity cancer	Number	1993	38667.5	42336.1	35330
Incidence	Low-middle SDI	Both	All ages	Lip and oral cavity cancer	Rate	1993	3.14827	3.44697	2.87654
Incidence	Low-middle SDI	Both	All ages	Lip and oral cavity cancer	Number	1994	40215.2	43608.4	36840.1
Incidence	Low-middle SDI	Both	All ages	Lip and oral cavity cancer	Rate	1994	3.21507	3.48635	2.94525
Incidence	Low-middle SDI	Both	All ages	Lip and oral cavity cancer	Number	1995	41484	45332.3	37940.3
Incidence	Low-middle SDI	Both	All ages	Lip and oral cavity cancer	Rate	1995	3.2571	3.55924	2.97887
Incidence	Low-middle SDI	Both	All ages	Lip and oral cavity cancer	Number	1996	42413.9	46245.4	38874.9
Incidence	Low-middle SDI	Both	All ages	Lip and oral cavity cancer	Rate	1996	3.2712	3.56671	2.99826
Incidence	Low-middle SDI	Both	All ages	Lip and oral cavity cancer	Number	1997	43678.7	47090	40166.5
Incidence	Low-middle SDI	Both	All ages	Lip and oral cavity cancer	Rate	1997	3.3095	3.56797	3.04339
Incidence	Low-middle SDI	Both	All ages	Lip and oral cavity cancer	Number	1998	44975.3	48571.3	41275.6
Incidence	Low-middle SDI	Both	All ages	Lip and oral cavity cancer	Rate	1998	3.34821	3.61592	3.07278
Incidence	Low-middle SDI	Both	All ages	Lip and oral cavity cancer	Number	1999	46114.8	50003.3	42528.2
Incidence	Low-middle SDI	Both	All ages	Lip and oral cavity cancer	Rate	1999	3.37353	3.658	3.11116
Incidence	Low-middle SDI	Both	All ages	Lip and oral cavity cancer	Number	2000	47434	51291.2	43712.9
Incidence	Low-middle SDI	Both	All ages	Lip and oral cavity cancer	Rate	2000	3.41041	3.68774	3.14287
Incidence	Low-middle SDI	Both	All ages	Lip and oral cavity cancer	Number	2001	48885.1	52823.2	44932.9
Incidence	Low-middle SDI	Both	All ages	Lip and oral cavity cancer	Rate	2001	3.45488	3.7332	3.17556
Incidence	Low-middle SDI	Both	All ages	Lip and oral cavity cancer	Number	2002	50373.1	54537.2	46527.3
Incidence	Low-middle SDI	Both	All ages	Lip and oral cavity cancer	Rate	2002	3.50001	3.78935	3.2328
Incidence	Low-middle SDI	Both	All ages	Lip and oral cavity cancer	Number	2003	51913.1	56151.1	47747.1
Incidence	Low-middle SDI	Both	All ages	Lip and oral cavity cancer	Rate	2003	3.54663	3.83616	3.26201
Incidence	Low-middle SDI	Both	All ages	Lip and oral cavity cancer	Number	2004	53126.1	57092.7	49102.7
Incidence	Low-middle SDI	Both	All ages	Lip and oral cavity cancer	Rate	2004	3.56923	3.83572	3.29892
Incidence	Low-middle SDI	Both	All ages	Lip and oral cavity cancer	Number	2005	55061	59299.6	50291.4
Incidence	Low-middle SDI	Both	All ages	Lip and oral cavity cancer	Rate	2005	3.63817	3.91823	3.32301
Incidence	Low-middle SDI	Both	All ages	Lip and oral cavity cancer	Number	2006	56549.3	61031.8	52296.3
Incidence	Low-middle SDI	Both	All ages	Lip and oral cavity cancer	Rate	2006	3.67502	3.96633	3.39863
Incidence	Low-middle SDI	Both	All ages	Lip and oral cavity cancer	Number	2007	58615.9	63062.2	54353.7
Incidence	Low-middle SDI	Both	All ages	Lip and oral cavity cancer	Rate	2007	3.7469	4.03112	3.47445
Incidence	Low-middle SDI	Both	All ages	Lip and oral cavity cancer	Number	2008	60658.2	64955.7	56332.6
Incidence	Low-middle SDI	Both	All ages	Lip and oral cavity cancer	Rate	2008	3.81445	4.08469	3.54243
Incidence	Low-middle SDI	Both	All ages	Lip and oral cavity cancer	Number	2009	62633.8	67596.6	57842.9
Incidence	Low-middle SDI	Both	All ages	Lip and oral cavity cancer	Rate	2009	3.87496	4.18199	3.57856
Incidence	Low-middle SDI	Both	All ages	Lip and oral cavity cancer	Number	2010	65267	70483.7	60268.4
Incidence	Low-middle SDI	Both	All ages	Lip and oral cavity cancer	Rate	2010	3.97271	4.29025	3.66846
Incidence	Low-middle SDI	Both	All ages	Lip and oral cavity cancer	Number	2011	67991.7	73389.8	62689.2
Incidence	Low-middle SDI	Both	All ages	Lip and oral cavity cancer	Rate	2011	4.07238	4.3957	3.75479
Incidence	Low-middle SDI	Both	All ages	Lip and oral cavity cancer	Number	2012	70379.6	76493.8	64580.1
Incidence	Low-middle SDI	Both	All ages	Lip and oral cavity cancer	Rate	2012	4.14897	4.50941	3.80708
Incidence	Low-middle SDI	Both	All ages	Lip and oral cavity cancer	Number	2013	73363.2	79610.4	67109.8
Incidence	Low-middle SDI	Both	All ages	Lip and oral cavity cancer	Rate	2013	4.25773	4.62029	3.8948
Incidence	Low-middle SDI	Both	All ages	Lip and oral cavity cancer	Number	2014	76239.6	82205.9	69992.6
Incidence	Low-middle SDI	Both	All ages	Lip and oral cavity cancer	Rate	2014	4.35727	4.69825	4.00023
Incidence	Low-middle SDI	Both	All ages	Lip and oral cavity cancer	Number	2015	80098.8	87345	73185.7
Incidence	Low-middle SDI	Both	All ages	Lip and oral cavity cancer	Rate	2015	4.50933	4.91727	4.12014
Incidence	Low-middle SDI	Both	All ages	Lip and oral cavity cancer	Number	2016	84074	91298.2	76851.4
Incidence	Low-middle SDI	Both	All ages	Lip and oral cavity cancer	Rate	2016	4.66356	5.06428	4.26292
Incidence	Low-middle SDI	Both	All ages	Lip and oral cavity cancer	Number	2017	88191.6	95465.3	80330.9
Incidence	Low-middle SDI	Both	All ages	Lip and oral cavity cancer	Rate	2017	4.82194	5.21964	4.39215
Incidence	Low-middle SDI	Both	All ages	Lip and oral cavity cancer	Number	2018	92076.5	100607	83427.7
Incidence	Low-middle SDI	Both	All ages	Lip and oral cavity cancer	Rate	2018	4.96673	5.42687	4.50021
Incidence	Low-middle SDI	Both	All ages	Lip and oral cavity cancer	Number	2019	95438.4	105957	86963.3
Incidence	Low-middle SDI	Both	All ages	Lip and oral cavity cancer	Rate	2019	5.08398	5.64429	4.63252
Incidence	Low-middle SDI	Both	All ages	Lip and oral cavity cancer	Number	2020	98878	109243	88471
Incidence	Low-middle SDI	Both	All ages	Lip and oral cavity cancer	Rate	2020	5.20503	5.75066	4.6572
Incidence	Low-middle SDI	Both	All ages	Lip and oral cavity cancer	Number	2021	102040	113222	90115.6
Incidence	Low-middle SDI	Both	All ages	Lip and oral cavity cancer	Rate	2021	5.3115	5.89354	4.69081
Incidence	Low-middle SDI	Both	Age-standardized	Lip and oral cavity cancer	Rate	1990	5.4064	5.97252	4.86153
Incidence	Low-middle SDI	Both	Age-standardized	Lip and oral cavity cancer	Rate	1991	5.40002	5.91581	4.88524
Incidence	Low-middle SDI	Both	Age-standardized	Lip and oral cavity cancer	Rate	1992	5.45026	5.95497	4.9326
Incidence	Low-middle SDI	Both	Age-standardized	Lip and oral cavity cancer	Rate	1993	5.46402	5.9792	4.96894
Incidence	Low-middle SDI	Both	Age-standardized	Lip and oral cavity cancer	Rate	1994	5.57678	6.05411	5.08474
Incidence	Low-middle SDI	Both	Age-standardized	Lip and oral cavity cancer	Rate	1995	5.63639	6.15111	5.12251
Incidence	Low-middle SDI	Both	Age-standardized	Lip and oral cavity cancer	Rate	1996	5.62552	6.12682	5.13321
Incidence	Low-middle SDI	Both	Age-standardized	Lip and oral cavity cancer	Rate	1997	5.64239	6.09889	5.15212
Incidence	Low-middle SDI	Both	Age-standardized	Lip and oral cavity cancer	Rate	1998	5.66217	6.12119	5.17339
Incidence	Low-middle SDI	Both	Age-standardized	Lip and oral cavity cancer	Rate	1999	5.64669	6.12928	5.18246
Incidence	Low-middle SDI	Both	Age-standardized	Lip and oral cavity cancer	Rate	2000	5.65182	6.12023	5.17039
Incidence	Low-middle SDI	Both	Age-standardized	Lip and oral cavity cancer	Rate	2001	5.67141	6.14773	5.17582
Incidence	Low-middle SDI	Both	Age-standardized	Lip and oral cavity cancer	Rate	2002	5.68917	6.1818	5.20499
Incidence	Low-middle SDI	Both	Age-standardized	Lip and oral cavity cancer	Rate	2003	5.71478	6.1692	5.22687
Incidence	Low-middle SDI	Both	Age-standardized	Lip and oral cavity cancer	Rate	2004	5.69712	6.13004	5.24439
Incidence	Low-middle SDI	Both	Age-standardized	Lip and oral cavity cancer	Rate	2005	5.73881	6.19727	5.23948
Incidence	Low-middle SDI	Both	Age-standardized	Lip and oral cavity cancer	Rate	2006	5.7279	6.20672	5.26974
Incidence	Low-middle SDI	Both	Age-standardized	Lip and oral cavity cancer	Rate	2007	5.77328	6.22109	5.35279
Incidence	Low-middle SDI	Both	Age-standardized	Lip and oral cavity cancer	Rate	2008	5.80311	6.21462	5.37706
Incidence	Low-middle SDI	Both	Age-standardized	Lip and oral cavity cancer	Rate	2009	5.81001	6.26428	5.36021
[truncated: 204 more rows]

## Sheet: Supplemenal data-3
measure	location	sex	age	cause	metric	year	val	upper	lower
[truncated: 384 more rows]

[truncated: 4 more sheets: Supplemental data-4, Supplemental data-5, Supplemental data-6, Supplemental data-7]
