# Supplementary material for: Global Burden of Lip and Oral Cavity Cancer From 1990 to 2021 and Projection to 2040: Findings From the 2021 Global Burden of Disease Study
Source: Cancer Med. 2025 May 10;14(9):e70957. doi: 10.1002/cam4.70957 (PMC12065076; doi:10.1002/cam4.70957)
Supplement: Supplementary file 3 — Table S1. The incidence, prevalence, deaths, and DALYs of lip and oral cavity cancer in 1990, 2019, 2021 and its trend from 1990 to 2021 globally. Table S2. The incidence, prevalence, deaths, and DALYs of lip and oral cavity cancer of different genders in 1990, 2019, 2021 and its trend from 1990 to 2021. Table S3. The incidence, prevalence, deaths, and DALYs of lip and oral cavity cancer of different age groups in 1990, 2019, and 2021. Table S4. The incidence, prevalence, deaths, and DALYs of lip and oral cavity cancer of different SDI locations in 1990, 2019, 2021 and its trend from 1990 to 2021. Table S5. The incidence, prevalence, deaths, and DALYs of lip and oral cavity cancer of 21 regions in 1990, 2019, and 2021. Table S6. The results of the incidence, prevalence, deaths, and DALYsof lip and oral cavity cancer in 21 regions using K_mean analysis. Table S7. The incidence, prevalence, deaths, and DALYs of lip and oral cavity cancer of 204 countries in 1990, 2019, 2021, and its trend from 1990 to 2021. Table S8. The observed and predicted results of the incidence, prevalence, deaths, and DALYs of lip and oral cavity cancer from 1992 to 2040. [file CAM4-14-e70957-s001.xlsx]

## Sheet: Table S1
Table S1. The incidence, prevalence, deaths, and DALYs of lip and oral cavity cancer in 1990, 2019, 2021 and its trend from 1990 to 2021 globally.
Characteristics		Incidence	Prevalence	Deaths	DALYs
1990	Number of cases (95% UI)	174077 (167404-181622)	587479 (568848-605472)	97402 (92506-102361)	2936205 (2793741-3092058)
	Rate/100000 (95% UI)	3.26 (3.14-3.41)	11.01 (10.67-11.35)	1.83 (1.73-1.92)	55.05 (52.38-57.97)
	Age-standardized rate/100000 (95% UI)	4.27 (4.10-4.45)	13.89 (13.44-14.31)	2.45 (2.33-2.58)	69.27 (65.92-72.96)
2019	Number of cases (95% UI)	402951 (377196-423725)	1472280 (1385937-1543890)	200510 (186770-212741)	5874070 (5326986-6347557)
	Rate/100000 (95% UI)	5.20 (4.87-5.47)	19.01 (17.89-19.93)	2.59 (2.41-2.75)	73.14 (67.63-78.17)
	Age-standardized rate/100000 (95% UI)	4.88 (4.57-5.13)	17.68 (16.64-18.56)	2.44 (2.28-2.59)	68.00 (62.85-72.69)
2021	Number of cases (95% UI)	421577 (389879-449782)	1538008 (1435014-1633910)	208379 (191288-224162)	5664617 (5237978-6054498)
	Rate/100000 (95% UI)	5.34 (4.94-5.70)	19.49 (18.18-20.71)	2.64 (2.42-2.94)	74.44 (67.50-80.44)
	Age-standardized rate/100000 (95% UI)	4.88 (4.52-5.20)	17.71 (16.52-18.81)	2.42 (2.23-2.60)	67.71 (61.32-73.17)
% Change between 2019 and 1990	Number of cases (% change)	131.479	148.089	105.858	100.057
	Age-standardized rate (% change)	14.2857	27.2858	-0.408163	-1.83341
% Change between 2021 and 1990	Number of cases (% change)	142.178	161.798	113.937	92.9231
	Age-standardized rate (% change)	14.2857	27.5018	-1.22449	-2.25206
1990-2021 EAPC (95% CI)	All ages	1.60 (1.50,1.70)	1.92 (1.84-2.00)	1.15 (1.07-1.24)	0.93 (0.86-1.00)
	Age-standardized	0.40 (0.33-0.46)	0.82 (0.76-0.87)	-0.11 (-0.17--0.06)	-0.16 (-0.22--0.11)

## Sheet: Table S2
Table S2. The incidence, prevalence, deaths, and DALYs of lip and oral cavity cancer of different genders in 1990, 2019, 2021 and its trend from 1990 to 2021.
Measure	Sex	1990			2019			2021			All ages 1990-2021 EAPC (95% CI)	Age-standardized 1990-2021 EAPC (95% CI)
		Number of cases (95% UI)	Rate/100000 (95% UI)	Age-standardized rate/100000 (95% UI)	Number of cases (95% UI)	Rate/100000 (95% UI)	Age-standardized rate/100000 (95% UI)	Number of cases (95% UI)	Rate/100000 (95% UI)	Age-standardized rate/100000 (95% UI)
Incidence	Male	118387 (112777-124445)	4.41 (4.20-4.63)	6.17 (5.88-6.49)	261277 (238611-278333)	6.72 (6.14-7.16)	6.66 (6.08-7.08)	272917 (245321-296016)	6.89 (6.20-7.48)	6.65 (5.99-7.21)	1.47 (1.38-1.57)	0.23 (0.16-0.29)
	Female	55690 (52276-59042)	2.10 (1.97-2.23)	2.59 (2.43-2.74)	141674 (131128-150906)	3.67 (3.40-3.91)	3.27 (3.03-3.48)	148660 (135704-160404)	3.78 (3.45-4.08)	3.28 (3.00-3.54)	1.87 (1.76-1.97)	0.69 (0.61-0.77)
Prevalence	Male	393846 (379155-408551)	14.66 (14.12-15.21)	19.42 (18.71-20.15)	929716 (856891-990047)	23.91 (22.04-25.47)	23.12 (21.32-24.58)	968573 (879564-1049185)	24.46 (22.21-26.50)	23.09 (20.99-24.97)	1.76 (1.67-1.84)	0.62 (0.56-0.67)
	Female	193633 (184448-202974)	7.31 (6.97-7.67)	8.77 (8.34-9.19)	542563 (506679-572563)	14.06 (13.13-14.84)	12.62 (11.78-13.32)	569435 (526522-607021)	14.48 (13.39-15.44)	12.70 (11.74-13.54)	2.24 (2.15-2.32)	1.18 (1.12-1.25)
Deaths	Male	66990 (62782-71608)	2.49 (2.34-2.67)	3.63 (3.40-3.89)	131705 (119100-141561)	3.39 (3.06-3.64)	3.41 (3.10-3.66)	136890 (120656-149372)	3.46 (3.05-3.77)	3.39 (3.00-3.69)	1.03 (0.96-1.11)	-0.28 (-0.32--0.23)
	Female	30412 (28096-32662)	1.15 (1.06-1.23)	1.45 (1.34-1.55)	68805 (62904-74427)	1.78 (1.63-1.93)	1.58 (1.44-1.70)	71489 (64699-78443)	1.82 (1.65-1.99)	1.56 (1.42-1.71)	1.41 (1.31-1.52)	0.14 (0.06-0.22)
DALYs	Male	2065244 (1932213-2212857)	76.90 (71.94-82.39)	101.41 (94.96-108.49)	3833222 (3426807-4147525)	98.60 (88.14-106.68)	95.01 (85.04-102.65)	3969812 (3446429-4348773)	100.26 (87.04-109.83)	94.55 (82.23-103.44)	0.84 (0.78-0.89)	-0.30 (-0.34--0.25)
	Female	870962 (803992-939990)	32.89 (30.36-35.50)	39.59 (36.55-42.72)	1831396 (1695756-1983712)	47.48 (43.96-51.42)	42.63 (39.46-46.17)	1904258 (1730274-2088527)	48.43 (44.01-53.12)	42.58 (38.63-46.78)	1.16 (1.05-1.26)	0.10 (0.01-0.19)
Age-standardized rate (% change between 1990 and 2021)
Deaths	Male									-6.61157
	Female									7.58621

## Sheet: Table S3
Table S3. The incidence, prevalence, deaths, and DALYs of lip and oral cavity cancer of different age groups in 1990, 2019, and 2021.
Characteristics	1990		2019		2021
	Number of cases (95% UI)	Age-standardized rate/100000 (95% UI)	Number of cases (95% UI)	Age-standardized rate/100000 (95% UI)	Number of cases (95% UI)	Age-standardized rate/100000 (95% UI)
Incidence
<5 years	0 (0-0)	0 (0-0)	0 (0-0)	0 (0-0)	0 (0-0)	0 (0-0)
5-9 years	0 (0-0)	0 (0-0)	0 (0-0)	0 (0-0)	0 (0-0)	0 (0-0)
10-14 years	0 (0-0)	0 (0-0)	0 (0-0)	0 (0-0)	0 (0-0)	0 (0-0)
15-19 years	765 (705-842)	0.15 (0.14-0.16)	1215 (961-1502)	0.20 (0.16-0.25)	1277 (988-1559)	0.20 (0.16-0.25)
20-24 years	1190 (1109-1283)	0.24 (0.23-0.26)	2221 (1773-2692)	0.37 (0.30-0.45)	2282 (1801-2795)	0.38 (0.30-0.47)
25-29 years	1982 (1832-2130)	0.45 (0.41-0.48)	3911 (3251-4497)	0.66 (0.55-0.75)	3986 (3266-4646)	0.68 (0.56-0.79)
30-34 years	3464 (3214-3707)	0.90 (0.83-0.96)	7410 (6345-8383)	1.24 (1.06-1.40)	7753 (6602-8767)	1.28 (1.09-1.45)
35-39 years	6695 (6249-7123)	1.90 (1.77-2.02)	13464 (11897-14862)	2.51 (2.22-2.77)	13924 (12213-15424)	2.48 (2.18-2.75)
40-44 years	9729 (9211-10263)	3.40 (3.22-3.58)	18994 (17086-20512)	3.88 (3.49-4.19)	19987 (17761-21757)	4.00 (3.55-4.35)
45-49 years	13530 (12882-14217)	5.83 (5.55-6.12)	27990 (25715-30128)	5.94 (5.46-6.39)	28440 (25566-30868)	6.01 (5.40-6.52)
50-54 years	19902 (18972-21054)	9.36 (8.93-9.90)	39814 (36911-42540)	9.16 (8.49-9.79)	41323 (37920-44663)	9.29 (8.52-10.04)
55-59 years	23499 (22490-24712)	12.69 (12.14-13.34)	50958 (47965-54050)	13.77 (12.96-14.60)	52935 (49188-57012)	13.38 (12.43-14.41)
60-64 years	25633 (24501-27033)	15.96 (15.26-16.83)	54871 (51371-57791)	17.57 (16.45-18.50)	56213 (51686-60251)	17.56 (16.15-18.83)
65-69 years	22920 (21793-24002)	18.54 (17.63-19.42)	54573 (51360-57560)	21.07 (19.83-22.22)	57473 (53191-61344)	20.84 (19.28-22.24)
70-74 years	17096 (16261-17848)	20.19 (19.21-21.08)	44902 (41690-47480)	23.94 (22.23-25.31)	50082 (46263-53631)	24.33 (22.48-26.05)
75-79 years	13758 (12990-14396)	22.35 (21.10-23.39)	34367 (31538-36447)	26.92 (24.70-28.55)	35802 (32748-38371)	27.15 (24.83-29.09)
80-84 years	8353 (7581-8834)	23.61 (21.43-24.97)	24443 (21483-26114)	29.03 (25.52-31.02)	25303 (22158-27188)	28.89 (25.30-31.04)
85-89 years	4071 (3569-4358)	26.94 (23.62-28.84)	15512 (12869-16962)	35.84 (29.74-39.19)	16061 (13284-17593)	35.13 (29.05-38.48)
90-94 years	1246 (1038-1357)	29.07 (24.21-31.66)	6642 (5322-7366)	39.49 (31.64-43.79)	6973 (5526-7753)	38.98 (30.89-43.34)
95+ years	244 (191-275)	24.01 (18.73-27.02)	1664 (1224-1896)	33.60 (24.72-38.28)	1762 (1292-2020)	32.33 (23.71-37.06)
Prevalence
<5 years	0 (0-0)	0 (0-0)	0 (0-0)	0 (0-0)	0 (0-0)	0 (0-0)
5-9 years	0 (0-0)	0 (0-0)	0 (0-0)	0 (0-0)	0 (0-0)	0 (0-0)
10-14 years	0 (0-0)	0 (0-0)	0 (0-0)	0 (0-0)	0 (0-0)	0 (0-0)
15-19 years	3566 (3316-3875)	1.03 (0.81-1.24)	6072 (4871-7368)	0.99 (0.80-1.20)	6399 (5023-7744)	1.03 (0.81-1.24)
20-24 years	5561 (5234-5953)	1.93 (1.54-2.32)	11179 (9074-13414)	1.88 (1.53-2.25)	11501 (9225-13880)	1.93 (1.54-2.32)
25-29 years	10334 (9629-11051)	3.74 (3.10-4.32)	21631 (18201-24627)	3.63 (3.06-4.13)	22008 (18246-25436)	3.74 (3.10-4.32)
30-34 years	18275 (17100-19444)	7.23 (6.24-8.13)	41800 (36128-46903)	6.98 (6.03-7.83)	43686 (37704-49148)	7.23 (6.24-8.13)
35-39 years	32694 (30822-34517)	13.02 (11.51-14.27)	70644 (63256-77453)	13.16 (11.79-14.43)	73013 (64582-80050)	13.02 (11.51-14.27)
40-44 years	40822 (39001-42799)	18.01 (16.25-19.46)	86056 (78518-92100)	17.59 (16.05-18.82)	90078 (81314-97326)	18.01 (16.25-19.46)
45-49 years	52826 (50683-55384)	25.43 (23.17-27.59)	119373 (110722-127372)	25.33 (23.50-27.03)	120431 (109703-130653)	25.43 (23.17-27.59)
50-54 years	72136 (69174-75662)	37.91 (35.01-40.87)	163539 (152760-174262)	37.63 (35.15-40.09)	168662 (155753-181848)	37.91 (35.01-40.87)
55-59 years	83370 (80061-87131)	53.69 (50.29-57.75)	204163 (193045-215344)	55.15 (52.15-58.17)	212459 (199006-228523)	53.69 (50.29-57.75)
60-64 years	83787 (80671-87468)	65.16 (60.92-69.05)	203545 (192558-213422)	65.17 (61.66-68.34)	208531 (194971-220987)	65.16 (60.92-69.05)
65-69 years	72705 (69836-75445)	73.99 (68.92-78.88)	192987 (182148-202351)	74.50 (70.32-78.12)	204109 (190097-217583)	73.99 (68.92-78.88)
70-74 years	49900 (47714-51701)	81.63 (75.71-86.67)	150196 (139973-158180)	80.07 (74.62-84.33)	168021 (155840-178398)	81.63 (75.71-86.67)
75-79 years	36483 (34349-38032)	82.73 (75.31-88.08)	103948 (94489-109842)	81.42 (74.01-86.04)	109112 (99320-116162)	82.73 (75.31-88.08)
80-84 years	17310 (15581-18341)	69.57 (59.88-75.03)	59111 (50522-63852)	70.21 (60.00-75.84)	60933 (52444-65711)	69.57 (59.88-75.03)
85-89 years	6271 (5397-6732)	64.43 (51.80-71.58)	28844 (23304-31797)	66.65 (53.85-73.47)	29459 (23683-32728)	64.43 (51.80-71.58)
90-94 years	1316 (1082-1443)	48.72 (38.02-54.79)	8352 (6564-9389)	49.66 (39.03-55.82)	8716 (6801-9801)	48.72 (38.02-54.79)
95+ years	123 (96-139)	16.35 (11.98-18.74)	841 (618-958)	16.98 (12.49-19.35)	891 (653-1021)	16.35 (11.98-18.74)
Deaths
<5 years	0 (0-0)	0 (0-0)	0 (0-0)	0 (0-0)	0 (0-0)	0 (0-0)
5-9 years	0 (0-0)	0 (0-0)	0 (0-0)	0 (0-0)	0 (0-0)	0 (0-0)
10-14 years	0 (0-0)	0 (0-0)	0 (0-0)	0 (0-0)	0 (0-0)	0 (0-0)
15-19 years	359 (327-401)	0.07 (0.06-0.08)	492 (381-616)	0.08 (0.06-0.10)	506 (385-622)	0.08 (0.06-0.10)
20-24 years	570 (527-622)	0.12 (0.11-0.13)	909 (704-1128)	0.15 (0.12-0.19)	915 (705-1138)	0.15 (0.12-0.19)
25-29 years	840 (762-920)	0.19 (0.17-0.21)	1407 (1124-1662)	0.24 (0.19-0.28)	1418 (1116-1690)	0.24 (0.19-0.29)
30-34 years	1421 (1297-1551)	0.37 (0.34-0.40)	2514 (2072-2893)	0.42 (0.35-0.48)	2601 (2134-2999)	0.43 (0.35-0.50)
35-39 years	2527 (2304-2727)	0.72 (0.65-0.77)	4294 (3658-4888)	0.80 (0.68-0.91)	4375 (3697-4970)	0.78 (0.66-0.89)
40-44 years	4445 (4149-4749)	1.55 (1.45-1.66)	7689 (6774-8444)	1.57 (1.38-1.73)	8064 (7022-8907)	1.61 (1.40-1.78)
45-49 years	6746 (6368-7185)	2.91 (2.74-3.09)	12219 (10976-13386)	2.59 (2.33-2.84)	12391 (10853-13612)	2.62 (2.29-2.87)
50-54 years	10620 (10008-11350)	5.00 (4.71-5.34)	18368 (16851-19765)	4.23 (3.88-4.55)	19060 (17137-20833)	4.28 (3.85-4.68)
55-59 years	12845 (12178-13704)	6.94 (6.58-7.40)	23848 (22191-25533)	6.44 (5.99-6.90)	24619 (22488-26777)	6.22 (5.68-6.77)
60-64 years	14644 (13848-15598)	9.12 (8.62-9.71)	27193 (25176-28956)	8.71 (8.06-9.27)	27732 (25127-29962)	8.67 (7.85-9.36)
65-69 years	13137 (12361-13907)	10.63 (10.00-11.25)	27436 (25674-29289)	10.59 (9.91-11.31)	28592 (26135-30729)	10.37 (9.47-11.14)
70-74 years	10190 (9611-10770)	12.04 (11.35-12.72)	23023 (21211-24602)	12.27 (11.31-13.12)	25318 (23051-27319)	12.30 (11.20-13.27)
75-79 years	8648 (8125-9128)	14.84 (13.79-15.78)	18948 (17603-20151)	14.05 (13.20-14.83)	19486 (17821-20898)	14.78 (13.51-15.85)
80-84 years	5814 (5356-6162)	16.44 (15.14-17.42)	14820 (13296-15790)	17.60 (15.79-18.75)	15261 (13582-16453)	17.42 (15.51-18.79)
85-89 years	3131 (2792-3357)	20.72 (18.47-22.22)	10130 (8642-10947)	23.41 (19.97-25.30)	10475 (8874-11453)	22.91 (19.41-25.05)
90-94 years	1158 (978-1257)	27.01 (22.83-29.34)	5298 (4320-5829)	31.50 (25.68-34.66)	5540 (4445-6134)	30.97 (24.84-34.29)
95+ years	309 (244-349)	30.33 (23.93-34.24)	1920 (1427-2184)	38.78 (28.83-44.10)	2024 (1477-2314)	37.14 (27.09-42.46)
DALYs
<5 years	0 (0-0)	0 (0-0)	0 (0-0)	0 (0-0)	0 (0-0)	0 (0-0)
5-9 years	0 (0-0)	0 (0-0)	0 (0-0)	0 (0-0)	0 (0-0)	0 (0-0)
10-14 years	0 (0-0)	0 (0-0)	0 (0-0)	0 (0-0)	0 (0-0)	0 (0-0)
15-19 years	26320 (23980-29414)	5.07 (4.62-5.66)	36202 (28018-45120)	5.92 (4.58-7.37)	37228 (28340-45837)	5.97 (4.54-7.35)
20-24 years	39034 (36099-42598)	7.93 (7.34-8.66)	62409 (48411-77302)	10.49 (8.14-12.99)	62868 (48348-78272)	10.53 (8.10-13.11)
25-29 years	53550 (48722-58563)	12.10 (11.01-13.23)	89944 (71975-106126)	15.10 (12.08-17.82)	90635 (71302-107606)	15.41 (12.12-18.29)
30-34 years	83558 (76280-90942)	21.68 (19.79-23.60)	148448 (122476-170925)	24.78 (20.44-28.53)	153615 (125706-177235)	25.41 (20.80-29.32)
35-39 years	136224 (124224-146951)	38.67 (35.27-41.72)	232473 (197975-264433)	43.32 (36.89-49.27)	237048 (200416-268586)	42.26 (35.73-47.89)
40-44 years	216672 (202548-231478)	75.63 (70.70-80.80)	375592 (330709-413365)	76.77 (67.60-84.49)	394235 (342680-434234)	78.81 (68.50-86.80)
45-49 years	294922 (278466-314554)	127.01 (119.93-135.47)	536503 (481320-587177)	113.85 (102.14-124.61)	544353 (476861-596239)	114.96 (100.71-125.92)
50-54 years	413269 (389607-440005)	194.41 (183.28-206.99)	717312 (657451-771343)	165.03 (151.26-177.46)	744827 (669501-813776)	167.41 (150.48-182.90)
55-59 years	438885 (417071-468338)	236.98 (225.20-252.88)	819378 (762802-879258)	221.34 (206.06-237.51)	846385 (773262-921757)	213.88 (195.40-232.93)
60-64 years	432298 (409141-460242)	269.16 (254.74-286.56)	805645 (746775-860908)	257.96 (239.11-275.66)	822784 (745633-888283)	257.08 (232.98-277.55)
65-69 years	328071 (308608-347523)	265.41 (249.66-281.15)	687971 (644082-736448)	265.59 (248.64-284.30)	717221 (655173-770505)	260.01 (237.52-279.33)
70-74 years	209990 (197836-222180)	248.04 (233.68-262.43)	477933 (440283-509775)	254.80 (234.73-271.78)	525517 (477999-565534)	255.30 (232.22-274.75)
75-79 years	142888 (134423-150469)	232.13 (218.38-244.45)	314365 (291287-334540)	246.23 (228.16-262.04)	324260 (295783-349430)	245.87 (224.27-264.95)
80-84 years	75418 (69498-79879)	213.19 (196.46-225.80)	192820 (172988-205872)	229.01 (205.46-244.51)	198699 (176049-214251)	226.87 (201.01-244.63)
85-89 years	32262 (28863-34552)	213.50 (191.01-228.66)	104634 (89421-113296)	241.77 (206.62-261.79)	108336 (91669-118022)	236.95 (200.49-258.13)
90-94 years	10285 (8713-11185)	240.02 (203.33-261.02)	47310 (38691-52023)	281.27 (230.03-309.29)	49468 (39840-54809)	276.52 (222.70-306.38)
95+ years	2558 (2020-2881)	251.22 (198.37-283.01)	15677 (11659-17849)	316.58 (235.45-360.44)	16590 (12158-18953)	304.39 (223.07-347.74)

## Sheet: Table S4
Table S4. The incidence, prevalence, deaths, and DALYs of lip and oral cavity cancer of different SDI locations in 1990, 2019, 2021 and its trend from 1990 to 2021.
Characteristics	1990		2019		2021		All ages 1990-2021 EAPC (95% CI)	Age-standardized 1990-2021 EAPC (95% CI)
	Number of cases (95% UI)	Age-standardized rate/100000 (95% UI)	Number of cases (95% UI)	Age-standardized rate/100000 (95% UI)	Number of cases (95% UI)	Age-standardized rate/100000 (95% UI)
Incidence
Low SDI	9502 (8203-10847)	3.91 (3.41-4.44)	23214 (20262-26432)	4.48 (3.95-5.07)	25089 (21422-28947)	4.57 (3.94-5.22)	0.36 (0.19-0.52)	0.33 (0.23-0.43)
Low-middle SDI	35521 (31900-39326)	5.41 (4.86-5.97)	95438 (86963-105957)	6.62 (6.05-7.33)	102040 (90116-113222)	6.73 (5.96-7.45)	1.76 (1.63-1.90)	0.64 (0.56-0.73)
Middle SDI	33981 (31865-36099)	3.12 (2.93-3.32)	105695 (95520-114543)	4.08 (3.70-4.42)	113858 (102889-125357)	4.16 (3.76-4.57)	2.83 (2.69-2.97)	0.89 (0.79-0.99)
High-middle SDI	36685 (35238-38040)	3.62 (3.48-3.76)	74075 (68632-79542)	3.96 (3.67-4.25)	75382 (68754-81579)	3.88 (3.54-4.20)	1.64 (1.51-1.76)	0.14 (0.04-0.23)
High SDI	58204 (56115-59655)	5.44 (5.26-5.58)	104193 (97467-108597)	5.59 (5.29-5.80)	104871 (97793-109603)	5.43 (5.14-5.65)	1.28 (1.23-1.34)	0.06 (0.00-0.12)
Prevalence
Low SDI	21901 (18813-25057)	8.01 (6.86-9.14)	61470 (53158-70892)	10.42 (9.11-11.90)	67581 (57111-79278)	10.78 (9.19-12.50)	0.88 (0.66-1.09)	0.80 (0.66-0.94)
Low-middle SDI	85382 (77411-94380)	11.71 (10.58-12.91)	264777 (238980-293022)	17.09 (15.52-18.84)	287203 (251575-320280)	17.66 (15.60-19.59)	2.30 (2.12-2.48)	1.29 (1.16-1.42)
Middle SDI	94681 (88989-100399)	7.83 (7.34-8.30)	362712 (326960-393827)	13.50 (12.19-14.65)	392727 (354065-434502)	13.93 (12.56-15.39)	3.59 (3.43-3.75)	1.88 (1.75-2.01)
High-middle SDI	119289 (114981-123539)	11.49 (11.06-11.91)	285615 (264123-307800)	15.40 (14.24-16.58)	291257 (266250-315946)	15.15 (13.86-16.41)	2.30 (2.19-2.41)	0.91 (0.83-0.99)
High SDI	265629 (256945-271581)	25.14 (24.36-25.73)	496444 (471688-514143)	28.09 (26.89-29.03)	497976 (472451-517411)	27.31 (26.13-28.29)	1.47 (1.40-1.53)	0.39 (0.32-0.47)
Deaths
Low SDI	7279 (6331-8264)	3.18 (2.76-3.61)	16381 (14455-18565)	3.40 (3.02-3.83)	17334 (14819-19852)	3.40 (2.95-3.88)	0.04 (-0.08-0.17)	0.07 (-0.01-0.16)
Low-middle SDI	26673 (23882-29568)	4.28 (3.82-4.74)	64318 (58700-71184)	4.67 (4.27-5.14)	67361 (59761-74529)	4.65 (4.13-5.13)	1.34 (1.25-1.43)	0.20 (0.14-0.26)
Middle SDI	23048 (21514-24578)	2.26 (2.11-2.41)	57243 (52319-61758)	2.28 (2.09-2.45)	60566 (54822-66426)	2.27 (2.06-2.49)	1.99 (1.90-2.07)	-0.06 (-0.11--0.01)
High-middle SDI	19478 (18677-20330)	1.98 (1.89-2.06)	30875 (28598-33166)	1.64 (1.52-1.76)	31197 (28448-33893)	1.59 (1.45-1.73)	0.74 (0.66-0.83)	-0.86 (-0.93--0.79)
High SDI	20812 (19951-21348)	1.93 (1.85-1.98)	31520 (28967-33108)	1.57 (1.47-1.64)	31748 (29014-33463)	1.52 (1.42-1.60)	0.69 (0.61-0.77)	-0.75 (-0.81--0.7)
DALYs
Low SDI	231415 (200548-263401)	87.79 (76.37-99.96)	509165 (442400-581856)	90.28 (79.36-102.34)	542181 (458551-628171)	90.52 (77.27-103.95)	-0.03 (-0.15-0.09)	-0.07 (-0.15-0.01)
Low-middle SDI	846886 (759575-940605)	119.87 (107.24-132.95)	1946886 (1760025-2167228)	128.59 (116.76-143.01)	2041324 (1773550-2273769)	128.41 (112.69-142.33)	1.20 (1.12-1.27)	0.17 (0.12-0.22)
Middle SDI	712596 (666094-761404)	60.99 (57.03-65.14)	1627398 (1460179-1760068)	61.02 (54.97-65.97)	1711811 (1539968-1877703)	61.12 (55.06-66.96)	1.71 (1.64-1.78)	-0.07 (-0.12--0.02)
High-middle SDI	574936 (552159-599599)	55.75 (53.57-58.14)	832497 (773024-896029)	44.69 (41.51-48.08)	834847 (764565-906225)	43.30 (39.70-46.95)	0.40 (0.33-0.48)	-1.01 (-1.09--0.94)
High SDI	567134 (549837-582623)	54.14 (52.50-55.58)	744039 (706599-773625)	41.56 (39.85-43.13)	739299 (698771-772933)	40.05 (38.17-41.73)	0.17 (0.13-0.21)	-0.97 (-1.01--0.94)

## Sheet: Table S5
Table S5. The incidence, prevalence, deaths, and DALYs of lip and oral cavity cancer of 21 regions in 1990, 2019, and 2021.
Regions	Number of cases (95% UI) of incidence			Age-standardized rate/100000 (95% UI) of incidence			Number of cases (95% UI) of prevalence			Age-standardized rate/100000 (95% UI) of prevalence			Number of cases (95% UI) of deaths			Age-standardized rate/100000 (95% UI) of deaths			Number of cases (95% UI) of DALYs			Age-standardized rate/100000 (95% UI) of DALYs
	1990	2019	2021	1990	2019	2021	1990	2019	2021	1990	2019	2021	1990	2019	2021	1990	2019	2021	1990	2019	2021	1990	2019	2021
Western Sub-Saharan Africa	940 (762,1099)	2615 (2068,3211)	2820 (2217,3443)	1.02 (0.84,1.19)	1.30 (1.05,1.56)	1.31 (1.06,1.57)	2170 (1735,2553)	6891 (5333,8650)	7549 (5755,9413)	2.12 (1.70,2.49)	2.98 (2.35,3.67)	3.06 (2.41,3.75)	719 (587,842)	1847 (1484,2242)	1956 (1558,2359)	0.83 (0.69,0.97)	0.99 (0.82,1.18)	0.99 (0.81,1.17)	21899 (17651,25674)	57174 (44585,70895)	60898 (46882,74961)	22.16 (17.98,25.94)	25.92 (20.70,31.58)	25.93 (20.51,31.40)
Western Europe	31991 (30659,33258)	47467 (44103,49875)	46069 (42749,48718)	6.07 (5.82,6.31)	5.94 (5.61,6.21)	5.62 (5.28,5.91)	143930 (138625,149533)	235623 (221127,246000)	228216 (213878,240060)	28.22 (27.17,29.33)	31.42 (29.78,32.69)	29.73 (28.14,31.14)	12607 (12110,13022)	14587 (13250,15411)	14227 (12881,15084)	2.32 (2.23,2.40)	1.65 (1.53,1.73)	1.56 (1.44,1.64)	346860 (333308,359028)	338826 (317801,355291)	326628 (304681,344004)	67.81 (65.26,70.13)	44.11 (41.82,46.02)	41.47 (39.12,43.47)
Tropical Latin America	3439 (3267,3602)	9348 (8889,9764)	9815 (9162,10428)	3.60 (3.41,3.78)	3.78 (3.58,3.95)	3.76 (3.50,3.99)	9497 (9033,9936)	29995 (28653,31331)	32003 (30164,33901)	9.16 (8.71,9.60)	11.93 (11.40,12.46)	12.11 (11.40,12.83)	2311 (2193,2425)	5543 (5229,5790)	5714 (5313,6066)	2.55 (2.41,2.67)	2.27 (2.14,2.37)	2.21 (2.05,2.35)	69447 (66330,72826)	151644 (144915,158389)	157921 (148727,167280)	68.82 (65.51,72.23)	60.47 (57.77,63.16)	59.87 (56.35,63.39)
Southern Sub-Saharan Africa	1138 (877,1347)	2375 (2102,2630)	2507 (2208,2801)	3.92 (3.00,4.68)	4.00 (3.57,4.41)	4.05 (3.58,4.49)	3092 (2426,3626)	6704 (5868,7520)	7128 (6251,8030)	9.82 (7.60,11.59)	10.50 (9.24,11.71)	10.71 (9.43,12.02)	772 (587,923)	1540 (1371,1699)	1605 (1418,1788)	2.80 (2.11,3.36)	2.72 (2.44,3.00)	2.72 (2.43,3.03)	24312 (18794,28940)	47303 (41579,52839)	49628 (43455,55690)	79.72 (60.88,95.32)	75.90 (67.07,84.22)	76.37 (67.34,85.36)
Southern Latin America	1361 (1247,1482)	2266 (2077,2462)	2177 (1970,2383)	2.93 (2.69,3.19)	2.76 (2.53,3.00)	2.56 (2.32,2.80)	4178 (3837,4538)	8171 (7458,8883)	7875 (7116,8645)	8.88 (8.16,9.64)	10.20 (9.32,11.08)	9.48 (8.58,10.41)	789 (724,860)	1137 (1042,1234)	1074 (975,1171)	1.72 (1.59,1.87)	1.36 (1.25,1.47)	1.23 (1.12,1.35)	21908 (20021,23803)	28132 (25788,30571)	26652 (24190,29219)	46.94 (42.93,50.90)	34.78 (31.90,37.80)	31.76 (28.82,34.80)
Southeast Asia	9187 (8040,10245)	25776 (22989,28900)	27648 (23815,31578)	3.52 (3.10,3.91)	4.14 (3.72,4.63)	4.19 (3.64,4.77)	27164 (23869,30398)	91991 (81772,103889)	98531 (84512,113953)	9.23 (8.12,10.30)	13.69 (12.25,15.41)	13.90 (11.95,16.06)	6096 (5308,6821)	14496 (12937,16234)	15401 (13307,17499)	2.52 (2.22,2.80)	2.49 (2.23,2.78)	2.49 (2.16,2.82)	178289 (154261,200931)	401559 (356105,451907)	422231 (365828,481880)	63.40 (55.13,71.04)	61.23 (54.47,68.69)	60.97 (52.95,69.50)
South Asia	49608 (44764,54896)	141632 (127108,155975)	152646 (131077,170703)	7.90 (7.08,8.73)	9.58 (8.64,10.55)	9.79 (8.48,10.90)	122434 (111427,135083)	410285 (365106,452364)	447882 (382112,503422)	17.38 (15.76,19.13)	25.95 (23.30,28.59)	26.95 (23.13,30.22)	36682 (32923,40661)	92173 (83097,101679)	97154 (84355,108405)	6.20 (5.54,6.85)	6.53 (5.91,7.19)	6.52 (5.69,7.27)	1185410 (1073536,1311139)	2813920 (2505243,3124493)	2964855 (2541835,3330176)	174.46 (156.86,192.99)	182.05 (163.14,201.60)	182.29 (157.06,203.68)
Oceania	60 (44,77)	174 (130,221)	184 (135,236)	1.87 (1.39,2.35)	2.22 (1.67,2.78)	2.20 (1.65,2.78)	179 (130,227)	532 (399,676)	563 (420,722)	4.65 (3.43,5.90)	5.82 (4.41,7.31)	5.80 (4.38,7.38)	40 (29,51)	114 (83,146)	120 (87,155)	1.38 (1.02,1.74)	1.60 (1.19,2.02)	1.58 (1.17,2.02)	1348 (958,1754)	3828 (2763,4927)	4005 (2876,5239)	37.51 (27.14,47.89)	43.87 (32.12,55.70)	43.26 (31.42,55.93)
North Africa and Middle East	1836 (1615,2089)	5962 (5438,6650)	6327 (5580,7235)	1.06 (0.92,1.19)	1.34 (1.21,1.48)	1.34 (1.18,1.52)	5394 (4786,6219)	22983 (20833,25713)	24545 (21526,28273)	2.71 (2.39,3.09)	4.66 (4.23,5.18)	4.69 (4.15,5.38)	1202 (1048,1361)	2961 (2692,3271)	3089 (2728,3518)	0.75 (0.65,0.84)	0.72 (0.66,0.80)	0.71 (0.63,0.81)	36036 (31674,41787)	85726 (77569,95497)	89540 (78519,102823)	19.04 (16.68,21.71)	18.01 (16.38,20.03)	17.74 (15.64,20.22)
High-income North America	24126 (23179,24790)	35466 (33253,36900)	36565 (34332,38155)	7.17 (6.92,7.36)	5.89 (5.57,6.11)	5.86 (5.54,6.09)	123453 (119575,126381)	191990 (182564,198822)	197419 (187716,205140)	37.37 (36.33,38.23)	32.85 (31.44,33.96)	32.59 (31.12,33.77)	6810 (6496,7010)	8614 (7929,9021)	8855 (8161,9271)	1.98 (1.89,2.03)	1.35 (1.26,1.41)	1.34 (1.24,1.40)	176202 (170278,181404)	204881 (194334,213708)	208747 (198195,218648)	53.79 (52.15,55.30)	34.72 (33.10,36.11)	34.23 (32.63,35.78)
High-income Asia Pacific	5918 (5643,6147)	17858 (15654,19338)	18190 (15885,19823)	2.94 (2.79,3.06)	4.29 (3.89,4.60)	4.23 (3.80,4.53)	20976 (20119,21796)	59720 (53830,64282)	60153 (54034,65073)	10.23 (9.80,10.63)	16.98 (15.57,18.16)	16.77 (15.30,18.02)	1977 (1872,2049)	5755 (4869,6280)	5917 (4978,6492)	1.01 (0.95,1.05)	1.16 (1.02,1.25)	1.14 (1.00,1.23)	53404 (51574,55281)	107193 (96282,114479)	108025 (96340,116039)	26.22 (25.27,27.15)	27.43 (25.31,28.96)	26.82 (24.59,28.51)
Eastern Sub-Saharan Africa	2582 (2247,2946)	5862 (4799,6996)	6337 (5060,7633)	3.24 (2.84,3.66)	3.35 (2.79,3.93)	3.41 (2.77,4.04)	5857 (5113,6673)	15721 (12663,18971)	17284 (13571,21137)	6.46 (5.68,7.33)	7.75 (6.36,9.24)	8.00 (6.40,9.58)	2017 (1768,2308)	4231 (3474,5018)	4492 (3620,5418)	2.69 (2.37,3.06)	2.61 (2.19,3.04)	2.61 (2.15,3.07)	63267 (55142,72793)	133843 (107529,162133)	143024 (112392,174329)	72.62 (63.65,83.24)	69.44 (56.84,82.82)	69.68 (55.98,84.13)
Eastern Europe	13202 (12693,13983)	21518 (20491,22816)	21039 (19042,23091)	4.74 (4.56,5.02)	6.64 (6.33,7.04)	6.46 (5.86,7.09)	32742 (31288,35020)	63168 (59634,67458)	61764 (55838,67693)	11.85 (11.33,12.66)	20.14 (19.06,21.47)	19.62 (17.78,21.52)	7191 (6920,7572)	9263 (8798,9820)	9009 (8173,9925)	2.59 (2.49,2.73)	2.77 (2.63,2.94)	2.67 (2.42,2.94)	218629 (210259,232557)	270885 (256594,287717)	262248 (236250,289742)	78.53 (75.57,83.65)	84.63 (80.10,89.86)	81.71 (73.49,90.43)
East Asia	16021 (13746,18301)	59356 (48366,71902)	63515 (51900,77073)	1.78 (1.54,2.02)	2.89 (2.36,3.48)	2.92 (2.39,3.52)	45701 (39379,51928)	233088 (192971,277014)	250064 (206079,300703)	4.57 (3.95,5.19)	11.17 (9.25,13.25)	11.42 (9.45,13.66)	10469 (8942,11942)	25188 (20400,30414)	26513 (21532,32205)	1.25 (1.08,1.41)	1.25 (1.01,1.50)	1.23 (1.01,1.49)	315772 (267868,362040)	671239 (551105,818441)	697684 (563155,853798)	32.96 (28.12,37.65)	32.23 (26.46,39.06)	31.88 (25.83,38.82)
Central Sub-Saharan Africa	465 (358,602)	1199 (919,1516)	1307 (997,1674)	1.99 (1.59,2.50)	2.17 (1.67,2.78)	2.22 (1.69,2.84)	1043 (794,1356)	3121 (2360,3940)	3470 (2627,4488)	3.85 (2.99,4.93)	4.81 (3.68,6.13)	5.00 (3.82,6.37)	366 (285,474)	885 (677,1135)	951 (721,1224)	1.69 (1.36,2.10)	1.74 (1.33,2.25)	1.76 (1.33,2.30)	11519 (8891,15029)	27979 (21103,36162)	30187 (22816,39392)	44.36 (34.85,57.10)	45.18 (34.53,57.95)	45.66 (34.71,58.78)
Central Latin America	1530 (1477,1577)	4107 (3882,4324)	4443 (3947,4966)	1.83 (1.76,1.88)	1.72 (1.62,1.81)	1.77 (1.58,1.98)	4136 (3997,4264)	13522 (12847,14209)	14707 (13023,16594)	4.41 (4.26,4.54)	5.51 (5.23,5.78)	5.72 (5.07,6.45)	1052 (1014,1084)	2394 (2251,2530)	2553 (2272,2856)	1.34 (1.28,1.38)	1.03 (0.96,1.08)	1.04 (0.92,1.16)	28302 (27435,29080)	60015 (57077,63321)	64215 (57048,72384)	31.47 (30.44,32.39)	24.63 (23.41,25.97)	25.13 (22.32,28.30)
Central Europe	6364 (6076,6684)	11541 (10967,12121)	11405 (10502,12286)	4.32 (4.13,4.53)	5.77 (5.48,6.05)	5.64 (5.19,6.10)	19526 (18539,20432)	43121 (40848,45335)	42578 (38925,46197)	13.15 (12.50,13.76)	22.28 (21.12,23.43)	21.82 (19.92,23.69)	4117 (3937,4306)	6089 (5784,6357)	6002 (5521,6458)	2.83 (2.70,2.95)	2.97 (2.83,3.10)	2.90 (2.67,3.12)	122196 (116995,127870)	162328 (154838,169002)	158445 (145874,170985)	83.11 (79.62,86.84)	85.17 (81.22,88.68)	82.62 (76.00,89.25)
Central Asia	1264 (1177,1371)	2010 (1832,2206)	2058 (1801,2355)	2.59 (2.40,2.82)	2.47 (2.25,2.71)	2.41 (2.11,2.74)	3584 (3359,3874)	6561 (5993,7234)	6704 (5857,7589)	7.03 (6.56,7.62)	7.63 (6.97,8.39)	7.41 (6.49,8.35)	894 (828,974)	1261 (1151,1382)	1285 (1124,1461)	1.87 (1.72,2.05)	1.60 (1.46,1.76)	1.56 (1.36,1.77)	27174 (25373,29368)	37645 (34333,41381)	38199 (33257,43856)	53.46 (49.82,57.84)	43.71 (39.89,48.04)	42.26 (36.89,48.31)
Caribbean	1069 (1002,1143)	2062 (1869,2284)	2112 (1824,2407)	4.10 (3.85,4.38)	3.96 (3.59,4.39)	3.92 (3.38,4.45)	3165 (2979,3356)	6892 (6246,7551)	7055 (6075,8094)	11.70 (11.01,12.41)	13.28 (12.03,14.55)	13.12 (11.32,15.05)	664 (620,715)	1176 (1056,1315)	1202 (1042,1376)	2.62 (2.45,2.81)	2.25 (2.02,2.52)	2.22 (1.92,2.54)	17268 (16040,18899)	30109 (26703,34002)	30477 (26006,35575)	64.89 (60.29,70.91)	57.85 (51.24,65.29)	56.57 (48.30,66.02)
Australasia	1692 (1555,1832)	3407 (3082,3754)	3469 (3088,3841)	7.34 (6.75,7.93)	7.28 (6.61,8.00)	7.00 (6.25,7.72)	8540 (7868,9235)	19067 (17193,21016)	19361 (17292,21471)	37.22 (34.26,40.30)	42.24 (38.18,46.41)	40.59 (36.55,44.88)	421 (391,449)	705 (632,770)	720 (644,794)	1.82 (1.69,1.94)	1.38 (1.25,1.51)	1.33 (1.19,1.46)	11123 (10354,11990)	16554 (15077,18027)	16714 (15055,18428)	48.70 (45.28,52.49)	35.75 (32.63,38.89)	34.17 (31.05,37.61)
Andean Latin America	284 (247,323)	949 (789,1118)	946 (753,1166)	1.34 (1.17,1.53)	1.65 (1.37,1.94)	1.58 (1.26,1.95)	718 (625,814)	3135 (2594,3734)	3159 (2493,3920)	3.08 (2.67,3.48)	5.31 (4.40,6.33)	5.12 (4.04,6.36)	207 (180,235)	550 (458,649)	538 (426,659)	1.02 (0.90,1.17)	0.97 (0.81,1.15)	0.92 (0.73,1.13)	5839 (5066,6626)	13832 (11590,16281)	13749 (10902,16887)	25.86 (22.38,29.44)	23.67 (19.80,27.90)	22.55 (17.89,27.68)

## Sheet: Table S6
Table S6. The results of the incidence, prevalence, deaths, and DALYsof lip and oral cavity cancer in 21 regions using K_mean analysis.
Regions	Incidence		Prevalence		Deaths		DALYs
	Age-standardized 1990-2021 EAPC (95% CI)	Value	Age-standardized 1990-2021 EAPC (95% CI)	Value	Age-standardized 1990-2021 EAPC (95% CI)	Value	Age-standardized 1990-2021 EAPC (95% CI)	Value
Western Sub-Saharan Africa	0.80 (0.74-0.86)	1.31441	1.17 (1.04-1.30)	3.06015	0.58 (0.53-0.64)	0.989687	0.49 (0.43-0.55)	25.9303
Western Europe	-0.19 (-0.25--0.12)	5.61746	0.26 (0.16-0.37)	29.7296	-1.26 (-1.34--1.19)	1.55928	-1.61 (-1.67--1.56)	41.4742
Tropical Latin America	0.07 (-0.03-0.17)	3.76024	0.79 (0.70-0.89)	12.1149	-0.45 (-0.56--0.35)	2.20999	-0.52 (-0.65--0.39)	59.8669
Southern Sub-Saharan Africa	-0.03 (-0.17-0.12)	4.0512	0.14 (0.08-0.20)	10.7148	-0.24 (-0.47-0.00)	2.72308	-0.29 (-0.52--0.06)	76.3721
Southern Latin America	-0.17 (-0.4-0.06)	2.55506	0.49 (0.23-0.75)	9.47936	-0.73 (-0.95--0.51)	1.23413	-0.97 (-1.20--0.74)	31.7632
Southeast Asia	0.42 (0.37-0.47)	4.19263	1.16 (1.08-1.25)	13.9003	-0.18 (-0.23--0.12)	2.48808	-0.25 (-0.30--0.20)	60.9747
South Asia	0.57 (0.45-0.68)	9.79143	1.34 (1.19-1.50)	26.947	0.03 (-0.05-0.11)	6.52065	0.03 (-0.04-0.09)	182.291
Oceania	0.68 (0.58-0.78)	2.19753	0.81 (0.70-0.92)	5.79815	0.64 (0.55-0.73)	1.58306	0.66 (0.58-0.75)	43.2604
North Africa and Middle East	0.84 (0.78-0.9)	1.33711	1.86 (1.77-1.95)	4.6937	-0.12 (-0.17--0.08)	0.713737	-0.21 (-0.24--0.18)	17.7381
High-income North America	-0.64 (-0.73--0.54)	5.85536	-0.40 (-0.47--0.33)	32.5873	-1.23 (-1.4--1.06)	1.33867	-1.42 (-1.59--1.25)	34.2289
High-income Asia Pacific	1.09 (0.77-1.41)	4.22809	1.71 (1.39-2.04)	16.773	0.05 (-0.29-0.40)	1.13692	-0.27 (-0.62-0.09)	26.8156
Eastern Sub-Saharan Africa	0.03 (-0.05-0.11)	3.40575	0.59 (0.44-0.75)	7.99913	-0.20 (-0.24--0.15)	2.61248	-0.26 (-0.31--0.21)	69.6809
Eastern Europe	0.67 (0.47-0.87)	6.46019	1.46 (1.22-1.70)	19.6212	-0.36 (-0.55--0.17)	2.6701	-0.36 (-0.56--0.16)	81.7076
East Asia	1.87 (1.7-2.03)	2.919	3.32 (3.18-3.45)	11.4232	0.08 (-0.04-0.19)	1.2333	0.01 (-0.10-0.13)	31.8774
Central Sub-Saharan Africa	0.31 (0.15-0.47)	2.21509	0.84 (0.59-1.09)	5.00083	0.11 (0.00-0.22)	1.7595	0.08 (-0.03-0.19)	45.6604
Central Latin America	-0.28 (-0.39--0.17)	1.77341	0.72 (0.63-0.81)	5.71811	-0.96 (-1.07--0.85)	1.03862	-0.90 (-1.01--0.79)	25.1282
Central Europe	0.8 (0.7-0.91)	5.64359	1.59 (1.44-1.74)	21.8157	0.01 (-0.06-0.09)	2.89812	-0.15 (-0.26--0.03)	82.6221
Central Asia	-0.19 (-0.45-0.06)	2.40697	0.25 (-0.09-0.60)	7.4125	-0.61 (-0.79--0.43)	1.55564	-0.82 (-0.98--0.65)	42.2648
Caribbean	0.07 (-0.03-0.18)	3.91528	0.66 (0.54-0.78)	13.1218	-0.30 (-0.41--0.19)	2.21814	-0.22 (-0.34--0.11)	56.5687
Australasia	-0.15 (-0.34-0.05)	6.99589	0.32 (0.17-0.47)	40.5888	-0.97 (-1.25--0.69)	1.32705	-1.11 (-1.36--0.85)	34.1668
Andean Latin America	0.61 (0.44-0.78)	1.58024	1.86 (1.69-2.02)	5.11736	-0.29 (-0.43--0.16)	0.919464	-0.41 (-0.55--0.27)	22.5468

## Sheet: Table S7
Table S7. The incidence, prevalence, deaths, and DALYs of lip and oral cavity cancer of 204 countries in 1990, 2019, 2021, and its trend from 1990 to 2021.
Countries	Number of cases (95% UI) of incidence			Age-standardized rate/100000 (95% UI) of incidence			Number of cases (95% UI) of prevalence			Age-standardized rate/100000 (95% UI) of prevalence			Number of cases (95% UI) of deaths			Age-standardized rate/100000 (95% UI) of deaths			Number of cases (95% UI) of DALYs			Age-standardized rate/100000 (95% UI) of DALYs			Age-standardized 1990-2021 EAPC (95% CI)
	1990	2019	2021	1990	2019	2021	1990	2019	2021	1990	2019	2021	1990	2019	2021	1990	2019	2021	1990	2019	2021	1990	2019	2021	Incidence	Prevalence	Deaths	DALYs
Zimbabwe	101 (78-125)	258 (198-335)	269 (202-358)	2.36 (1.85-2.90)	3.42 (2.68-4.39)	3.38 (2.61-4.40)	259 (200-325)	690 (515-907)	726 (538-971)	5.40 (4.18-6.74)	7.89 (5.95-10.35)	7.91 (5.96-10.52)	71 (55-89)	183 (143-236)	189 (144-249)	1.77 (1.39-2.17)	2.63 (2.10-3.33)	2.57 (2.02-3.29)	2171 (1652-2744)	6148 (4687-8025)	6422 (4795-8455)	47.15 (36.35-59.00)	74.15 (57.60-95.89)	73.52 (56.32-96.53)	1.37 (0.95-1.80)	1.38 (1.06-1.70)	1.55 (1.14-1.97)	1.81 (1.34-2.29)
Zambia	113 (92-141)	465 (210-743)	499 (218-795)	3.59 (2.89-4.44)	5.94 (2.87-9.14)	5.91 (2.84-9.10)	269 (217-334)	1304 (557-2158)	1422 (589-2335)	7.42 (5.96-9.23)	14.37 (6.60-22.80)	14.49 (6.46-23.16)	87 (70-108)	326 (147-514)	344 (152-546)	2.94 (2.38-3.64)	4.49 (2.20-6.90)	4.41 (2.17-6.72)	2862 (2310-3590)	11277 (4770-18297)	11971 (4903-19426)	82.39 (66.42-102.29)	130.94 (58.84-205.94)	128.59 (57.07-203.23)	1.92 (1.49-2.34)	2.61 (2-3.23)	1.59 (1.25-1.93)	1.76 (1.37-2.15)
Yemen	43 (28-62)	120 (83-167)	130 (90-179)	0.84 (0.55-1.18)	0.85 (0.59-1.17)	0.87 (0.60-1.18)	105 (67-157)	352 (241-493)	385 (266-540)	1.80 (1.18-2.63)	2.12 (1.46-2.95)	2.16 (1.50-3.00)	32 (20-46)	80 (55-111)	86 (59-118)	0.66 (0.43-0.93)	0.63 (0.43-0.86)	0.63 (0.44-0.85)	975 (627-1445)	2415 (1654-3422)	2596 (1778-3687)	17.41 (11.21-25.33)	15.57 (10.80-21.67)	15.65 (10.86-21.57)	0.11 (0.05-0.17)	0.63 (0.52-0.75)	-0.21 (-0.26--0.16)	-0.41 (-0.46--0.36)
Viet Nam	1864 (1449-2345)	5667 (4366-7140)	6156 (4649-7798)	4.54 (3.56-5.70)	5.78 (4.49-7.15)	5.91 (4.55-7.36)	5607 (4282-7057)	22393 (17213-28662)	24456 (18267-31538)	12.97 (9.98-16.39)	21.61 (16.72-27.32)	22.28 (16.79-28.38)	1238 (972-1560)	2913 (2263-3615)	3096 (2371-3894)	3.12 (2.47-3.90)	3.13 (2.47-3.79)	3.13 (2.44-3.84)	34968 (26773-44267)	84821 (64191-107865)	89683 (66736-115436)	82.94 (63.88-104.82)	83.40 (64.27-104.87)	83.23 (63.08-106.35)	0.59 (0.44-0.75)	1.54 (1.37-1.72)	-0.25 (-0.39--0.11)	-0.19 (-0.3--0.07)
Venezuela (Bolivarian Republic of)	214 (202-226)	683 (547-839)	726 (561-932)	2.17 (2.05-2.29)	2.37 (1.90-2.90)	2.44 (1.90-3.13)	596 (562-635)	2249 (1748-2771)	2354 (1782-3053)	5.47 (5.14-5.81)	7.55 (5.90-9.28)	7.72 (5.87-9.99)	144 (136-152)	404 (328-492)	431 (332-546)	1.55 (1.46-1.63)	1.43 (1.17-1.74)	1.48 (1.14-1.87)	3932 (3736-4151)	10381 (8340-12819)	11038 (8367-14081)	37.57 (35.64-39.61)	35.10 (28.31-43.14)	36.33 (27.69-46.26)	0.15 (0.01-0.30)	0.98 (0.81-1.14)	-0.42 (-0.58--0.25)	-0.37 (-0.53--0.21)
Vanuatu	1 (1-2)	4 (3-5)	4 (3-5)	1.64 (1.17-2.17)	2.02 (1.61-2.66)	2.05 (1.63-2.74)	3 (2-4)	10 (8-14)	11 (9-15)	3.78 (2.69-5.20)	4.91 (3.83-6.56)	5.05 (3.91-6.76)	1 (1-1)	2 (2-3)	3 (2-4)	1.27 (0.92-1.64)	1.54 (1.23-2.00)	1.55 (1.24-2.05)	26 (18-36)	82 (63-115)	89 (68-123)	34.16 (24.30-46.28)	42.10 (32.93-56.65)	42.31 (33.04-57.19)	0.77 (0.68-0.86)	0.87 (0.69-1.04)	0.74 (0.67-0.81)	0.76 (0.67-0.84)
Uzbekistan	227 (183-274)	609 (518-720)	649 (516-793)	1.89 (1.49-2.30)	2.32 (1.97-2.76)	2.31 (1.83-2.86)	659 (543-782)	1929 (1629-2267)	2048 (1624-2516)	5.15 (4.21-6.18)	6.69 (5.66-7.88)	6.66 (5.31-8.18)	163 (127-200)	398 (335-473)	421 (334-521)	1.39 (1.06-1.74)	1.59 (1.34-1.90)	1.57 (1.25-1.96)	4876 (4008-5830)	12392 (10467-14572)	13043 (10445-16014)	38.56 (31.43-46.94)	43.74 (36.82-51.84)	43.19 (34.25-53.50)	0.56 (0.34-0.79)	0.75 (0.45-1.05)	0.25 (0.06-0.44)	0.20 (0.01-0.39)
Uruguay	175 (159-191)	239 (215-265)	245 (218-270)	4.63 (4.22-5.06)	4.78 (4.31-5.28)	4.79 (4.29-5.30)	552 (501-607)	853 (772-949)	880 (786-976)	15.02 (13.62-16.61)	18.34 (16.56-20.33)	18.55 (16.59-20.62)	97 (89-104)	120 (109-131)	121 (109-133)	2.52 (2.33-2.73)	2.24 (2.03-2.46)	2.22 (2.01-2.44)	2557 (2353-2779)	2817 (2557-3129)	2854 (2581-3150)	68.98 (63.29-75.12)	58.63 (53.32-65.05)	58.25 (52.69-64.33)	0.13 (0.01-0.24)	0.73 (0.60-0.86)	-0.35 (-0.45--0.25)	-0.52 (-0.62--0.42)
United States Virgin Islands	3 (2-3)	4 (3-5)	3 (2-4)	2.95 (2.36-3.64)	2.26 (1.67-2.99)	1.92 (1.39-2.60)	8 (6-10)	11 (8-15)	9 (7-13)	8.46 (6.73-10.58)	7.60 (5.65-9.86)	6.44 (4.74-8.58)	2 (1-2)	2 (2-3)	2 (1-2)	1.87 (1.51-2.32)	1.27 (0.93-1.70)	1.07 (0.77-1.44)	45 (36-56)	52 (38-71)	43 (31-60)	48.65 (39.22-59.68)	34.67 (25.59-45.68)	28.83 (20.93-39.08)	-1.39 (-1.61--1.16)	-0.86 (-1.04--0.67)	-1.77 (-2.02--1.53)	-1.57 (-1.78--1.35)
United States of America	21844 (20955-22434)	32040 (30176-33263)	33258 (31297-34659)	7.17 (6.91-7.35)	5.97 (5.66-6.18)	5.97 (5.65-6.21)	112741 (108857-115362)	174870 (166534-180706)	180955 (172304-187914)	37.78 (36.67-38.63)	33.51 (32.09-34.52)	33.44 (31.97-34.65)	6090 (5774-6268)	7614 (7009-7963)	7887 (7260-8269)	1.95 (1.86-2.01)	1.34 (1.25-1.40)	1.34 (1.24-1.40)	157746 (152604-162246)	182403 (173197-190063)	187169 (177445-195198)	53.32 (51.75-54.77)	34.66 (33.08-36.02)	34.41 (32.80-35.81)	-0.60 (-0.70--0.50)	-0.37 (-0.45--0.30)	-1.2 (-1.38--1.03)	-1.40 (-1.57--1.23)
United Republic of Tanzania	463 (338-605)	877 (601-1210)	949 (625-1311)	3.97 (2.94-5.12)	3.32 (2.31-4.56)	3.38 (2.28-4.63)	1116 (801-1486)	2351 (1587-3267)	2586 (1695-3634)	8.64 (6.24-11.40)	7.92 (5.41-10.93)	8.17 (5.44-11.35)	349 (256-455)	630 (436-868)	669 (450-929)	3.15 (2.34-4.02)	2.53 (1.78-3.44)	2.54 (1.76-3.45)	10950 (7897-14463)	19597 (13183-27230)	20941 (13453-29425)	87.72 (64.20-114.97)	68.62 (47.22-94.99)	68.85 (45.76-95.69)	-0.78 (-0.86--0.69)	-0.42 (-0.55--0.29)	-0.92 (-0.99--0.84)	-1.02 (-1.1--0.94)
United Kingdom	3550 (3429-3639)	7362 (6906-7611)	7140 (6688-7435)	4.28 (4.14-4.38)	6.58 (6.24-6.77)	6.21 (5.90-6.43)	15912 (15489-16294)	38518 (36533-39667)	37305 (35435-38666)	20.09 (19.61-20.53)	36.42 (34.91-37.40)	34.34 (32.95-35.41)	1368 (1313-1402)	2166 (1996-2249)	2100 (1932-2190)	1.57 (1.51-1.61)	1.74 (1.63-1.80)	1.64 (1.53-1.70)	33264 (32228-34115)	50238 (47573-51957)	48408 (45710-50333)	41.41 (40.26-42.42)	45.93 (43.97-47.39)	43.12 (41.20-44.65)	1.46 (1.33-1.59)	2.04 (1.91-2.17)	0.26 (0.09-0.43)	0.25 (0.11-0.40)
United Arab Emirates	18 (13-28)	150 (107-201)	130 (96-173)	2.93 (2.06-4.41)	4.27 (3.32-5.40)	2.96 (2.27-3.74)	66 (47-100)	638 (456-854)	553 (406-743)	7.64 (5.32-11.80)	12.21 (9.44-15.58)	8.77 (6.73-11.17)	10 (7-15)	66 (47-89)	57 (42-75)	2.02 (1.41-3.05)	2.58 (2.04-3.26)	1.76 (1.35-2.22)	391 (277-590)	2520 (1756-3387)	2151 (1575-2847)	51.00 (35.60-79.66)	53.88 (41.51-69.82)	37.62 (28.81-47.41)	1.38 (0.97-1.80)	1.29 (0.93-1.66)	1.09 (0.63-1.55)	0.14 (-0.21-0.49)
Ukraine	3128 (2735-3807)	4932 (4027-6043)	4654 (3341-6284)	4.41 (3.85-5.41)	6.87 (5.59-8.36)	6.48 (4.64-8.79)	9524 (8253-11611)	16768 (13714-20591)	15733 (11215-21349)	13.60 (11.73-16.59)	23.84 (19.39-29.03)	22.38 (16.00-30.27)	1546 (1339-1908)	2149 (1723-2620)	2018 (1422-2766)	2.17 (1.88-2.69)	2.95 (2.35-3.59)	2.77 (1.94-3.81)	47217 (40420-59118)	64615 (50878-79235)	60764 (42238-84629)	67.23 (57.64-84.39)	93.09 (72.93-114.40)	87.89 (60.86-122.30)	1.21 (0.97-1.45)	1.68 (1.43-1.93)	0.64 (0.40-0.88)	0.67 (0.41-0.93)
Uganda	284 (216-364)	726 (519-939)	800 (554-1050)	4.13 (3.18-5.26)	4.61 (3.41-5.86)	4.73 (3.43-6.15)	645 (480-840)	1976 (1380-2591)	2214 (1512-2966)	8.42 (6.35-10.83)	10.76 (7.65-13.87)	11.21 (7.82-14.74)	218 (165-279)	513 (372-659)	553 (389-726)	3.33 (2.56-4.25)	3.53 (2.66-4.48)	3.56 (2.62-4.59)	6790 (5055-8849)	16831 (11717-22027)	18267 (12449-24582)	91.66 (69.48-118.71)	96.60 (69.58-124.08)	97.63 (68.16-128.45)	0.03 (-0.12-0.17)	0.53 (0.39-0.66)	-0.19 (-0.36--0.02)	-0.27 (-0.47--0.08)
Tuvalu	0 (0-0)	0 (0-0)	0 (0-0)	1.82 (1.44-2.36)	2.45 (1.96-3.09)	2.49 (2.00-3.14)	0 (0-0)	1 (1-1)	1 (1-1)	4.29 (3.22-5.68)	6.85 (5.31-8.75)	7.11 (5.52-9.10)	0 (0-0)	0 (0-0)	0 (0-0)	1.42 (1.14-1.83)	1.71 (1.39-2.17)	1.72 (1.38-2.18)	3 (2-4)	5 (4-7)	5 (4-7)	38.87 (29.96-52.19)	46.98 (37.06-61.41)	47.32 (37.08-61.06)	1.08 (1.05-1.12)	1.67 (1.63-1.70)	0.74 (0.69-0.79)	0.77 (0.72-0.81)
Turkmenistan	71 (62-80)	142 (109-183)	149 (112-198)	3.49 (3.06-3.93)	3.44 (2.66-4.40)	3.44 (2.60-4.55)	195 (171-221)	449 (342-582)	473 (353-639)	8.85 (7.73-10.01)	10.19 (7.80-13.10)	10.22 (7.68-13.78)	52 (45-58)	93 (72-120)	96 (73-129)	2.66 (2.31-3.00)	2.34 (1.84-2.98)	2.31 (1.77-3.06)	1624 (1420-1822)	2925 (2271-3804)	3035 (2283-4102)	75.03 (65.50-84.42)	66.51 (51.82-86.19)	65.88 (49.88-88.57)	-0.17 (-0.56-0.22)	0.47 (0.01-0.93)	-0.6 (-0.95--0.25)	-0.57 (-0.93--0.22)
Turkey	485 (388-613)	1253 (1023-1482)	1335 (1035-1676)	1.35 (1.09-1.69)	1.42 (1.16-1.67)	1.44 (1.12-1.80)	1384 (1090-1777)	4897 (3950-5785)	5266 (4020-6681)	3.45 (2.75-4.39)	5.37 (4.34-6.35)	5.51 (4.21-6.97)	324 (259-411)	610 (504-720)	638 (496-786)	0.97 (0.78-1.21)	0.71 (0.59-0.84)	0.71 (0.56-0.87)	9482 (7501-12221)	15464 (12660-18303)	16168 (12417-20253)	24.59 (19.61-31.38)	17.15 (14.07-20.27)	17.09 (13.12-21.33)	0.06 (-0.07-0.18)	1.46 (1.37-1.56)	-1.24 (-1.41--1.07)	-1.46 (-1.59--1.33)
Tunisia	115 (89-142)	338 (243-468)	359 (254-497)	2.25 (1.75-2.75)	2.66 (1.93-3.65)	2.68 (1.90-3.69)	365 (282-452)	1317 (929-1831)	1399 (981-1966)	6.54 (5.04-8.07)	10.03 (7.12-13.91)	10.14 (7.13-14.21)	69 (53-85)	163 (117-223)	170 (121-236)	1.43 (1.12-1.75)	1.32 (0.96-1.79)	1.31 (0.95-1.80)	1961 (1504-2441)	4349 (3088-6008)	4541 (3198-6307)	36.36 (27.91-45.13)	33.45 (23.95-45.98)	33.21 (23.58-45.88)	0.43 (0.39-0.48)	1.23 (1.13-1.33)	-0.43 (-0.50--0.36)	-0.44 (-0.50--0.38)
Trinidad and Tobago	23 (21-24)	40 (34-47)	42 (32-53)	2.71 (2.55-2.87)	2.16 (1.85-2.53)	2.17 (1.66-2.76)	59 (55-62)	124 (105-145)	129 (96-166)	6.64 (6.22-7.06)	6.70 (5.69-7.83)	6.74 (5.04-8.70)	16 (15-16)	24 (21-28)	25 (19-32)	1.93 (1.83-2.04)	1.31 (1.13-1.53)	1.32 (1.01-1.66)	413 (389-436)	647 (551-758)	667 (504-859)	48.03 (45.29-50.72)	34.84 (29.66-40.82)	34.85 (26.32-44.90)	-0.69 (-0.86--0.52)	0.13 (-0.04-0.31)	-1.27 (-1.44--1.11)	-1.11 (-1.27--0.94)
Tonga	1 (1-1)	2 (1-3)	2 (1-3)	1.81 (1.23-2.34)	2.37 (1.69-3.21)	2.41 (1.71-3.29)	3 (2-4)	6 (4-8)	6 (4-9)	4.96 (3.44-6.43)	7.10 (4.95-9.66)	7.31 (5.04-10.21)	1 (0-1)	1 (1-2)	1 (1-2)	1.23 (0.83-1.59)	1.54 (1.09-2.04)	1.54 (1.10-2.06)	19 (13-25)	33 (23-46)	34 (24-47)	32.36 (21.97-42.27)	40.59 (28.14-55.04)	40.71 (28.24-55.72)	1.04 (0.99-1.10)	1.26 (1.20-1.33)	0.89 (0.80-0.98)	0.91 (0.82-0.99)
Tokelau	0 (0-0)	0 (0-0)	0 (0-0)	2.13 (1.60-2.68)	2.69 (2.01-3.48)	2.84 (2.13-3.69)	0 (0-0)	0 (0-0)	0 (0-0)	5.52 (3.94-7.03)	8.42 (6.18-11.35)	9.41 (7.11-12.38)	0 (0-0)	0 (0-0)	0 (0-0)	1.55 (1.17-1.97)	1.69 (1.26-2.17)	1.72 (1.30-2.22)	1 (0-1)	1 (0-1)	1 (1-1)	41.60 (29.87-53.22)	45.62 (32.97-60.85)	48.02 (35.43-63.59)	0.94 (0.88-1.00)	1.64 (1.48-1.79)	0.39 (0.34-0.44)	0.48 (0.42-0.54)
Togo	15 (11-20)	62 (43-86)	69 (47-94)	1.13 (0.86-1.46)	1.62 (1.16-2.25)	1.66 (1.19-2.28)	38 (28-50)	170 (115-236)	188 (129-266)	2.49 (1.86-3.29)	3.83 (2.67-5.27)	3.96 (2.74-5.54)	11 (8-15)	44 (31-60)	47 (33-65)	0.89 (0.69-1.14)	1.24 (0.90-1.71)	1.26 (0.92-1.72)	352 (261-464)	1374 (968-1894)	1488 (1022-2075)	24.09 (18.19-31.71)	32.32 (23.15-44.50)	32.59 (22.97-44.98)	1.11 (1.04-1.18)	1.29 (1.18-1.41)	1.01 (0.90-1.12)	0.86 (0.74-0.97)
Timor-Leste	6 (4-8)	19 (14-25)	20 (15-27)	1.98 (1.38-2.54)	2.32 (1.75-3.08)	2.31 (1.70-3.07)	15 (10-20)	51 (37-68)	53 (39-72)	4.20 (2.90-5.57)	5.73 (4.23-7.66)	5.73 (4.18-7.71)	4 (3-6)	14 (10-18)	14 (10-19)	1.64 (1.15-2.09)	1.76 (1.34-2.32)	1.74 (1.28-2.30)	136 (92-182)	366 (271-483)	383 (279-508)	40.57 (27.57-53.42)	42.80 (31.91-56.36)	42.64 (30.99-56.59)	0.60 (0.42-0.79)	1.21 (0.92-1.49)	0.25 (0.11-0.39)	0.20 (0.01-0.38)
Thailand	2161 (1826-2532)	6333 (5430-7419)	6781 (5284-8585)	5.94 (5.04-6.90)	6.36 (5.46-7.45)	6.48 (5.04-8.16)	7100 (5965-8273)	24937 (21186-29342)	26421 (20302-33860)	17.30 (14.64-19.99)	25.37 (21.78-29.79)	25.85 (19.99-32.89)	1297 (1091-1526)	3134 (2683-3674)	3370 (2611-4201)	3.89 (3.32-4.56)	3.11 (2.67-3.64)	3.14 (2.44-3.91)	37393 (31265-43965)	79483 (67160-93912)	83054 (63789-105555)	95.40 (80.28-111.64)	79.65 (67.61-93.83)	79.71 (61.59-100.69)	-0.07 (-0.17-0.03)	0.91 (0.78-1.04)	-1.03 (-1.14--0.91)	-0.96 (-1.09--0.83)
Tajikistan	34 (24-45)	48 (35-64)	53 (37-72)	1.24 (0.85-1.64)	0.84 (0.63-1.09)	0.86 (0.61-1.15)	87 (62-117)	142 (101-192)	154 (107-212)	2.91 (2.14-3.87)	2.16 (1.57-2.87)	2.19 (1.54-2.98)	27 (18-35)	34 (25-45)	37 (27-50)	0.99 (0.65-1.35)	0.63 (0.48-0.81)	0.64 (0.47-0.86)	732 (530-969)	1062 (755-1430)	1148 (808-1583)	24.99 (17.98-33.01)	16.63 (12.14-21.98)	16.78 (12.02-22.70)	-1.46 (-1.61--1.32)	-1.12 (-1.26--0.98)	-1.65 (-1.85--1.45)	-1.52 (-1.66--1.38)
Taiwan (Province of China)	1034 (948-1113)	6512 (5861-7194)	6500 (5808-7259)	5.94 (5.46-6.39)	17.21 (15.45-18.99)	16.60 (14.86-18.53)	4727 (4320-5114)	32824 (29530-36424)	32600 (29109-36539)	25.82 (23.67-27.91)	88.17 (78.93-97.78)	85.07 (75.81-95.70)	431 (397-464)	2269 (2074-2471)	2266 (2040-2507)	2.65 (2.44-2.85)	5.83 (5.32-6.34)	5.57 (5.02-6.18)	14650 (13432-15778)	70349 (64249-77137)	69035 (62158-76688)	82.07 (75.34-88.21)	187.20 (170.65-204.87)	178.11 (160.54-197.74)	3.32 (2.73-3.92)	3.81 (3.19-4.45)	2.47 (1.90-3.04)	2.44 (1.80-3.08)
Syrian Arab Republic	40 (31-50)	106 (79-142)	113 (83-151)	0.73 (0.56-0.92)	0.87 (0.65-1.15)	0.88 (0.66-1.17)	122 (95-156)	406 (300-550)	430 (310-582)	1.91 (1.47-2.40)	2.99 (2.22-4.03)	3.04 (2.21-4.11)	26 (20-33)	53 (40-69)	55 (41-73)	0.51 (0.39-0.65)	0.48 (0.37-0.61)	0.47 (0.36-0.61)	772 (598-986)	1471 (1093-1965)	1531 (1130-2058)	12.77 (9.85-16.37)	11.29 (8.50-14.91)	11.17 (8.38-14.84)	0.48 (0.39-0.57)	1.31 (1.18-1.43)	-0.39 (-0.49--0.30)	-0.59 (-0.69--0.49)
Switzerland	361 (335-391)	615 (534-680)	600 (516-670)	3.80 (3.52-4.12)	3.89 (3.42-4.31)	3.63 (3.17-4.06)	1808 (1677-1977)	3187 (2797-3542)	3095 (2690-3456)	19.67 (18.16-21.56)	21.24 (18.71-23.59)	19.82 (17.32-22.20)	150 (140-163)	218 (189-242)	215 (185-241)	1.52 (1.41-1.65)	1.25 (1.10-1.38)	1.18 (1.04-1.32)	3965 (3703-4274)	4916 (4365-5448)	4778 (4229-5333)	42.91 (40.02-46.36)	31.89 (28.45-35.50)	29.77 (26.32-33.33)	-0.22 (-0.57-0.14)	-0.01 (-0.40-0.37)	-0.88 (-1.13--0.63)	-1.29 (-1.57--1.01)
Sweden	487 (459-513)	827 (754-887)	753 (662-837)	3.55 (3.36-3.73)	4.37 (4.03-4.66)	3.82 (3.41-4.24)	2239 (2103-2363)	4087 (3760-4369)	3676 (3271-4097)	17.29 (16.30-18.25)	23.20 (21.46-24.71)	20.09 (17.97-22.41)	198 (186-208)	285 (256-303)	265 (230-296)	1.35 (1.27-1.41)	1.34 (1.23-1.42)	1.19 (1.05-1.34)	4523 (4311-4729)	5976 (5501-6323)	5368 (4754-5990)	34.76 (33.20-36.25)	33.18 (30.99-34.99)	28.69 (25.67-32.09)	0.87 (0.64-1.09)	1.14 (0.92-1.36)	0.22 (-0.03-0.48)	0.00 (-0.26-0.26)
Suriname	5 (4-6)	12 (10-15)	11 (8-16)	1.98 (1.65-2.35)	1.95 (1.61-2.37)	1.74 (1.26-2.40)	13 (11-15)	33 (27-40)	31 (22-42)	4.63 (3.84-5.48)	5.17 (4.23-6.33)	4.69 (3.41-6.46)	4 (3-4)	8 (7-10)	8 (6-11)	1.49 (1.24-1.75)	1.36 (1.12-1.64)	1.21 (0.88-1.65)	104 (86-123)	222 (181-272)	208 (152-289)	37.99 (31.66-45.19)	35.32 (28.93-43.06)	31.55 (23.14-43.53)	-0.05 (-0.19-0.09)	0.41 (0.25-0.57)	-0.3 (-0.42--0.17)	-0.27 (-0.40--0.14)
Sudan	75 (55-105)	166 (117-235)	180 (128-255)	0.77 (0.57-1.06)	0.80 (0.59-1.11)	0.83 (0.62-1.15)	183 (132-261)	534 (365-770)	589 (401-844)	1.68 (1.22-2.38)	2.19 (1.55-3.12)	2.28 (1.62-3.23)	56 (41-77)	102 (74-141)	107 (79-150)	0.61 (0.45-0.83)	0.55 (0.41-0.75)	0.55 (0.41-0.77)	1678 (1210-2407)	3169 (2171-4446)	3366 (2361-4756)	16.06 (11.83-22.64)	13.97 (10.05-19.43)	14.05 (10.26-19.74)	0.11 (-0.01-0.22)	0.92 (0.72-1.13)	-0.41 (-0.47--0.35)	-0.50 (-0.56--0.45)
Sri Lanka	707 (609-818)	2288 (1586-3133)	2309 (1433-3294)	6.70 (5.75-7.75)	8.97 (6.31-12.26)	8.55 (5.36-12.15)	2125 (1827-2470)	8761 (6081-12116)	8787 (5431-12653)	17.65 (15.22-20.61)	33.30 (23.24-45.85)	31.90 (19.82-45.57)	464 (395-541)	1172 (821-1611)	1174 (740-1640)	4.81 (4.11-5.61)	4.76 (3.38-6.48)	4.46 (2.87-6.19)	12466 (10711-14390)	30548 (20749-42593)	30079 (18687-43223)	110.05 (94.47-127.56)	117.92 (81.22-163.76)	110.56 (69.19-157.92)	1.27 (1.04-1.51)	2.44 (2.19-2.70)	0.18 (-0.05-0.40)	0.51 (0.26-0.77)
Spain	4682 (4280-5084)	6802 (6025-7515)	6590 (5735-7327)	9.23 (8.44-10.06)	7.85 (7.07-8.69)	7.43 (6.58-8.22)	25492 (23136-27746)	38479 (34485-42803)	37353 (33023-41472)	51.01 (46.36-55.81)	46.49 (41.94-51.41)	44.11 (39.30-48.85)	1318 (1221-1420)	1597 (1418-1745)	1541 (1342-1683)	2.56 (2.37-2.76)	1.68 (1.52-1.83)	1.58 (1.42-1.72)	37760 (35007-40943)	37794 (34580-41038)	36268 (32933-39600)	77.00 (71.20-83.78)	45.72 (41.95-49.56)	42.81 (39.02-46.59)	-0.83 (-0.95--0.70)	-0.60 (-0.71--0.48)	-1.65 (-1.74--1.56)	-2.12 (-2.23--2.01)
South Sudan	88 (64-124)	121 (84-169)	127 (89-173)	3.29 (2.39-4.58)	2.96 (2.07-4.09)	2.98 (2.10-4.03)	194 (139-276)	297 (205-417)	319 (221-439)	6.67 (4.77-9.39)	6.32 (4.36-8.79)	6.42 (4.44-8.80)	70 (50-98)	89 (62-125)	94 (66-127)	2.70 (1.96-3.74)	2.36 (1.66-3.23)	2.36 (1.66-3.16)	2101 (1487-3028)	2829 (1955-4019)	2996 (2094-4136)	74.41 (52.75-105.66)	62.75 (43.41-87.71)	62.97 (44.04-85.52)	-0.53 (-0.68--0.39)	-0.35 (-0.56--0.14)	-0.63 (-0.74--0.52)	-0.76 (-0.90--0.62)
South Africa	931 (698-1122)	1863 (1624-2066)	1974 (1720-2208)	4.20 (3.10-5.08)	3.95 (3.47-4.36)	4.02 (3.52-4.48)	2579 (1986-3065)	5332 (4590-5972)	5680 (4933-6356)	10.79 (8.15-12.93)	10.64 (9.21-11.84)	10.88 (9.49-12.16)	623 (457-757)	1182 (1033-1310)	1237 (1085-1383)	2.94 (2.13-3.58)	2.62 (2.30-2.89)	2.63 (2.32-2.94)	19700 (14831-23837)	35605 (30744-39883)	37473 (32517-42088)	84.94 (62.93-103.37)	72.54 (62.99-80.91)	73.30 (63.97-82.16)	-0.34 (-0.46--0.22)	-0.16 (-0.24--0.08)	-0.59 (-0.81--0.37)	-0.71 (-0.93--0.50)
Somalia	88 (61-125)	172 (118-246)	179 (122-257)	3.13 (2.22-4.31)	2.60 (1.83-3.62)	2.55 (1.78-3.51)	199 (136-284)	401 (269-573)	421 (285-618)	5.89 (4.11-8.28)	5.05 (3.47-7.15)	5.00 (3.45-7.10)	69 (48-98)	136 (94-194)	140 (96-198)	2.66 (1.92-3.67)	2.23 (1.58-3.05)	2.17 (1.52-2.94)	2395 (1663-3440)	4571 (3087-6659)	4780 (3241-6926)	74.90 (52.84-105.77)	60.86 (42.19-87.04)	59.88 (41.15-84.40)	-0.79 (-0.87--0.72)	-0.68 (-0.76--0.59)	-0.76 (-0.84--0.69)	-0.88 (-0.97--0.80)
Solomon Islands	2 (1-4)	8 (6-12)	9 (6-13)	1.65 (0.95-2.31)	2.25 (1.59-3.08)	2.26 (1.59-3.08)	6 (3-9)	25 (17-36)	27 (19-39)	3.73 (2.03-5.37)	5.75 (3.99-8.13)	5.85 (4.15-8.19)	2 (1-3)	6 (4-8)	6 (4-9)	1.34 (0.79-1.88)	1.71 (1.21-2.33)	1.71 (1.21-2.30)	59 (32-90)	198 (138-291)	211 (144-303)	36.34 (20.22-52.57)	48.07 (33.67-67.39)	47.91 (33.34-67.66)	1.17 (1.03-1.30)	1.55 (1.35-1.75)	0.97 (0.87-1.08)	1.10 (0.98-1.22)
Slovenia	140 (126-156)	202 (179-227)	192 (162-225)	5.73 (5.15-6.39)	5.27 (4.65-5.95)	4.88 (4.08-5.75)	588 (523-654)	1016 (898-1145)	960 (798-1134)	24.19 (21.45-26.86)	27.79 (24.35-31.56)	25.64 (21.26-30.58)	64 (58-70)	68 (61-75)	65 (56-76)	2.60 (2.36-2.85)	1.64 (1.46-1.82)	1.52 (1.29-1.78)	1917 (1725-2101)	1687 (1493-1877)	1585 (1342-1887)	78.49 (70.73-86.01)	45.42 (40.01-50.80)	41.73 (35.18-49.96)	-0.59 (-0.71--0.48)	0.16 (0.01-0.31)	-1.94 (-2.05--1.83)	-2.26 (-2.38--2.15)
Slovakia	517 (451-602)	658 (521-797)	660 (491-832)	8.90 (7.78-10.31)	7.50 (5.96-9.05)	7.35 (5.44-9.27)	1693 (1466-1969)	2583 (2038-3122)	2592 (1929-3301)	29.21 (25.29-33.69)	29.85 (23.49-36.09)	29.27 (21.65-37.12)	300 (262-349)	327 (256-393)	328 (245-416)	5.19 (4.56-6.00)	3.71 (2.92-4.45)	3.64 (2.72-4.61)	9348 (8149-10942)	9356 (7230-11397)	9285 (6790-11993)	163.90 (142.97-191.08)	110.62 (85.26-134.89)	107.81 (79.12-138.93)	-0.52 (-0.58--0.46)	0.11 (0.05-0.18)	-1.13 (-1.20--1.07)	-1.39 (-1.47--1.31)
Singapore	69 (64-75)	262 (237-290)	264 (239-291)	2.93 (2.68-3.18)	3.34 (3.01-3.70)	3.12 (2.81-3.44)	222 (205-242)	1047 (953-1163)	1037 (945-1151)	8.50 (7.79-9.24)	13.08 (11.93-14.51)	12.22 (11.13-13.51)	28 (26-31)	73 (66-80)	75 (67-82)	1.29 (1.19-1.39)	0.95 (0.86-1.04)	0.88 (0.79-0.98)	826 (760-895)	1806 (1648-1973)	1794 (1641-1966)	33.45 (30.73-36.11)	22.67 (20.66-24.73)	21.03 (19.17-23.08)	0.39 (0.09-0.69)	1.46 (1.15-1.78)	-1.16 (-1.45--0.87)	-1.43 (-1.71--1.16)
Sierra Leone	19 (13-27)	50 (36-69)	54 (38-75)	0.94 (0.65-1.29)	1.35 (0.98-1.82)	1.37 (0.98-1.86)	43 (28-60)	127 (88-178)	140 (95-195)	1.95 (1.29-2.67)	3.06 (2.17-4.24)	3.14 (2.16-4.32)	15 (11-21)	37 (26-50)	39 (28-54)	0.77 (0.54-1.04)	1.05 (0.78-1.40)	1.06 (0.77-1.44)	442 (295-606)	1101 (764-1511)	1187 (816-1656)	20.47 (13.79-27.93)	27.47 (19.58-37.52)	27.64 (19.47-38.24)	1.23 (1.18-1.29)	1.60 (1.54-1.66)	1.09 (0.99-1.19)	1.04 (0.95-1.13)
Seychelles	4 (4-5)	14 (12-16)	12 (10-15)	7.97 (6.75-9.40)	12.06 (10.54-13.95)	10.40 (8.86-12.05)	13 (11-15)	46 (40-55)	42 (35-51)	22.49 (18.83-26.60)	38.72 (33.42-45.09)	33.61 (28.17-39.76)	3 (3-4)	8 (7-9)	7 (6-9)	5.51 (4.69-6.50)	7.39 (6.46-8.41)	6.34 (5.42-7.38)	84 (71-99)	227 (195-262)	202 (170-238)	149.86 (126.13-177.44)	192.25 (167.11-220.95)	162.75 (137.26-189.83)	0.98 (0.71-1.26)	1.35 (1.07-1.63)	0.60 (0.32-0.88)	0.45 (0.19-0.70)
Serbia	460 (369-563)	736 (607-859)	726 (576-906)	4.08 (3.29-4.99)	4.86 (3.99-5.66)	4.75 (3.76-5.88)	1355 (1101-1654)	2717 (2208-3178)	2675 (2118-3323)	11.54 (9.36-14.09)	18.64 (15.17-21.78)	18.19 (14.34-22.54)	296 (236-367)	363 (300-421)	355 (284-439)	2.72 (2.16-3.34)	2.33 (1.94-2.69)	2.26 (1.80-2.79)	8561 (6904-10561)	9361 (7660-10861)	9068 (7147-11266)	72.85 (58.91-89.12)	64.65 (52.73-74.51)	62.16 (48.95-77.12)	0.52 (0.44-0.61)	1.69 (1.56-1.81)	-0.67 (-0.76--0.57)	-0.58 (-0.7--0.46)
Senegal	35 (26-46)	120 (85-164)	127 (89-179)	1.04 (0.78-1.35)	1.55 (1.13-2.08)	1.57 (1.13-2.17)	86 (61-113)	323 (223-447)	347 (236-499)	2.32 (1.67-3.05)	3.82 (2.69-5.24)	3.90 (2.71-5.56)	26 (20-34)	86 (62-116)	89 (63-124)	0.83 (0.63-1.06)	1.18 (0.87-1.56)	1.18 (0.86-1.60)	801 (580-1063)	2512 (1726-3492)	2619 (1786-3704)	22.41 (16.52-29.45)	30.55 (21.44-42.02)	30.43 (21.09-42.76)	1.18 (1.09-1.28)	1.50 (1.40-1.60)	1.05 (0.96-1.14)	0.91 (0.81-1.01)
Saudi Arabia	124 (90-168)	541 (412-707)	604 (448-794)	1.93 (1.42-2.60)	2.35 (1.87-2.95)	2.37 (1.86-3.04)	392 (278-527)	2451 (1842-3237)	2753 (2033-3684)	5.20 (3.76-7.01)	8.66 (6.73-11.12)	8.84 (6.80-11.47)	80 (57-108)	211 (165-272)	232 (177-307)	1.36 (1.00-1.81)	1.14 (0.92-1.40)	1.13 (0.90-1.43)	2490 (1756-3408)	7587 (5794-10013)	8321 (6255-11127)	35.15 (25.16-47.43)	29.62 (23.47-37.33)	29.34 (22.90-38.36)	0.57 (0.45-0.69)	1.61 (1.32-1.91)	-0.80 (-0.88--0.72)	-0.74 (-0.83--0.66)
Sao Tome and Principe	0 (0-0)	0 (0-0)	0 (0-0)	0.12 (0.09-0.14)	0.15 (0.12-0.21)	0.15 (0.12-0.21)	0 (0-0)	0 (0-1)	1 (0-1)	0.24 (0.19-0.30)	0.40 (0.29-0.55)	0.41 (0.30-0.56)	0 (0-0)	0 (0-0)	0 (0-0)	0.10 (0.08-0.11)	0.11 (0.08-0.15)	0.11 (0.08-0.15)	1 (1-2)	3 (2-4)	3 (2-4)	2.15 (1.73-2.57)	2.52 (1.88-3.36)	2.49 (1.88-3.33)	0.83 (0.77-0.89)	1.63 (1.53-1.73)	0.41 (0.36-0.45)	0.40 (0.31-0.49)
San Marino	2 (1-2)	3 (2-4)	2 (1-3)	4.86 (3.83-5.96)	4.59 (3.49-6.16)	2.97 (1.77-4.57)	8 (6-10)	15 (11-19)	10 (6-15)	24.84 (19.46-30.49)	24.78 (18.78-33.20)	16.21 (9.47-25.29)	1 (0-1)	1 (1-1)	1 (0-1)	1.69 (1.37-2.07)	1.39 (1.06-1.81)	0.89 (0.54-1.36)	14 (12-18)	23 (17-30)	15 (9-23)	45.32 (36.12-55.94)	37.12 (27.97-49.12)	24.20 (13.94-37.70)	-0.69 (-1.03--0.34)	-0.46 (-0.82--0.11)	-1.14 (-1.47--0.81)	-1.12 (-1.44--0.80)
Samoa	2 (1-2)	3 (2-4)	3 (2-4)	1.92 (1.51-2.43)	2.03 (1.55-2.61)	2.05 (1.48-2.62)	5 (4-6)	10 (7-13)	10 (7-13)	5.00 (3.92-6.37)	6.08 (4.53-7.94)	6.20 (4.36-8.15)	1 (1-2)	2 (1-2)	2 (1-3)	1.39 (1.09-1.74)	1.35 (1.04-1.73)	1.35 (1.00-1.73)	36 (28-47)	58 (42-77)	60 (42-79)	38.36 (29.86-49.72)	37.56 (27.70-49.73)	37.60 (26.78-48.89)	0.12 (0.03-0.21)	0.60 (0.46-0.74)	-0.15 (-0.23--0.07)	-0.10 (-0.19--0.01)
Saint Vincent and the Grenadines	4 (4-5)	7 (6-8)	8 (7-9)	5.84 (5.28-6.38)	5.36 (4.76-6.00)	5.41 (4.65-6.31)	11 (10-12)	20 (18-23)	22 (18-25)	14.53 (13.09-16.02)	14.76 (13.00-16.65)	15.03 (12.85-17.61)	3 (3-3)	5 (4-5)	5 (4-6)	4.17 (3.79-4.56)	3.59 (3.22-3.99)	3.59 (3.13-4.14)	75 (68-82)	128 (112-143)	133 (114-155)	104.66 (94.85-114.75)	92.53 (81.60-103.49)	92.30 (79.41-107.84)	0.02 (-0.21-0.26)	0.30 (0.09-0.50)	-0.18 (-0.42-0.05)	-0.13 (-0.34-0.08)
Saint Lucia	4 (4-5)	9 (8-11)	10 (8-12)	5.12 (4.79-5.47)	4.08 (3.46-4.77)	4.14 (3.37-5.03)	11 (10-12)	28 (24-33)	30 (24-37)	12.38 (11.56-13.33)	12.24 (10.32-14.35)	12.48 (10.10-15.35)	3 (3-3)	6 (5-7)	6 (5-8)	3.73 (3.52-3.96)	2.57 (2.19-2.98)	2.60 (2.13-3.13)	80 (75-86)	151 (127-178)	159 (129-194)	91.94 (86.11-98.35)	65.34 (55.20-76.62)	65.41 (53.06-79.66)	-0.73 (-0.96--0.51)	-0.02 (-0.18-0.15)	-1.23 (-1.50--0.95)	-1.06 (-1.3--0.82)
Saint Kitts and Nevis	1 (1-1)	2 (2-2)	2 (2-3)	3.56 (3.29-3.83)	3.10 (2.62-3.60)	3.12 (2.58-3.73)	3 (3-3)	6 (5-7)	7 (5-8)	7.99 (7.31-8.69)	8.56 (7.16-10.10)	8.76 (7.14-10.52)	1 (1-1)	1 (1-1)	1 (1-2)	2.70 (2.51-2.90)	2.01 (1.70-2.30)	2.01 (1.66-2.33)	24 (22-26)	34 (28-40)	36 (29-44)	68.78 (63.41-74.22)	48.65 (40.61-56.69)	48.62 (39.63-57.73)	-0.04 (-0.26-0.18)	0.71 (0.49-0.93)	-0.55 (-0.79--0.32)	-0.76 (-1.04--0.48)
Rwanda	137 (106-175)	232 (159-323)	254 (176-354)	4.41 (3.44-5.59)	3.57 (2.50-4.91)	3.67 (2.61-5.00)	300 (230-383)	615 (417-873)	679 (465-960)	8.52 (6.52-10.87)	8.28 (5.73-11.56)	8.56 (5.93-11.80)	110 (84-139)	166 (114-231)	180 (126-250)	3.75 (2.95-4.68)	2.76 (1.96-3.75)	2.79 (2.01-3.76)	3585 (2741-4555)	5248 (3534-7438)	5674 (3886-8038)	106.28 (81.54-135.10)	74.03 (50.60-102.98)	74.98 (52.13-104.08)	-1.18 (-1.41--0.95)	-0.26 (-0.53-0.00)	-1.56 (-1.78--1.34)	-1.80 (-2.04--1.56)
Russian Federation	8634 (8422-8838)	14514 (14151-14911)	14306 (12951-15559)	4.79 (4.67-4.90)	6.57 (6.41-6.75)	6.43 (5.82-6.98)	19437 (18993-19850)	39843 (38939-40778)	39431 (36094-42717)	10.82 (10.58-11.06)	18.73 (18.33-19.16)	18.43 (16.88-19.95)	4738 (4612-4855)	6124 (5939-6304)	6006 (5466-6524)	2.64 (2.57-2.71)	2.67 (2.60-2.75)	2.59 (2.36-2.81)	144472 (140984-147946)	178241 (174082-183374)	173656 (157571-189787)	79.85 (77.89-81.80)	81.03 (79.21-83.34)	78.48 (71.30-85.70)	0.49 (0.21-0.78)	1.44 (1.09-1.78)	-0.67 (-0.94--0.40)	-0.68 (-0.97--0.4)
Romania	918 (815-1023)	2142 (1907-2406)	2132 (1783-2484)	3.30 (2.93-3.67)	6.53 (5.81-7.34)	6.49 (5.44-7.60)	2708 (2431-3017)	8085 (7188-9184)	8064 (6740-9507)	9.65 (8.69-10.74)	25.51 (22.60-29.09)	25.45 (21.26-29.89)	626 (559-695)	1155 (1041-1285)	1146 (980-1325)	2.28 (2.05-2.52)	3.44 (3.08-3.83)	3.40 (2.91-3.95)	19337 (17275-21497)	32587 (29126-36454)	32120 (27332-37420)	69.45 (62.04-77.08)	104.01 (92.87-116.97)	102.57 (87.47-119.67)	2.30 (2.05-2.54)	3.40 (3.11-3.69)	1.32 (1.10-1.54)	1.28 (1.01-1.55)
Republic of Moldova	196 (183-211)	273 (245-302)	278 (245-314)	4.31 (4.02-4.64)	4.76 (4.27-5.24)	4.77 (4.22-5.40)	478 (447-513)	757 (681-842)	768 (676-870)	10.31 (9.62-11.06)	13.45 (12.14-14.94)	13.49 (11.90-15.28)	133 (124-144)	150 (135-165)	151 (134-171)	2.97 (2.77-3.20)	2.58 (2.32-2.84)	2.56 (2.27-2.89)	4127 (3850-4471)	4353 (3926-4806)	4321 (3827-4893)	89.22 (83.16-96.50)	76.67 (69.15-84.77)	75.43 (66.73-85.19)	0.13 (-0.19-0.45)	0.74 (0.33-1.15)	-0.68 (-0.92--0.44)	-0.75 (-0.99--0.51)
Republic of Korea	620 (537-723)	2566 (2060-3035)	2689 (2100-3273)	1.94 (1.68-2.23)	3.02 (2.43-3.58)	3.01 (2.36-3.68)	1804 (1551-2123)	9969 (7965-11826)	10281 (8042-12606)	4.90 (4.23-5.73)	12.04 (9.65-14.32)	11.97 (9.33-14.79)	297 (262-342)	712 (573-831)	755 (593-903)	1.03 (0.90-1.17)	0.83 (0.67-0.96)	0.82 (0.65-0.98)	9257 (8141-10727)	17246 (13692-19915)	17767 (13735-21425)	26.94 (23.70-31.10)	20.36 (16.21-23.53)	20.04 (15.51-24.24)	1.16 (0.84-1.49)	2.90 (2.45-3.35)	-1.25 (-1.56--0.94)	-1.38 (-1.62--1.15)
Qatar	2 (1-3)	27 (18-37)	26 (17-36)	1.48 (1.13-1.86)	2.27 (1.55-3.03)	2.32 (1.57-3.13)	8 (5-10)	141 (94-192)	136 (89-188)	3.91 (2.90-5.11)	8.96 (5.98-12.02)	8.86 (5.85-12.14)	1 (1-1)	8 (5-11)	8 (5-11)	0.94 (0.73-1.18)	0.96 (0.66-1.27)	1.00 (0.68-1.36)	35 (24-45)	306 (201-421)	290 (183-416)	21.02 (15.81-27.26)	21.92 (14.57-29.75)	21.35 (13.85-29.60)	1.93 (1.40-2.46)	3.16 (2.76-3.57)	0.46 (-0.18-1.10)	0.41 (-0.15-0.98)
Puerto Rico	186 (169-204)	184 (166-205)	190 (155-231)	5.16 (4.70-5.64)	2.94 (2.64-3.26)	2.95 (2.40-3.60)	601 (541-671)	715 (636-799)	730 (587-894)	16.60 (14.93-18.54)	12.36 (11.03-13.82)	12.41 (9.99-15.32)	105 (96-115)	87 (79-97)	90 (74-107)	2.95 (2.71-3.21)	1.27 (1.16-1.41)	1.27 (1.03-1.53)	2658 (2410-2915)	1980 (1792-2194)	1994 (1606-2412)	74.17 (67.20-81.34)	33.44 (30.10-37.17)	33.16 (26.56-40.38)	-1.42 (-1.63--1.21)	-0.48 (-0.70--0.27)	-2.4 (-2.59--2.21)	-2.27 (-2.47--2.07)
Portugal	727 (669-801)	1496 (1325-1670)	1453 (1291-1626)	5.50 (5.06-6.02)	7.34 (6.54-8.20)	6.95 (6.22-7.75)	2907 (2672-3205)	7610 (6736-8483)	7374 (6512-8273)	22.10 (20.40-24.20)	39.11 (34.94-43.65)	37.10 (32.99-41.43)	348 (323-378)	470 (420-522)	458 (404-511)	2.64 (2.44-2.86)	2.16 (1.93-2.40)	2.04 (1.82-2.28)	9625 (8922-10502)	11932 (10651-13362)	11433 (10161-12770)	74.72 (69.25-81.22)	62.96 (56.48-69.97)	59.03 (52.47-65.67)	0.85 (0.66-1.04)	1.82 (1.57-2.07)	-0.79 (-0.95--0.62)	-0.73 (-0.89--0.57)
Poland	1426 (1372-1483)	3392 (3222-3560)	3389 (3077-3711)	3.35 (3.22-3.49)	5.17 (4.93-5.42)	5.09 (4.63-5.57)	3436 (3287-3584)	10695 (10094-11256)	10684 (9615-11674)	8.00 (7.67-8.35)	16.89 (15.94-17.79)	16.62 (14.99-18.14)	1103 (1064-1142)	2085 (1992-2157)	2077 (1887-2258)	2.62 (2.52-2.71)	3.11 (2.98-3.22)	3.05 (2.77-3.31)	31435 (30475-32589)	54252 (52184-56038)	53279 (48514-58014)	74.18 (71.84-76.96)	87.01 (83.83-89.83)	84.54 (77.13-92.25)	1.41 (1.32-1.50)	2.45 (2.32-2.58)	0.50 (0.39-0.61)	0.40 (0.31-0.50)
Philippines	923 (754-1061)	2155 (1945-2375)	2309 (1953-2695)	2.97 (2.40-3.42)	2.69 (2.43-2.97)	2.73 (2.32-3.18)	2518 (2111-2866)	5973 (5371-6622)	6445 (5433-7566)	6.92 (5.69-7.94)	6.75 (6.09-7.47)	6.90 (5.85-8.10)	605 (488-698)	1395 (1262-1536)	1472 (1245-1714)	2.16 (1.74-2.50)	1.87 (1.69-2.04)	1.86 (1.59-2.16)	18524 (15252-21227)	40340 (36670-44649)	42491 (35652-49938)	54.32 (43.85-62.72)	47.38 (42.99-52.30)	47.25 (39.92-55.29)	-0.45 (-0.52--0.38)	-0.33 (-0.46--0.21)	-0.52 (-0.60--0.44)	-0.59 (-0.67--0.51)
Peru	165 (137-199)	543 (415-689)	533 (389-703)	1.33 (1.10-1.61)	1.66 (1.27-2.11)	1.56 (1.14-2.07)	428 (354-512)	1920 (1466-2456)	1911 (1386-2542)	3.15 (2.62-3.80)	5.78 (4.41-7.39)	5.50 (4.00-7.33)	118 (97-141)	291 (224-368)	279 (202-363)	0.99 (0.82-1.20)	0.89 (0.68-1.13)	0.83 (0.60-1.08)	3284 (2731-3980)	7202 (5497-9142)	7046 (5096-9271)	24.99 (20.67-30.46)	21.75 (16.56-27.52)	20.42 (14.73-26.79)	0.51 (0.25-0.77)	1.97 (1.74-2.21)	-0.66 (-0.88--0.44)	-0.75 (-0.97--0.52)
Paraguay	44 (35-55)	164 (124-211)	167 (119-227)	1.92 (1.55-2.39)	2.90 (2.21-3.72)	2.80 (2.01-3.79)	121 (96-152)	512 (387-665)	528 (373-719)	5.03 (3.98-6.32)	8.70 (6.59-11.30)	8.50 (6.04-11.60)	30 (24-37)	100 (77-129)	100 (72-135)	1.34 (1.09-1.68)	1.81 (1.41-2.31)	1.72 (1.25-2.29)	830 (658-1044)	2763 (2086-3601)	2775 (1970-3832)	35.25 (28.00-44.39)	47.41 (35.68-61.93)	45.21 (32.14-61.91)	1.25 (1.12-1.37)	1.63 (1.52-1.74)	0.87 (0.72-1.03)	0.84 (0.67-1.02)
Papua New Guinea	29 (17-41)	99 (61-138)	107 (65-152)	1.43 (0.88-2.03)	1.83 (1.14-2.52)	1.83 (1.13-2.56)	80 (45-115)	291 (176-409)	313 (188-448)	3.36 (1.98-4.82)	4.46 (2.73-6.22)	4.48 (2.75-6.34)	20 (12-28)	68 (41-94)	72 (43-103)	1.09 (0.68-1.55)	1.39 (0.86-1.93)	1.38 (0.86-1.97)	675 (384-989)	2340 (1420-3257)	2479 (1469-3600)	30.23 (18.08-43.53)	38.27 (23.32-53.21)	37.89 (22.82-53.98)	0.91 (0.8-1.03)	0.99 (0.82-1.15)	0.96 (0.87-1.04)	0.92 (0.82-1.01)
Panama	36 (33-38)	92 (84-99)	99 (78-119)	2.40 (2.22-2.57)	2.21 (2.03-2.37)	2.23 (1.77-2.69)	103 (96-110)	310 (288-333)	339 (266-409)	6.46 (6.02-6.94)	7.48 (6.93-8.04)	7.73 (6.06-9.31)	23 (22-25)	52 (48-56)	55 (43-65)	1.61 (1.49-1.73)	1.25 (1.15-1.34)	1.23 (0.97-1.47)	579 (546-617)	1199 (1117-1279)	1262 (984-1518)	37.40 (35.12-39.98)	28.73 (26.77-30.66)	28.54 (22.25-34.35)	-0.23 (-0.35--0.11)	0.57 (0.43-0.72)	-0.77 (-0.86--0.67)	-0.78 (-0.88--0.68)
Palestine	7 (5-10)	22 (18-26)	24 (19-30)	0.83 (0.63-1.09)	0.89 (0.74-1.07)	0.92 (0.74-1.16)	21 (15-29)	82 (67-100)	93 (73-116)	2.11 (1.55-2.89)	2.87 (2.36-3.51)	3.01 (2.40-3.77)	5 (4-6)	11 (9-13)	12 (10-15)	0.58 (0.45-0.76)	0.52 (0.43-0.63)	0.53 (0.42-0.65)	127 (93-174)	322 (263-390)	349 (273-439)	13.54 (10.04-18.28)	12.07 (9.87-14.44)	12.16 (9.63-15.23)	0.36 (0.31-0.42)	1.13 (0.96-1.3)	-0.26 (-0.36--0.15)	-0.31 (-0.39--0.24)
Palau	3 (2-4)	6 (4-7)	6 (4-7)	26.34 (20.36-33.73)	26.54 (20.78-33.05)	26.52 (20.51-33.37)	10 (7-13)	21 (16-26)	22 (16-28)	81.18 (61.03-105.28)	90.68 (69.61-114.28)	91.65 (70.34-117.48)	2 (1-2)	3 (2-4)	3 (2-4)	16.63 (12.89-21.29)	15.54 (12.28-19.28)	15.48 (11.99-19.65)	52 (38-68)	97 (74-125)	101 (76-133)	457.66 (343.70-596.83)	433.80 (332.69-553.24)	432.66 (329.61-558.56)	0.07 (0.02-0.13)	0.35 (0.26-0.43)	-0.12 (-0.18--0.07)	-0.09 (-0.13--0.04)
Pakistan	9742 (7877-11727)	25992 (20845-33079)	28150 (21730-36005)	16.32 (13.30-19.66)	19.76 (15.85-25.12)	20.13 (15.68-25.49)	21701 (17312-26384)	68115 (53660-86406)	74682 (57023-96655)	33.36 (26.63-40.24)	45.10 (35.92-57.49)	46.42 (35.94-59.06)	7351 (6011-8838)	17712 (14266-22575)	18766 (14749-23698)	12.89 (10.51-15.56)	14.57 (11.67-18.17)	14.58 (11.49-18.40)	226497 (182385-275046)	587078 (465846-747013)	625099 (485940-802124)	357.93 (290.69-433.42)	409.66 (328.10-521.94)	410.22 (321.29-518.79)	0.46 (0.34-0.57)	0.83 (0.75-0.91)	0.18 (0.02-0.35)	0.21 (0.03-0.39)
Oman	14 (9-19)	47 (33-63)	47 (33-64)	1.81 (1.24-2.50)	2.09 (1.61-2.67)	1.87 (1.38-2.44)	45 (30-63)	215 (146-294)	213 (143-294)	5.06 (3.44-7.01)	8.04 (5.86-10.55)	7.16 (5.12-9.61)	8 (5-11)	19 (14-24)	19 (13-25)	1.15 (0.79-1.58)	0.97 (0.76-1.22)	0.87 (0.66-1.12)	262 (174-364)	647 (440-858)	632 (426-856)	31.22 (21.01-43.19)	26.03 (19.23-33.47)	22.77 (16.55-30.07)	0.28 (0.12-0.43)	1.21 (0.98-1.44)	-0.66 (-0.82--0.49)	-0.79 (-0.96--0.62)
Norway	246 (230-259)	345 (315-369)	344 (312-368)	3.92 (3.69-4.13)	3.76 (3.47-4.00)	3.59 (3.30-3.83)	1097 (1028-1163)	1735 (1600-1850)	1721 (1582-1845)	18.41 (17.37-19.51)	19.86 (18.46-21.05)	18.87 (17.53-20.10)	105 (99-109)	116 (104-122)	116 (104-123)	1.59 (1.51-1.65)	1.17 (1.06-1.22)	1.12 (1.01-1.18)	2455 (2348-2544)	2476 (2294-2595)	2446 (2266-2571)	41.28 (39.69-42.72)	27.80 (26.10-29.07)	26.36 (24.69-27.59)	-0.37 (-0.65--0.10)	0.04 (-0.24-0.33)	-1.28 (-1.52--1.03)	-1.57 (-1.82--1.33)
Northern Mariana Islands	1 (1-2)	7 (5-8)	7 (6-8)	5.40 (4.18-7.08)	12.77 (10.07-15.83)	13.14 (10.73-15.54)	5 (4-7)	26 (19-32)	27 (22-32)	17.75 (13.58-23.43)	44.50 (34.25-56.44)	46.66 (37.67-55.48)	1 (0-1)	3 (3-4)	4 (3-4)	3.11 (2.40-4.05)	7.11 (5.63-8.70)	7.21 (5.92-8.56)	23 (17-31)	104 (79-132)	107 (86-129)	84.31 (64.29-110.90)	185.84 (144.49-233.05)	189.26 (154.33-225.59)	3.85 (3.34-4.37)	3.93 (3.42-4.44)	3.86 (3.32-4.40)	3.75 (3.22-4.28)
North Macedonia	48 (40-55)	102 (85-118)	98 (77-126)	2.46 (2.07-2.88)	3.22 (2.71-3.72)	3.02 (2.40-3.85)	141 (120-163)	373 (308-433)	359 (280-463)	7.03 (5.99-8.17)	11.33 (9.44-13.17)	10.68 (8.33-13.76)	32 (27-38)	55 (47-65)	53 (42-67)	1.69 (1.42-1.99)	1.83 (1.55-2.11)	1.70 (1.37-2.13)	941 (801-1102)	1512 (1245-1768)	1444 (1111-1855)	46.97 (39.77-55.10)	47.24 (39.11-55.28)	44.08 (34.09-56.38)	0.80 (0.53-1.08)	1.71 (1.39-2.04)	0.03 (-0.23-0.29)	-0.18 (-0.41-0.04)
Niue	0 (0-0)	0 (0-0)	0 (0-0)	2.20 (1.70-2.78)	2.78 (2.15-3.54)	2.93 (2.28-3.67)	0 (0-0)	0 (0-0)	0 (0-0)	6.28 (4.69-8.13)	8.79 (6.54-11.57)	9.63 (7.38-12.17)	0 (0-0)	0 (0-0)	0 (0-0)	1.47 (1.16-1.82)	1.70 (1.34-2.14)	1.75 (1.38-2.21)	1 (1-1)	1 (1-1)	1 (1-1)	39.64 (30.00-50.39)	45.22 (34.60-58.13)	47.33 (36.62-60.20)	0.88 (0.83-0.94)	1.26 (1.14-1.39)	0.56 (0.51-0.60)	0.52 (0.48-0.56)
Nigeria	344 (260-428)	920 (643-1258)	998 (716-1351)	0.75 (0.57-0.93)	0.97 (0.71-1.30)	0.99 (0.75-1.31)	761 (565-957)	2407 (1600-3426)	2638 (1796-3719)	1.50 (1.12-1.87)	2.20 (1.53-3.06)	2.26 (1.60-3.09)	264 (200-325)	629 (455-836)	669 (496-893)	0.61 (0.47-0.75)	0.72 (0.55-0.94)	0.73 (0.57-0.94)	7836 (5875-9844)	19449 (13326-27037)	20790 (14639-28703)	15.99 (12.04-19.82)	18.77 (13.40-25.15)	18.85 (13.83-25.27)	1.03 (0.86-1.21)	1.52 (1.25-1.79)	0.68 (0.56-0.80)	0.64 (0.50-0.78)
Niger	25 (18-33)	90 (60-129)	96 (62-137)	0.86 (0.64-1.13)	1.13 (0.77-1.60)	1.13 (0.75-1.60)	57 (42-77)	216 (140-312)	231 (148-334)	1.69 (1.24-2.25)	2.37 (1.57-3.40)	2.39 (1.56-3.44)	20 (14-26)	69 (46-97)	72 (47-102)	0.72 (0.54-0.95)	0.92 (0.64-1.30)	0.92 (0.62-1.29)	621 (445-824)	2057 (1322-2959)	2177 (1389-3074)	19.11 (14.05-25.29)	23.51 (15.50-33.25)	23.42 (15.21-32.99)	0.84 (0.75-0.93)	1.08 (0.99-1.17)	0.70 (0.60-0.80)	0.54 (0.42-0.66)
Nicaragua	14 (11-16)	47 (40-56)	47 (36-58)	0.88 (0.71-1.04)	1.00 (0.84-1.20)	0.94 (0.73-1.17)	38 (31-45)	160 (133-192)	159 (124-199)	2.16 (1.75-2.54)	3.19 (2.65-3.81)	3.01 (2.33-3.75)	10 (8-11)	28 (23-33)	27 (21-34)	0.65 (0.53-0.78)	0.62 (0.52-0.74)	0.58 (0.45-0.72)	270 (219-316)	743 (620-886)	732 (567-912)	15.85 (12.83-18.64)	15.16 (12.68-18.05)	14.16 (10.95-17.59)	0.43 (0.3-0.56)	1.29 (1.17-1.40)	-0.21 (-0.36--0.06)	-0.22 (-0.34--0.09)
New Zealand	219 (200-242)	417 (376-465)	426 (379-478)	5.66 (5.17-6.21)	5.48 (4.94-6.09)	5.31 (4.76-5.95)	1083 (988-1192)	2278 (2057-2537)	2326 (2075-2613)	28.10 (25.70-30.78)	30.68 (27.75-34.18)	29.85 (26.72-33.46)	69 (64-76)	105 (93-117)	106 (94-119)	1.79 (1.65-1.95)	1.30 (1.17-1.45)	1.25 (1.11-1.40)	1762 (1622-1916)	2456 (2223-2719)	2482 (2218-2768)	46.30 (42.64-50.28)	32.92 (29.89-36.35)	31.77 (28.56-35.33)	0.01 (-0.25-0.26)	0.43 (0.20-0.66)	-0.94 (-1.25--0.62)	-1.03 (-1.32--0.74)
Netherlands	748 (694-803)	1272 (1153-1378)	1258 (1129-1368)	3.92 (3.64-4.20)	4.00 (3.67-4.32)	3.81 (3.47-4.12)	3643 (3379-3912)	6652 (6096-7204)	6525 (5940-7077)	19.46 (18.03-20.91)	21.83 (20.11-23.55)	20.67 (18.96-22.34)	306 (285-325)	459 (411-493)	457 (407-490)	1.57 (1.47-1.67)	1.34 (1.22-1.44)	1.28 (1.16-1.37)	7803 (7333-8302)	10153 (9336-10866)	9848 (9033-10519)	41.86 (39.30-44.49)	32.82 (30.38-34.99)	30.77 (28.45-32.83)	0.12 (-0.03-0.28)	0.46 (0.26-0.65)	-0.54 (-0.66--0.41)	-0.87 (-1.05--0.69)
Nepal	620 (456-850)	1557 (1149-2073)	1665 (1222-2251)	6.17 (4.46-8.33)	6.75 (5.03-8.84)	6.91 (5.14-9.19)	1443 (1074-1981)	4442 (3236-6018)	4819 (3491-6591)	12.71 (9.42-17.40)	17.90 (13.06-24.13)	18.61 (13.59-25.26)	480 (347-653)	1057 (783-1392)	1107 (820-1475)	5.07 (3.63-6.76)	4.80 (3.60-6.25)	4.82 (3.65-6.33)	15241 (11276-21086)	31105 (22594-41696)	32564 (23406-44115)	138.97 (101.37-190.15)	128.69 (94.40-171.18)	129.18 (94.08-173.87)	0.43 (0.20-0.66)	1.35 (1.1-1.59)	-0.08 (-0.29-0.12)	-0.16 (-0.37-0.05)
Nauru	0 (0-0)	0 (0-0)	0 (0-0)	2.53 (1.72-3.77)	3.06 (1.97-4.67)	3.11 (2.00-4.76)	0 (0-1)	1 (0-1)	1 (0-1)	6.23 (4.03-9.46)	8.20 (5.01-12.78)	8.54 (5.26-13.39)	0 (0-0)	0 (0-0)	0 (0-0)	1.88 (1.31-2.76)	2.15 (1.45-3.26)	2.16 (1.42-3.26)	3 (2-5)	4 (3-7)	4 (3-7)	52.00 (34.45-79.04)	59.77 (37.88-94.57)	59.93 (38.27-95.59)	0.78 (0.70-0.87)	1.05 (0.81-1.30)	0.61 (0.53-0.69)	0.61 (0.53-0.68)
Namibia	44 (34-55)	116 (82-153)	123 (86-164)	6.25 (4.92-7.83)	7.91 (5.74-10.19)	7.92 (5.72-10.46)	109 (83-138)	341 (235-460)	365 (249-499)	14.07 (10.92-17.90)	21.02 (14.73-28.06)	21.38 (14.82-28.96)	32 (25-40)	76 (55-98)	79 (57-103)	4.81 (3.81-6.00)	5.49 (4.05-6.93)	5.42 (4.02-6.98)	1022 (783-1301)	2455 (1710-3233)	2570 (1780-3424)	136.79 (105.88-173.56)	156.51 (111.16-203.70)	155.57 (110.30-204.00)	0.67 (0.55-0.79)	1.27 (1.18-1.37)	0.30 (0.13-0.48)	0.31 (0.12-0.49)
Myanmar	591 (395-900)	1155 (847-1523)	1235 (891-1663)	2.51 (1.73-3.68)	2.48 (1.83-3.25)	2.53 (1.84-3.36)	1420 (929-2203)	3378 (2494-4474)	3634 (2609-4960)	5.34 (3.55-8.14)	6.71 (4.96-8.86)	6.89 (4.97-9.37)	454 (310-700)	793 (582-1052)	834 (605-1112)	2.06 (1.44-3.04)	1.80 (1.34-2.38)	1.80 (1.32-2.39)	13460 (8898-21299)	21745 (15857-28894)	22803 (16363-30830)	53.01 (36.16-82.08)	44.39 (32.60-58.66)	44.41 (32.17-59.90)	-0.09 (-0.19-0.01)	0.76 (0.56-0.97)	-0.54 (-0.59--0.49)	-0.71 (-0.76--0.65)
Mozambique	103 (78-129)	240 (181-314)	251 (185-329)	1.70 (1.33-2.11)	2.16 (1.65-2.74)	2.14 (1.60-2.75)	211 (158-267)	541 (402-715)	575 (421-763)	3.12 (2.37-3.93)	4.26 (3.19-5.52)	4.28 (3.17-5.64)	84 (65-106)	189 (142-245)	195 (143-254)	1.48 (1.18-1.82)	1.81 (1.38-2.29)	1.78 (1.32-2.26)	2462 (1854-3121)	5782 (4281-7669)	6000 (4362-8021)	37.47 (28.88-47.06)	47.13 (35.38-61.65)	46.34 (34.14-60.82)	0.98 (0.91-1.05)	1.23 (1.13-1.33)	0.87 (0.78-0.96)	0.98 (0.88-1.08)
Morocco	140 (110-174)	403 (302-516)	432 (315-559)	0.94 (0.75-1.17)	1.19 (0.90-1.52)	1.22 (0.89-1.55)	370 (289-461)	1294 (942-1686)	1411 (1007-1884)	2.31 (1.80-2.88)	3.63 (2.66-4.71)	3.77 (2.71-5.00)	98 (78-122)	241 (181-305)	252 (184-319)	0.69 (0.55-0.86)	0.74 (0.56-0.93)	0.74 (0.55-0.93)	2885 (2258-3609)	6798 (4963-8836)	7119 (5137-9376)	18.54 (14.58-23.05)	19.42 (14.35-25.15)	19.38 (14.09-25.22)	0.84 (0.72-0.97)	1.60 (1.45-1.76)	0.27 (0.20-0.35)	0.19 (0.14-0.25)
Montenegro	25 (21-30)	46 (36-55)	43 (34-53)	3.85 (3.16-4.58)	4.88 (3.91-5.84)	4.59 (3.58-5.63)	99 (81-119)	188 (149-226)	177 (135-220)	15.09 (12.43-18.03)	20.22 (15.97-24.40)	18.80 (14.36-23.30)	13 (11-16)	22 (18-26)	21 (16-26)	2.02 (1.65-2.42)	2.35 (1.90-2.77)	2.22 (1.77-2.71)	400 (330-476)	619 (485-740)	574 (441-715)	60.61 (50.12-72.07)	67.55 (53.06-80.79)	62.20 (47.60-77.48)	0.73 (0.56-0.9)	0.99 (0.77-1.20)	0.28 (0.14-0.42)	0.07 (-0.06-0.19)
Mongolia	37 (26-51)	62 (44-84)	61 (43-81)	3.36 (2.39-4.62)	2.60 (1.87-3.57)	2.43 (1.70-3.25)	83 (59-114)	187 (135-253)	182 (130-240)	7.02 (5.01-9.69)	7.08 (5.09-9.66)	6.55 (4.66-8.74)	30 (21-42)	41 (29-56)	41 (28-54)	2.80 (1.99-3.89)	1.85 (1.32-2.55)	1.72 (1.20-2.31)	895 (636-1233)	1330 (954-1802)	1281 (910-1711)	77.20 (54.94-106.79)	51.01 (36.46-69.55)	46.70 (33.00-62.20)	-1.47 (-1.79--1.15)	-0.54 (-0.86--0.22)	-2.09 (-2.40--1.77)	-2.1 (-2.4--1.81)
Monaco	1 (1-2)	2 (2-3)	2 (2-3)	2.20 (1.69-2.82)	2.74 (2.11-3.56)	2.72 (2.08-3.51)	6 (5-8)	11 (8-14)	11 (8-14)	11.28 (8.63-14.55)	14.73 (11.22-19.40)	14.66 (11.18-19.05)	0 (0-1)	1 (1-1)	1 (1-1)	0.77 (0.60-0.98)	0.81 (0.64-1.04)	0.81 (0.63-1.03)	12 (9-15)	17 (13-21)	17 (13-22)	21.74 (16.74-27.87)	22.63 (17.39-29.44)	22.40 (17.09-29.26)	0.82 (0.67-0.97)	0.99 (0.83-1.15)	0.26 (0.13-0.39)	0.18 (0.05-0.30)
Micronesia (Federated States of)	1 (1-1)	2 (1-3)	2 (2-3)	2.12 (1.64-2.83)	2.65 (1.98-3.59)	2.69 (1.96-3.62)	3 (2-4)	6 (4-8)	6 (4-9)	4.86 (3.63-6.64)	6.88 (4.97-9.59)	7.09 (5.15-9.89)	1 (1-1)	1 (1-2)	1 (1-2)	1.65 (1.28-2.18)	1.89 (1.44-2.53)	1.91 (1.41-2.54)	25 (19-35)	43 (31-61)	45 (32-63)	46.02 (34.64-62.72)	52.48 (38.56-72.16)	52.84 (38.25-73.10)	0.89 (0.80-0.98)	1.32 (1.21-1.44)	0.56 (0.51-0.62)	0.56 (0.49-0.62)
Mexico	662 (644-677)	1794 (1734-1837)	1939 (1714-2176)	1.57 (1.52-1.60)	1.49 (1.44-1.53)	1.53 (1.35-1.71)	1728 (1691-1765)	5709 (5551-5837)	6231 (5519-7004)	3.60 (3.51-3.68)	4.55 (4.41-4.65)	4.72 (4.19-5.31)	464 (450-475)	1066 (1027-1093)	1133 (1006-1267)	1.19 (1.14-1.22)	0.91 (0.88-0.94)	0.92 (0.82-1.03)	12313 (12039-12572)	27200 (26417-27853)	29129 (25737-32790)	26.98 (26.29-27.58)	21.98 (21.30-22.53)	22.37 (19.80-25.14)	-0.18 (-0.28--0.07)	0.81 (0.69-0.92)	-0.83 (-0.92--0.73)	-0.66 (-0.75--0.56)
Mauritius	34 (32-36)	76 (71-82)	81 (74-86)	4.67 (4.40-4.96)	4.40 (4.12-4.69)	4.43 (4.04-4.71)	114 (106-122)	271 (252-292)	284 (257-309)	14.07 (13.12-15.03)	15.41 (14.35-16.54)	15.53 (14.05-16.78)	21 (20-22)	43 (40-46)	45 (42-48)	3.03 (2.85-3.20)	2.52 (2.36-2.68)	2.51 (2.32-2.65)	580 (548-614)	1145 (1075-1216)	1180 (1085-1253)	74.95 (71.02-79.46)	65.08 (61.21-69.04)	64.42 (59.47-68.28)	0.3 (-0.02-0.63)	0.74 (0.40-1.07)	-0.03 (-0.36-0.30)	0.09 (-0.22-0.41)
Mauritania	12 (10-15)	34 (24-45)	37 (26-51)	1.21 (0.96-1.50)	1.59 (1.13-2.13)	1.68 (1.18-2.25)	27 (21-34)	97 (67-134)	109 (75-151)	2.52 (1.96-3.16)	4.23 (2.94-5.82)	4.52 (3.12-6.19)	9 (7-12)	22 (16-30)	24 (17-32)	0.97 (0.77-1.20)	1.11 (0.81-1.46)	1.14 (0.83-1.52)	270 (211-338)	629 (437-874)	686 (473-947)	25.40 (19.94-31.77)	28.27 (19.95-38.88)	29.26 (20.67-39.71)	0.78 (0.69-0.88)	1.62 (1.51-1.74)	0.31 (0.23-0.39)	0.21 (0.12-0.30)
Marshall Islands	0 (0-0)	1 (1-1)	1 (1-1)	1.87 (1.47-2.52)	2.49 (1.74-3.42)	2.52 (1.76-3.49)	1 (1-1)	3 (2-4)	3 (2-4)	4.38 (3.41-5.98)	6.26 (4.22-8.83)	6.44 (4.27-9.14)	0 (0-0)	1 (0-1)	1 (0-1)	1.45 (1.15-1.94)	1.86 (1.33-2.51)	1.86 (1.33-2.53)	8 (6-11)	21 (14-31)	23 (15-33)	40.13 (31.17-55.76)	51.64 (35.23-72.95)	51.79 (34.98-73.46)	1.1 (1.01-1.19)	1.26 (1.16-1.37)	0.97 (0.87-1.08)	0.97 (0.87-1.07)
Malta	16 (14-17)	32 (28-36)	33 (29-37)	3.64 (3.27-4.06)	4.02 (3.57-4.54)	3.97 (3.49-4.48)	70 (63-78)	160 (141-181)	164 (144-185)	16.44 (14.64-18.34)	21.17 (18.79-23.96)	20.89 (18.35-23.62)	7 (6-7)	11 (10-12)	12 (10-13)	1.61 (1.47-1.79)	1.29 (1.13-1.43)	1.27 (1.10-1.43)	182 (165-201)	268 (238-298)	270 (238-302)	42.96 (39.00-47.49)	35.13 (31.25-39.16)	34.33 (30.05-38.47)	0.16 (0.07-0.24)	0.72 (0.63-0.81)	-0.94 (-1.04--0.85)	-0.81 (-0.90--0.73)
Mali	70 (56-85)	163 (121-223)	173 (124-239)	1.63 (1.32-1.97)	1.75 (1.34-2.36)	1.76 (1.30-2.38)	163 (129-197)	428 (305-586)	464 (324-648)	3.40 (2.73-4.13)	4.06 (2.98-5.59)	4.14 (2.97-5.69)	53 (43-64)	117 (88-160)	122 (89-169)	1.32 (1.06-1.59)	1.36 (1.04-1.81)	1.35 (1.00-1.81)	1693 (1361-2054)	3740 (2718-5250)	3943 (2759-5607)	36.66 (29.66-44.44)	37.14 (27.79-51.20)	36.92 (26.56-51.25)	0.32 (0.19-0.44)	0.69 (0.55-0.84)	0.16 (0.04-0.27)	0.09 (-0.02-0.21)
Maldives	3 (2-5)	11 (9-14)	12 (9-15)	3.85 (2.93-5.22)	3.62 (2.93-4.43)	3.50 (2.73-4.34)	9 (6-14)	43 (34-53)	48 (36-60)	8.99 (6.05-12.86)	12.24 (9.77-15.06)	12.00 (9.12-15.08)	2 (2-3)	6 (5-7)	6 (5-8)	3.00 (2.38-3.99)	2.08 (1.69-2.52)	1.98 (1.55-2.47)	64 (42-96)	143 (114-177)	154 (116-194)	68.34 (49.07-96.25)	43.58 (34.65-53.52)	41.48 (31.65-52.25)	-0.58 (-0.74--0.43)	0.78 (0.51-1.05)	-1.70 (-1.84--1.56)	-1.98 (-2.12--1.84)
Malaysia	444 (376-518)	1366 (1140-1622)	1503 (1246-1773)	4.59 (3.85-5.37)	5.02 (4.21-5.95)	5.20 (4.33-6.11)	1401 (1183-1647)	5215 (4334-6268)	5726 (4745-6887)	13.16 (11.17-15.55)	17.86 (14.84-21.38)	18.61 (15.47-22.32)	280 (235-327)	708 (597-850)	778 (656-926)	3.07 (2.54-3.62)	2.79 (2.35-3.32)	2.86 (2.42-3.38)	8046 (6741-9459)	19435 (16145-23723)	21065 (17561-25329)	78.62 (66.11-92.06)	68.98 (57.66-83.51)	70.76 (59.20-84.83)	0.17 (-0.03-0.38)	0.88 (0.61-1.16)	-0.47 (-0.63--0.32)	-0.6 (-0.83--0.37)
Malawi	99 (77-121)	219 (159-279)	236 (166-307)	2.35 (1.85-2.84)	2.75 (2.03-3.49)	2.78 (2.00-3.55)	235 (180-290)	606 (429-791)	656 (451-884)	4.87 (3.78-5.97)	6.57 (4.70-8.35)	6.66 (4.68-8.70)	76 (59-92)	155 (113-198)	164 (117-210)	1.92 (1.52-2.31)	2.11 (1.57-2.65)	2.10 (1.54-2.65)	2473 (1920-3015)	5148 (3674-6682)	5475 (3826-7117)	53.48 (41.80-64.95)	58.91 (42.68-75.42)	58.78 (41.68-75.60)	0.43 (0.35-0.50)	1.03 (0.92-1.15)	0.19 (0.11-0.28)	0.18 (0.09-0.27)
Madagascar	187 (150-230)	316 (237-429)	342 (246-471)	3.40 (2.72-4.16)	2.58 (1.95-3.41)	2.61 (1.91-3.51)	438 (355-539)	858 (634-1153)	936 (677-1293)	7.19 (5.80-8.81)	5.93 (4.43-7.95)	6.05 (4.41-8.28)	144 (115-176)	228 (168-305)	244 (173-332)	2.75 (2.20-3.34)	2.02 (1.51-2.67)	2.03 (1.49-2.71)	4581 (3678-5631)	7708 (5646-10412)	8253 (5819-11278)	77.70 (61.67-95.52)	56.07 (41.36-74.73)	56.16 (40.14-76.36)	-1.01 (-1.17--0.86)	-0.72 (-0.91--0.52)	-1.11 (-1.24--0.99)	-1.20 (-1.33--1.07)
Luxembourg	33 (30-35)	50 (46-55)	49 (43-54)	6.37 (5.87-6.88)	5.20 (4.75-5.70)	4.76 (4.22-5.28)	149 (137-161)	256 (233-281)	249 (221-277)	29.33 (26.93-31.82)	27.37 (24.93-30.03)	25.10 (22.27-27.93)	14 (13-15)	17 (15-18)	16 (14-18)	2.68 (2.53-2.85)	1.66 (1.52-1.80)	1.51 (1.35-1.67)	396 (371-422)	414 (381-450)	399 (358-441)	78.23 (73.17-83.32)	43.62 (40.17-47.41)	39.76 (35.54-44.01)	-0.77 (-0.89--0.64)	-0.27 (-0.45--0.09)	-1.70 (-1.81--1.59)	-2.08 (-2.19--1.97)
Lithuania	192 (173-214)	343 (307-383)	343 (290-400)	4.32 (3.90-4.83)	6.89 (6.15-7.68)	6.92 (5.87-8.05)	484 (438-539)	943 (851-1034)	946 (807-1091)	11.09 (10.04-12.37)	19.93 (17.96-21.94)	20.18 (17.13-23.27)	108 (98-120)	165 (149-184)	164 (139-192)	2.42 (2.18-2.67)	3.19 (2.87-3.54)	3.16 (2.67-3.70)	3177 (2827-3571)	4443 (3974-4943)	4391 (3703-5163)	72.00 (63.99-80.82)	93.77 (83.90-104.53)	93.55 (78.43-109.54)	1.02 (0.78-1.26)	1.46 (1.19-1.74)	0.44 (0.22-0.66)	0.32 (0.08-0.55)
Libya	39 (28-52)	129 (96-173)	135 (96-181)	1.93 (1.37-2.56)	2.34 (1.74-3.10)	2.28 (1.66-3.04)	129 (91-169)	529 (387-719)	547 (395-745)	5.79 (4.09-7.60)	8.68 (6.42-11.66)	8.39 (6.13-11.37)	23 (16-31)	61 (46-81)	65 (48-89)	1.21 (0.86-1.59)	1.20 (0.91-1.57)	1.21 (0.89-1.61)	703 (492-942)	1908 (1416-2569)	2060 (1501-2821)	32.63 (22.84-43.54)	32.50 (24.23-43.40)	32.58 (23.93-44.11)	0.78 (0.64-0.92)	1.24 (1.09-1.38)	0.14 (0.05-0.24)	0.10 (0.01-0.18)
Liberia	11 (8-15)	30 (20-42)	34 (23-48)	0.99 (0.72-1.30)	1.35 (0.95-1.89)	1.39 (0.98-1.98)	25 (18-34)	84 (56-119)	95 (63-137)	1.98 (1.41-2.65)	3.27 (2.22-4.61)	3.40 (2.31-4.86)	9 (7-12)	21 (14-29)	23 (16-32)	0.81 (0.60-1.08)	1.01 (0.73-1.40)	1.03 (0.73-1.43)	265 (188-356)	655 (442-938)	729 (494-1052)	21.75 (15.56-29.25)	26.63 (18.63-37.35)	27.21 (19.00-38.97)	1.09 (1.00-1.18)	1.84 (1.74-1.95)	0.71 (0.62-0.81)	0.65 (0.54-0.75)
Lesotho	26 (19-33)	52 (34-79)	51 (33-76)	2.93 (2.18-3.77)	4.49 (2.99-6.76)	4.38 (2.90-6.45)	57 (42-76)	114 (74-175)	114 (73-171)	6.22 (4.55-8.22)	9.16 (5.93-13.96)	9.13 (5.86-13.60)	20 (15-25)	40 (26-60)	38 (25-57)	2.33 (1.74-2.99)	3.61 (2.41-5.31)	3.46 (2.29-5.02)	578 (421-759)	1226 (787-1884)	1204 (756-1844)	63.84 (46.76-83.30)	101.09 (65.47-154.08)	98.99 (63.09-149.68)	1.59 (1.35-1.83)	1.34 (1.27-1.42)	1.64 (1.36-1.91)	1.72 (1.43-2.02)
Lebanon	44 (32-65)	126 (97-157)	132 (101-167)	1.99 (1.46-2.89)	2.15 (1.66-2.70)	2.18 (1.65-2.75)	140 (99-206)	490 (381-613)	523 (398-669)	5.90 (4.21-8.62)	8.56 (6.66-10.71)	8.80 (6.67-11.30)	26 (19-38)	59 (47-74)	62 (48-77)	1.24 (0.92-1.78)	1.00 (0.78-1.25)	0.99 (0.76-1.26)	742 (526-1111)	1366 (1068-1733)	1430 (1085-1837)	31.94 (22.98-47.37)	23.85 (18.74-30.35)	24.01 (18.08-31.15)	0.5 (0.38-0.63)	1.50 (1.37-1.63)	-0.57 (-0.7--0.44)	-0.82 (-0.93--0.71)
Latvia	133 (118-150)	192 (169-214)	192 (165-223)	3.81 (3.38-4.28)	5.41 (4.77-6.05)	5.48 (4.67-6.36)	352 (313-396)	613 (548-679)	616 (532-709)	10.25 (9.12-11.55)	18.31 (16.36-20.36)	18.59 (15.89-21.48)	93 (82-105)	109 (94-124)	109 (92-129)	2.65 (2.34-2.98)	2.97 (2.57-3.40)	3.02 (2.51-3.60)	2768 (2412-3130)	2769 (2404-3168)	2799 (2322-3351)	80.18 (70.27-90.37)	83.81 (72.93-96.15)	86.00 (71.24-103.00)	1.05 (0.80-1.29)	1.75 (1.45-2.06)	0.28 (0.08-0.48)	-0.04 (-0.26-0.19)
Lao People's Democratic Republic	54 (37-82)	117 (85-152)	126 (91-164)	2.59 (1.83-3.77)	2.64 (1.93-3.38)	2.66 (1.94-3.43)	121 (81-185)	322 (231-426)	351 (250-471)	5.10 (3.45-7.66)	6.31 (4.55-8.26)	6.44 (4.63-8.52)	44 (30-65)	83 (61-107)	88 (64-114)	2.23 (1.59-3.18)	2.03 (1.50-2.59)	2.02 (1.48-2.60)	1308 (887-1993)	2438 (1776-3136)	2583 (1865-3336)	57.48 (39.59-85.93)	50.29 (36.86-64.14)	50.07 (36.38-64.22)	0.07 (-0.04-0.17)	0.78 (0.62-0.94)	-0.33 (-0.39--0.28)	-0.47 (-0.53--0.42)
Kyrgyzstan	154 (133-176)	123 (107-144)	129 (106-158)	5.02 (4.32-5.74)	2.55 (2.22-2.95)	2.50 (2.07-3.07)	417 (358-485)	414 (358-491)	437 (354-541)	13.13 (11.26-15.20)	8.01 (6.98-9.36)	7.93 (6.50-9.79)	113 (97-128)	76 (66-89)	79 (65-97)	3.74 (3.22-4.23)	1.66 (1.44-1.92)	1.61 (1.33-1.96)	3518 (3003-4044)	2324 (1998-2717)	2424 (1984-2955)	111.54 (95.30-127.83)	44.98 (38.94-52.82)	44.08 (36.46-53.81)	-0.92 (-1.71--0.12)	-0.33 (-1.15-0.50)	-1.38 (-2.13--0.63)	-1.69 (-2.44--0.94)
Kuwait	24 (22-27)	40 (36-44)	46 (38-55)	3.25 (2.92-3.56)	1.31 (1.17-1.44)	1.34 (1.12-1.60)	105 (95-116)	201 (180-222)	230 (190-276)	12.03 (10.82-13.25)	5.61 (5.04-6.15)	5.74 (4.78-6.91)	10 (9-11)	14 (12-15)	15 (13-19)	1.58 (1.43-1.73)	0.54 (0.48-0.59)	0.54 (0.45-0.65)	343 (310-379)	413 (377-450)	469 (390-571)	41.97 (37.83-46.15)	12.34 (11.13-13.50)	12.49 (10.33-15.27)	-0.13 (-1.29-1.04)	0.51 (-0.69-1.73)	-0.83 (-1.95-0.29)	-1.31 (-2.41--0.19)
Kiribati	2 (2-3)	4 (3-6)	5 (3-7)	5.14 (4.00-6.40)	5.79 (4.29-7.86)	5.82 (4.35-7.89)	5 (4-6)	11 (8-16)	12 (9-17)	10.61 (8.09-13.64)	12.81 (9.43-17.70)	12.98 (9.53-18.10)	2 (1-2)	3 (3-5)	4 (3-5)	4.35 (3.38-5.31)	4.72 (3.51-6.34)	4.72 (3.51-6.34)	57 (43-74)	118 (86-164)	123 (88-174)	127.41 (98.29-163.03)	138.53 (101.88-189.49)	138.61 (101.81-192.57)	0.42 (0.39-0.45)	0.66 (0.62-0.70)	0.32 (0.29-0.36)	0.31 (0.29-0.33)
Kenya	318 (214-416)	1147 (891-1461)	1244 (934-1599)	3.55 (2.41-4.63)	4.77 (3.73-6.03)	4.86 (3.72-6.22)	827 (561-1087)	3377 (2608-4391)	3735 (2749-4829)	8.14 (5.49-10.67)	12.19 (9.48-15.64)	12.65 (9.52-16.29)	227 (153-299)	785 (612-995)	836 (633-1073)	2.71 (1.85-3.53)	3.56 (2.79-4.48)	3.57 (2.75-4.53)	7126 (4765-9448)	25079 (19334-32493)	26791 (19863-34799)	73.69 (49.31-97.76)	95.81 (74.55-121.89)	96.09 (72.46-123.36)	1.18 (1.08-1.28)	1.5 (1.34-1.67)	1.15 (1.02-1.28)	1.10 (0.96-1.24)
Kazakhstan	500 (438-568)	617 (536-718)	616 (512-737)	3.75 (3.29-4.26)	3.42 (2.97-3.96)	3.30 (2.74-3.93)	1432 (1252-1613)	2170 (1877-2525)	2169 (1791-2597)	10.33 (9.05-11.69)	11.52 (9.98-13.37)	11.13 (9.21-13.26)	347 (305-394)	359 (310-416)	357 (296-424)	2.67 (2.33-3.02)	2.06 (1.79-2.39)	1.98 (1.65-2.34)	10702 (9419-12107)	10643 (9172-12408)	10504 (8679-12532)	77.26 (67.86-87.44)	56.69 (48.97-66.12)	54.02 (44.68-64.33)	-0.65 (-0.95--0.36)	0.03 (-0.36-0.43)	-1.33 (-1.57--1.09)	-1.57 (-1.82--1.33)
Jordan	25 (20-31)	127 (93-168)	146 (106-200)	1.69 (1.33-2.10)	1.77 (1.31-2.31)	1.80 (1.33-2.42)	83 (65-103)	545 (398-730)	624 (449-862)	4.80 (3.82-6.00)	6.64 (4.87-8.82)	6.74 (4.90-9.20)	14 (12-18)	55 (41-73)	63 (46-85)	1.09 (0.87-1.37)	0.88 (0.65-1.14)	0.88 (0.65-1.17)	462 (363-575)	1725 (1254-2311)	1956 (1399-2688)	28.31 (22.65-35.49)	22.04 (16.23-29.38)	22.09 (16.01-29.91)	0.32 (0.22-0.42)	1.32 (1.19-1.45)	-0.73 (-0.83--0.63)	-0.87 (-0.97--0.77)
Japan	5223 (4939-5432)	15013 (13081-16419)	15219 (13199-16778)	3.12 (2.95-3.25)	4.72 (4.25-5.08)	4.67 (4.23-5.01)	18933 (18093-19713)	48648 (43229-52844)	48779 (43501-52858)	11.38 (10.87-11.85)	18.99 (17.41-20.40)	18.83 (17.32-20.12)	1648 (1557-1701)	4962 (4144-5421)	5080 (4220-5568)	1.00 (0.94-1.03)	1.25 (1.11-1.33)	1.23 (1.09-1.31)	43216 (41616-44394)	87901 (77872-93847)	88224 (77814-94400)	25.86 (24.85-26.58)	29.92 (27.81-31.31)	29.37 (27.28-30.71)	1.24 (0.91-1.57)	1.76 (1.43-2.10)	0.34 (-0.03-0.72)	0.08 (-0.32-0.47)
Jamaica	36 (33-39)	60 (47-74)	61 (47-83)	2.05 (1.86-2.24)	2.00 (1.56-2.49)	1.99 (1.53-2.68)	102 (92-112)	186 (145-233)	194 (147-262)	5.88 (5.32-6.46)	6.31 (4.89-7.89)	6.32 (4.79-8.53)	23 (21-25)	37 (29-45)	37 (29-49)	1.31 (1.18-1.43)	1.20 (0.95-1.49)	1.18 (0.92-1.57)	565 (513-619)	877 (674-1102)	897 (683-1215)	32.69 (29.67-35.84)	29.35 (22.55-36.93)	28.99 (22.11-39.26)	0.01 (-0.32-0.34)	0.24 (-0.11-0.6)	-0.16 (-0.47-0.16)	-0.34 (-0.71-0.03)
Italy	4338 (4054-4602)	5706 (5123-6132)	5628 (5052-6089)	5.20 (4.89-5.52)	4.53 (4.17-4.83)	4.35 (4.00-4.67)	15882 (14829-16979)	23689 (21810-25310)	23205 (21304-25024)	19.77 (18.45-21.12)	20.91 (19.46-22.36)	19.99 (18.53-21.42)	2017 (1914-2105)	2258 (1985-2420)	2244 (1973-2411)	2.36 (2.24-2.46)	1.57 (1.43-1.67)	1.52 (1.38-1.62)	52593 (50196-54693)	47651 (44057-50428)	46646 (42725-49473)	64.68 (61.71-67.17)	39.89 (37.49-41.86)	38.02 (35.59-40.04)	-0.63 (-0.74--0.53)	0.01 (-0.12-0.14)	-1.42 (-1.61--1.24)	-1.78 (-1.95--1.61)
Israel	97 (89-106)	274 (247-297)	263 (235-290)	2.06 (1.89-2.25)	2.48 (2.25-2.70)	2.25 (2.03-2.47)	413 (378-450)	1333 (1214-1444)	1273 (1150-1394)	8.81 (8.06-9.63)	12.49 (11.39-13.56)	11.29 (10.23-12.43)	46 (42-50)	102 (90-111)	100 (87-109)	0.99 (0.91-1.07)	0.88 (0.79-0.96)	0.81 (0.72-0.88)	1170 (1083-1268)	2419 (2223-2628)	2304 (2093-2503)	25.41 (23.47-27.61)	22.46 (20.79-24.41)	20.24 (18.41-22.03)	0.24 (0.02-0.46)	0.82 (0.58-1.06)	-0.78 (-1.00--0.57)	-0.87 (-1.07--0.67)
Ireland	209 (191-227)	365 (329-398)	330 (295-361)	5.31 (4.84-5.75)	5.13 (4.62-5.60)	4.42 (3.95-4.83)	924 (840-1011)	1941 (1748-2129)	1747 (1571-1908)	23.79 (21.61-26.07)	27.89 (25.18-30.63)	24.00 (21.58-26.23)	91 (84-97)	112 (102-122)	102 (92-111)	2.28 (2.12-2.44)	1.52 (1.38-1.66)	1.31 (1.18-1.42)	2310 (2133-2494)	2806 (2565-3075)	2513 (2283-2728)	60.10 (55.34-64.76)	40.18 (36.75-44.11)	34.36 (31.22-37.36)	-0.29 (-0.50--0.07)	0.41 (0.24-0.57)	-1.68 (-1.90--1.46)	-1.68 (-1.88--1.48)
Iraq	121 (93-155)	407 (300-535)	449 (331-585)	1.41 (1.08-1.81)	1.63 (1.20-2.11)	1.71 (1.28-2.20)	363 (279-463)	1586 (1151-2102)	1755 (1289-2325)	3.88 (3.00-4.97)	5.66 (4.12-7.47)	5.93 (4.35-7.69)	76 (59-98)	198 (146-258)	214 (158-276)	0.94 (0.72-1.21)	0.88 (0.65-1.13)	0.91 (0.67-1.15)	2356 (1820-3042)	6243 (4585-8153)	6674 (4905-8766)	26.15 (20.22-33.82)	23.35 (17.23-30.51)	23.69 (17.47-30.58)	0.54 (0.40-0.68)	1.37 (1.13-1.61)	-0.31 (-0.39--0.23)	-0.5 (-0.56--0.45)
Iran (Islamic Republic of)	156 (134-181)	754 (674-843)	733 (648-826)	0.61 (0.52-0.70)	1.01 (0.90-1.12)	0.94 (0.82-1.06)	521 (443-609)	3038 (2689-3427)	2954 (2613-3352)	1.69 (1.44-1.95)	3.76 (3.34-4.23)	3.48 (3.07-3.94)	92 (79-105)	349 (314-383)	335 (297-377)	0.40 (0.35-0.46)	0.50 (0.45-0.55)	0.46 (0.41-0.52)	2784 (2413-3219)	9226 (8258-10102)	8842 (7893-9897)	9.63 (8.33-11.06)	11.83 (10.60-12.97)	10.79 (9.64-12.06)	1.63 (1.43-1.83)	2.48 (2.21-2.75)	0.73 (0.55-0.90)	0.67 (0.50-0.85)
Indonesia	2255 (1707-2754)	6121 (4581-7708)	6609 (4888-8345)	2.21 (1.67-2.70)	2.73 (2.03-3.40)	2.76 (2.05-3.44)	6364 (4853-7844)	19203 (14528-24219)	20752 (15461-26347)	5.42 (4.11-6.66)	7.51 (5.68-9.46)	7.64 (5.73-9.70)	1577 (1195-1922)	3923 (2927-4907)	4190 (3062-5263)	1.68 (1.28-2.04)	1.92 (1.43-2.39)	1.92 (1.42-2.38)	48076 (36745-58870)	112259 (84013-141408)	119345 (87051-151634)	43.12 (32.65-52.42)	46.18 (34.64-57.87)	46.19 (33.93-58.01)	0.58 (0.53-0.63)	0.88 (0.75-1.02)	0.35 (0.29-0.41)	0.13 (0.08-0.18)
India	35324 (31495-39188)	104598 (92997-114611)	112447 (96269-126069)	6.88 (6.07-7.63)	8.82 (7.89-9.70)	9.02 (7.77-10.12)	90279 (81191-100048)	309165 (273449-338810)	336660 (287886-380513)	15.71 (14.09-17.40)	24.53 (21.80-26.92)	25.46 (21.85-28.60)	25803 (22848-28561)	67315 (59921-74128)	70758 (60472-79308)	5.33 (4.66-5.94)	5.93 (5.31-6.55)	5.92 (5.11-6.64)	848710 (758330-946701)	2018940 (1780608-2224211)	2118894 (1793575-2398412)	152.94 (135.81-169.35)	163.68 (144.81-180.09)	163.61 (139.58-184.48)	0.78 (0.64-0.92)	1.52 (1.34-1.70)	0.23 (0.13-0.33)	0.13 (0.05-0.21)
Iceland	12 (11-13)	24 (22-27)	25 (23-28)	4.45 (4.09-4.77)	4.77 (4.27-5.31)	4.76 (4.24-5.31)	60 (56-65)	129 (115-143)	135 (120-150)	22.74 (20.88-24.46)	26.14 (23.51-29.08)	26.26 (23.50-29.22)	4 (4-5)	7 (7-8)	8 (7-8)	1.56 (1.45-1.66)	1.34 (1.19-1.48)	1.32 (1.17-1.45)	115 (107-122)	174 (157-194)	180 (161-201)	43.17 (40.19-45.99)	34.60 (31.29-38.46)	34.45 (31.00-38.37)	0.19 (0.10-0.29)	0.47 (0.40-0.55)	-0.54 (-0.66--0.43)	-0.77 (-0.89--0.64)
Hungary	1145 (1020-1300)	1554 (1378-1758)	1520 (1289-1756)	8.29 (7.38-9.36)	9.02 (7.98-10.19)	8.83 (7.45-10.23)	3718 (3304-4227)	6297 (5570-7084)	6206 (5246-7215)	27.27 (24.33-30.89)	37.81 (33.46-42.57)	37.34 (31.37-43.49)	708 (630-802)	761 (675-861)	734 (625-853)	5.13 (4.57-5.80)	4.29 (3.81-4.88)	4.14 (3.52-4.82)	21784 (19289-24810)	20378 (18035-23086)	19754 (16769-23054)	161.46 (143.15-183.64)	124.32 (110.04-141.07)	120.92 (102.66-141.04)	-0.26 (-0.62-0.10)	0.49 (0.05-0.94)	-1.01 (-1.29--0.73)	-1.44 (-1.82--1.05)
Honduras	26 (21-32)	102 (76-140)	109 (80-148)	1.22 (0.99-1.51)	1.70 (1.23-2.32)	1.71 (1.24-2.34)	64 (52-78)	272 (202-371)	296 (217-402)	2.67 (2.17-3.30)	4.11 (3.04-5.66)	4.20 (3.08-5.70)	19 (16-24)	72 (52-98)	75 (55-102)	0.97 (0.79-1.19)	1.26 (0.91-1.73)	1.25 (0.91-1.71)	558 (454-683)	1893 (1418-2567)	2006 (1487-2707)	24.45 (19.86-30.01)	29.76 (22.13-40.31)	29.70 (21.98-40.43)	1.15 (1.05-1.25)	1.51 (1.42-1.59)	0.89 (0.77-1.01)	0.68 (0.59-0.77)
Haiti	96 (65-150)	190 (125-279)	197 (132-290)	2.93 (2.04-4.45)	2.72 (1.83-3.93)	2.68 (1.82-3.88)	190 (126-305)	418 (271-619)	437 (288-643)	5.19 (3.49-8.19)	5.23 (3.45-7.66)	5.18 (3.47-7.56)	81 (55-125)	152 (101-223)	157 (106-230)	2.61 (1.83-3.88)	2.33 (1.58-3.36)	2.29 (1.54-3.30)	2386 (1593-3809)	4483 (2952-6671)	4669 (3114-6886)	67.13 (45.77-104.98)	58.34 (38.79-85.55)	57.52 (38.71-84.05)	-0.18 (-0.23--0.14)	0.13 (0.01-0.24)	-0.31 (-0.35--0.26)	-0.39 (-0.44--0.34)
Guyana	8 (7-9)	13 (10-16)	13 (10-17)	2.12 (1.88-2.39)	1.99 (1.58-2.46)	1.98 (1.51-2.54)	19 (17-22)	34 (26-43)	35 (27-46)	4.42 (3.90-4.98)	4.82 (3.78-6.08)	4.95 (3.75-6.46)	6 (6-7)	9 (7-12)	9 (7-12)	1.69 (1.49-1.89)	1.47 (1.17-1.82)	1.44 (1.10-1.83)	184 (161-209)	276 (214-349)	276 (206-361)	44.25 (38.66-50.11)	40.02 (31.27-50.30)	39.14 (29.45-50.77)	0.20 (0.05-0.35)	0.69 (0.53-0.85)	-0.03 (-0.17-0.12)	0.13 (-0.03-0.29)
Guinea-Bissau	5 (4-7)	13 (10-18)	14 (10-19)	1.25 (0.90-1.75)	1.76 (1.31-2.33)	1.77 (1.31-2.36)	11 (8-16)	32 (23-44)	34 (25-48)	2.41 (1.70-3.46)	3.64 (2.67-4.91)	3.69 (2.70-5.01)	4 (3-6)	10 (7-14)	10 (8-14)	1.05 (0.77-1.46)	1.45 (1.11-1.91)	1.44 (1.09-1.91)	133 (93-193)	322 (233-438)	336 (243-466)	29.22 (20.75-41.99)	38.35 (28.30-51.91)	38.10 (28.32-51.53)	1.06 (0.95-1.16)	1.26 (1.17-1.34)	0.97 (0.84-1.10)	0.78 (0.64-0.91)
Guinea	122 (94-152)	257 (194-334)	269 (200-355)	3.57 (2.75-4.41)	4.33 (3.27-5.59)	4.37 (3.30-5.69)	268 (206-335)	626 (467-829)	676 (490-917)	7.35 (5.64-9.19)	9.50 (7.11-12.38)	9.77 (7.16-13.00)	97 (76-120)	194 (147-253)	199 (148-264)	2.93 (2.29-3.59)	3.44 (2.61-4.46)	3.43 (2.62-4.50)	2892 (2254-3610)	6030 (4507-7990)	6291 (4617-8454)	81.16 (63.28-101.32)	95.10 (71.42-125.11)	95.02 (69.55-125.64)	0.67 (0.63-0.70)	0.87 (0.81-0.94)	0.56 (0.52-0.61)	0.55 (0.51-0.60)
Guatemala	56 (53-59)	145 (137-153)	146 (126-171)	1.66 (1.56-1.76)	1.39 (1.31-1.47)	1.31 (1.13-1.53)	131 (124-139)	408 (384-434)	418 (358-490)	3.20 (3.03-3.38)	3.57 (3.37-3.78)	3.48 (2.96-4.09)	43 (41-46)	99 (93-104)	97 (84-113)	1.41 (1.33-1.50)	1.00 (0.94-1.06)	0.92 (0.80-1.06)	1268 (1201-1340)	2558 (2439-2672)	2560 (2189-2980)	33.05 (31.17-34.96)	23.32 (22.17-24.36)	22.02 (18.89-25.61)	-1.20 (-1.38--1.01)	-0.09 (-0.27-0.10)	-1.8 (-1.99--1.61)	-1.73 (-1.92--1.53)
Guam	1 (1-2)	7 (6-8)	6 (5-7)	1.68 (1.48-1.91)	3.44 (2.99-3.94)	3.00 (2.52-3.50)	6 (5-7)	25 (22-29)	23 (19-27)	5.79 (5.03-6.64)	13.43 (11.61-15.47)	12.07 (10.19-14.18)	1 (1-1)	3 (3-4)	3 (2-3)	0.95 (0.83-1.09)	1.73 (1.50-1.96)	1.46 (1.22-1.70)	23 (20-26)	103 (88-118)	92 (77-108)	24.79 (21.57-28.21)	53.76 (46.34-61.36)	47.65 (39.94-55.35)	2.99 (2.70-3.28)	3.44 (3.18-3.71)	2.51 (2.18-2.84)	3.14 (2.86-3.42)
Grenada	3 (3-3)	4 (4-5)	4 (4-5)	4.29 (3.70-4.95)	3.64 (3.19-4.22)	3.64 (3.05-4.31)	7 (6-8)	12 (11-14)	13 (10-15)	10.85 (9.43-12.40)	10.41 (9.06-12.07)	10.53 (8.71-12.54)	2 (2-2)	3 (2-3)	3 (2-3)	3.06 (2.67-3.52)	2.34 (2.05-2.70)	2.30 (1.95-2.73)	54 (47-62)	71 (61-83)	71 (59-86)	81.70 (70.71-93.74)	60.17 (52.08-69.86)	59.37 (49.30-71.09)	-0.34 (-0.60--0.07)	-0.01 (-0.18-0.16)	-0.64 (-0.94--0.33)	-0.67 (-0.89--0.44)
Greenland	3 (3-4)	4 (4-5)	4 (4-5)	9.93 (8.71-11.26)	6.28 (5.31-7.45)	6.01 (5.00-7.35)	10 (9-12)	16 (13-19)	16 (13-20)	26.48 (23.35-30.18)	21.18 (17.68-25.43)	20.47 (16.91-25.04)	2 (2-2)	2 (2-3)	2 (2-3)	6.11 (5.37-6.93)	3.22 (2.71-3.81)	3.05 (2.54-3.71)	56 (50-64)	60 (50-71)	59 (49-72)	150.79 (132.64-171.78)	80.23 (68.04-94.41)	75.89 (63.29-91.67)	-1.64 (-1.80--1.49)	-0.68 (-0.86--0.50)	-2.34 (-2.48--2.20)	-2.30 (-2.44--2.17)
Greece	425 (403-450)	783 (725-836)	791 (728-851)	2.90 (2.76-3.07)	3.83 (3.57-4.08)	3.82 (3.56-4.10)	1998 (1875-2125)	3635 (3377-3901)	3649 (3371-3943)	13.81 (13.00-14.62)	19.53 (18.21-20.92)	19.48 (18.11-20.98)	169 (160-177)	303 (276-322)	308 (278-329)	1.15 (1.08-1.20)	1.31 (1.21-1.38)	1.31 (1.21-1.38)	4128 (3920-4323)	6696 (6270-7091)	6739 (6284-7179)	28.70 (27.25-30.02)	34.95 (33.06-36.94)	34.72 (32.75-36.89)	0.79 (0.69-0.89)	0.99 (0.91-1.06)	0.39 (0.22-0.56)	0.53 (0.38-0.69)
Ghana	31 (24-40)	82 (63-105)	89 (67-116)	0.46 (0.35-0.58)	0.48 (0.37-0.62)	0.49 (0.38-0.63)	87 (67-113)	258 (191-333)	283 (206-379)	1.09 (0.85-1.42)	1.30 (0.99-1.67)	1.34 (1.00-1.75)	22 (17-28)	53 (41-69)	56 (43-73)	0.35 (0.27-0.44)	0.35 (0.27-0.44)	0.35 (0.27-0.45)	715 (547-930)	1644 (1247-2184)	1742 (1291-2323)	9.56 (7.35-12.25)	8.88 (6.80-11.65)	8.88 (6.75-11.64)	-0.11 (-0.39-0.17)	0.23 (-0.11-0.58)	-0.27 (-0.51--0.03)	-0.60 (-0.87--0.32)
Germany	6390 (5890-6893)	8591 (7790-9539)	8415 (7525-9357)	5.61 (5.17-6.04)	5.16 (4.69-5.71)	4.95 (4.46-5.48)	27436 (25210-29841)	38085 (34438-42297)	37418 (33470-41393)	24.95 (22.90-27.12)	24.50 (22.23-27.10)	23.66 (21.33-26.07)	2759 (2545-2959)	2975 (2706-3269)	2916 (2613-3220)	2.35 (2.17-2.51)	1.65 (1.51-1.82)	1.58 (1.43-1.75)	81689 (75455-88346)	70478 (63958-77726)	68511 (61589-76620)	73.34 (67.89-79.02)	44.34 (40.39-48.95)	42.28 (38.17-47.14)	-0.37 (-0.49--0.25)	-0.11 (-0.24-0.02)	-1.20 (-1.36--1.04)	-1.75 (-1.89--1.6)
Georgia	148 (126-171)	210 (191-234)	204 (178-232)	2.34 (2.00-2.70)	3.67 (3.33-4.08)	3.57 (3.11-4.05)	447 (382-516)	628 (563-701)	606 (529-698)	7.06 (6.04-8.16)	11.46 (10.30-12.76)	11.07 (9.66-12.68)	97 (83-113)	137 (126-150)	133 (116-150)	1.55 (1.32-1.79)	2.33 (2.14-2.55)	2.27 (1.98-2.56)	2872 (2436-3347)	3547 (3232-3908)	3409 (2947-3899)	45.26 (38.45-52.57)	64.43 (58.60-71.61)	62.02 (53.83-70.73)	1.84 (1.28-2.40)	1.96 (1.40-2.53)	1.85 (1.29-2.41)	1.59 (1.04-2.15)
Gambia	5 (4-6)	17 (13-23)	18 (13-24)	1.29 (0.97-1.65)	1.70 (1.23-2.20)	1.70 (1.20-2.23)	13 (9-17)	49 (35-65)	53 (37-72)	2.92 (2.17-3.83)	4.22 (3.02-5.48)	4.27 (2.97-5.68)	4 (3-5)	12 (9-16)	12 (9-16)	1.00 (0.77-1.27)	1.25 (0.91-1.64)	1.23 (0.87-1.63)	112 (83-148)	373 (264-493)	389 (267-529)	26.97 (20.03-35.36)	33.71 (24.17-44.46)	33.28 (23.04-44.33)	0.69 (0.53-0.85)	0.95 (0.73-1.18)	0.49 (0.36-0.63)	0.46 (0.28-0.63)
Gabon	17 (13-23)	33 (23-43)	35 (25-46)	2.92 (2.24-3.91)	3.13 (2.27-4.03)	3.15 (2.37-4.06)	38 (29-52)	94 (66-126)	101 (73-135)	6.18 (4.67-8.44)	7.91 (5.58-10.43)	8.10 (5.88-10.72)	13 (10-18)	22 (16-29)	23 (17-30)	2.35 (1.83-3.12)	2.28 (1.68-2.88)	2.26 (1.72-2.85)	368 (279-501)	666 (476-882)	690 (498-912)	61.52 (46.90-83.44)	58.42 (41.87-76.12)	57.74 (42.42-75.09)	0.08 (0.00-0.16)	0.59 (0.43-0.75)	-0.27 (-0.37--0.18)	-0.36 (-0.47--0.26)
France	8013 (7275-8848)	10072 (9056-11029)	9647 (8657-10617)	10.89 (9.88-12.05)	8.83 (8.00-9.66)	8.25 (7.44-9.11)	36670 (33154-40405)	52373 (47379-57533)	50052 (45025-55337)	51.51 (46.68-56.85)	48.97 (44.49-53.95)	45.83 (41.28-50.70)	2966 (2733-3204)	2440 (2181-2659)	2358 (2083-2597)	3.89 (3.57-4.21)	1.89 (1.70-2.07)	1.77 (1.58-1.95)	84549 (77454-91892)	59450 (54006-65125)	56659 (50964-62145)	118.24 (107.89-128.37)	53.86 (48.95-59.04)	50.25 (45.35-55.39)	-0.76 (-0.95--0.58)	-0.21 (-0.47-0.04)	-2.60 (-2.76--2.43)	-2.85 (-3.06--2.64)
Finland	216 (203-230)	399 (362-432)	394 (354-430)	3.20 (3.01-3.40)	3.79 (3.49-4.09)	3.66 (3.36-3.96)	974 (917-1041)	2001 (1842-2171)	1972 (1800-2146)	14.72 (13.87-15.74)	20.36 (18.86-21.92)	19.66 (18.13-21.24)	95 (90-99)	138 (124-148)	137 (122-147)	1.38 (1.31-1.44)	1.17 (1.08-1.25)	1.13 (1.03-1.21)	2532 (2421-2649)	3138 (2920-3333)	3081 (2843-3294)	38.36 (36.72-40.12)	31.34 (29.51-33.09)	30.17 (28.29-32.05)	0.61 (0.48-0.74)	1.21 (1.05-1.37)	-0.56 (-0.67--0.46)	-0.69 (-0.76--0.62)
Fiji	12 (9-14)	22 (16-28)	23 (17-30)	2.89 (2.34-3.54)	2.90 (2.23-3.73)	2.92 (2.19-3.79)	38 (31-47)	69 (51-90)	71 (52-94)	7.84 (6.26-9.72)	8.08 (6.07-10.53)	8.22 (6.10-10.67)	7 (6-9)	14 (11-18)	14 (11-18)	2.02 (1.63-2.47)	2.01 (1.57-2.57)	2.00 (1.50-2.55)	244 (197-306)	426 (321-554)	434 (314-565)	54.22 (43.66-67.39)	52.40 (39.85-67.58)	52.29 (38.55-67.49)	0.08 (-0.06-0.22)	0.15 (-0.08-0.38)	0.05 (-0.03-0.14)	0.02 (-0.10-0.14)
Ethiopia	541 (371-832)	1049 (885-1252)	1134 (922-1355)	2.72 (1.94-4.08)	2.46 (2.07-2.94)	2.52 (2.05-3.03)	1066 (707-1643)	2639 (2197-3189)	2921 (2349-3508)	4.55 (3.10-6.91)	5.31 (4.48-6.40)	5.56 (4.54-6.67)	455 (318-702)	790 (667-942)	835 (676-1002)	2.44 (1.78-3.65)	1.98 (1.68-2.35)	2.00 (1.62-2.39)	13776 (9290-21425)	22498 (18835-26995)	24042 (19446-28780)	61.44 (42.94-93.92)	47.64 (40.00-56.96)	48.23 (39.31-58.04)	-0.45 (-0.56--0.33)	0.50 (0.34-0.67)	-0.85 (-0.93--0.78)	-1.01 (-1.10--0.92)
Eswatini	12 (9-16)	27 (17-41)	27 (17-41)	3.82 (2.96-5.03)	4.46 (2.80-6.78)	4.30 (2.80-6.39)	30 (23-39)	68 (42-106)	71 (44-107)	8.36 (6.49-11.10)	10.04 (6.23-15.45)	9.99 (6.36-15.03)	9 (7-12)	19 (12-29)	19 (12-28)	2.95 (2.30-3.86)	3.36 (2.16-5.05)	3.17 (2.10-4.66)	282 (219-377)	610 (377-947)	615 (391-940)	82.52 (64.27-109.69)	93.94 (58.96-144.67)	90.71 (58.98-137.28)	0.48 (0.21-0.75)	0.43 (0.36-0.50)	0.38 (0.05-0.71)	0.40 (0.05-0.75)
Estonia	89 (78-101)	154 (136-172)	153 (130-177)	4.44 (3.89-5.05)	6.53 (5.76-7.30)	6.41 (5.39-7.45)	306 (270-350)	643 (567-716)	639 (537-737)	15.43 (13.53-17.63)	28.58 (25.21-32.00)	28.23 (23.64-32.79)	45 (40-52)	57 (51-64)	57 (48-66)	2.24 (1.98-2.55)	2.31 (2.05-2.58)	2.26 (1.89-2.61)	1321 (1154-1508)	1417 (1258-1590)	1397 (1164-1626)	66.33 (57.79-75.74)	63.33 (55.95-71.09)	62.03 (51.17-72.38)	0.78 (0.50-1.07)	1.53 (1.24-1.81)	-0.57 (-0.9--0.24)	-0.89 (-1.24--0.55)
Eritrea	48 (33-67)	99 (70-134)	108 (76-147)	3.52 (2.56-4.73)	3.36 (2.40-4.42)	3.39 (2.47-4.49)	109 (77-151)	253 (175-349)	277 (193-385)	6.75 (4.84-9.21)	7.22 (5.05-9.73)	7.35 (5.20-9.93)	37 (26-52)	74 (53-99)	79 (57-108)	2.94 (2.15-3.97)	2.72 (1.96-3.51)	2.72 (2.00-3.55)	1306 (912-1873)	2485 (1741-3395)	2679 (1868-3697)	84.80 (60.37-118.36)	74.54 (53.31-99.63)	74.78 (53.96-101.13)	-0.37 (-0.48--0.25)	-0.04 (-0.17-0.09)	-0.47 (-0.59--0.35)	-0.64 (-0.76--0.52)
Equatorial Guinea	4 (3-6)	15 (10-22)	16 (11-24)	2.08 (1.56-2.85)	2.84 (1.89-4.07)	2.88 (1.92-4.08)	9 (6-13)	49 (30-73)	55 (34-81)	3.94 (2.89-5.57)	7.71 (4.95-11.42)	7.96 (5.19-11.63)	3 (3-5)	9 (6-13)	10 (7-14)	1.81 (1.37-2.45)	1.98 (1.34-2.76)	1.97 (1.35-2.74)	107 (76-158)	298 (187-439)	324 (202-476)	48.51 (35.60-69.52)	50.71 (33.09-72.90)	50.72 (33.30-72.59)	1.13 (1.07-1.18)	2.57 (2.44-2.71)	0.27 (0.23-0.31)	0.09 (0.03-0.14)
El Salvador	50 (44-56)	115 (102-130)	120 (96-148)	1.65 (1.45-1.87)	1.92 (1.70-2.16)	1.94 (1.56-2.40)	124 (109-141)	378 (334-428)	398 (315-496)	3.86 (3.40-4.39)	6.40 (5.67-7.27)	6.52 (5.16-8.15)	37 (32-41)	68 (60-76)	70 (56-86)	1.24 (1.09-1.40)	1.11 (0.99-1.25)	1.10 (0.89-1.36)	982 (871-1104)	1668 (1489-1885)	1717 (1378-2136)	31.15 (27.48-34.97)	28.02 (24.96-31.70)	27.92 (22.43-34.79)	0.49 (0.39-0.59)	1.84 (1.74-1.93)	-0.42 (-0.56--0.28)	-0.41 (-0.56--0.25)
Egypt	128 (110-149)	596 (524-674)	649 (516-807)	0.47 (0.41-0.54)	0.98 (0.87-1.10)	1.00 (0.82-1.23)	350 (297-414)	2086 (1819-2382)	2294 (1800-2873)	1.06 (0.90-1.23)	2.88 (2.53-3.27)	3.00 (2.39-3.75)	89 (76-103)	326 (288-366)	345 (279-425)	0.37 (0.32-0.42)	0.61 (0.54-0.68)	0.60 (0.50-0.73)	2743 (2358-3185)	9969 (8790-11237)	10543 (8351-13148)	8.92 (7.67-10.32)	14.78 (13.12-16.54)	14.79 (11.96-18.20)	3.10 (2.65-3.55)	3.93 (3.53-4.33)	2.40 (1.92-2.89)	2.33 (1.86-2.81)
Ecuador	64 (60-69)	247 (217-277)	247 (192-306)	1.16 (1.09-1.26)	1.58 (1.39-1.77)	1.51 (1.18-1.86)	166 (154-179)	776 (676-882)	783 (603-984)	2.71 (2.52-2.92)	4.80 (4.19-5.45)	4.62 (3.56-5.79)	46 (43-50)	149 (132-168)	147 (116-182)	0.89 (0.83-0.96)	0.98 (0.87-1.11)	0.92 (0.73-1.13)	1284 (1199-1389)	3683 (3242-4188)	3651 (2835-4618)	21.90 (20.45-23.64)	23.19 (20.40-26.39)	21.91 (17.07-27.69)	1.20 (1.02-1.38)	2.16 (1.96-2.35)	0.58 (0.37-0.78)	0.40 (0.19-0.60)
Dominican Republic	114 (93-141)	336 (246-453)	360 (261-515)	3.08 (2.50-3.79)	3.47 (2.55-4.67)	3.57 (2.59-5.11)	295 (239-364)	990 (724-1350)	1037 (750-1485)	7.07 (5.73-8.74)	9.89 (7.24-13.48)	9.99 (7.24-14.33)	83 (68-103)	223 (165-299)	239 (173-335)	2.40 (1.98-2.94)	2.35 (1.74-3.14)	2.41 (1.75-3.37)	2282 (1880-2862)	5892 (4347-8044)	6102 (4337-8794)	57.13 (46.97-71.46)	59.61 (43.87-81.16)	59.38 (42.23-85.51)	0.68 (0.57-0.78)	1.38 (1.28-1.48)	0.30 (0.18-0.42)	0.39 (0.31-0.47)
Dominica	3 (2-3)	3 (3-4)	3 (3-4)	4.35 (3.75-5.01)	4.12 (3.26-5.03)	4.12 (3.20-5.20)	6 (5-7)	9 (7-11)	9 (7-12)	10.51 (9.07-12.10)	10.82 (8.52-13.53)	10.89 (8.39-14.12)	2 (2-2)	2 (2-3)	2 (2-3)	3.15 (2.71-3.61)	2.86 (2.27-3.48)	2.84 (2.21-3.55)	43 (37-50)	58 (45-72)	59 (45-75)	74.51 (64.33-86.04)	70.08 (54.94-86.37)	69.62 (53.26-88.15)	-0.13 (-0.21--0.06)	0.13 (0.02-0.24)	-0.26 (-0.34--0.18)	-0.11 (-0.19--0.03)
Djibouti	6 (4-9)	24 (15-35)	27 (17-40)	3.81 (2.69-5.38)	3.68 (2.48-5.19)	3.74 (2.48-5.33)	16 (10-23)	66 (42-101)	75 (46-113)	8.20 (5.69-11.87)	8.54 (5.54-12.55)	8.82 (5.61-12.97)	4 (3-7)	17 (11-25)	19 (12-27)	3.03 (2.17-4.33)	2.84 (1.95-3.98)	2.84 (1.94-3.95)	152 (102-228)	558 (352-834)	605 (376-913)	84.10 (57.51-123.77)	75.52 (49.41-109.21)	75.35 (48.95-109.84)	-0.26 (-0.34--0.19)	-0.03 (-0.16-0.11)	-0.41 (-0.51--0.31)	-0.57 (-0.69--0.46)
Denmark	235 (221-249)	494 (454-530)	482 (441-520)	3.25 (3.05-3.45)	4.74 (4.39-5.10)	4.47 (4.12-4.81)	1061 (996-1128)	2421 (2230-2612)	2347 (2148-2543)	15.28 (14.34-16.25)	24.33 (22.58-26.28)	22.90 (21.04-24.86)	101 (96-106)	177 (163-187)	174 (159-186)	1.34 (1.28-1.41)	1.59 (1.48-1.68)	1.50 (1.38-1.60)	2706 (2572-2834)	4122 (3873-4357)	3965 (3687-4227)	38.83 (36.96-40.67)	41.11 (38.85-43.40)	38.39 (35.98-40.91)	0.59 (0.06-1.14)	0.95 (0.41-1.50)	-0.28 (-0.82-0.27)	-0.61 (-1.15--0.07)
Democratic Republic of the Congo	304 (232-401)	735 (524-970)	803 (574-1067)	1.89 (1.43-2.42)	2.00 (1.43-2.69)	2.05 (1.49-2.74)	690 (522-918)	1883 (1347-2473)	2095 (1481-2824)	3.68 (2.80-4.86)	4.39 (3.15-5.85)	4.57 (3.24-6.04)	239 (183-316)	550 (392-732)	592 (423-797)	1.60 (1.22-2.05)	1.62 (1.15-2.20)	1.64 (1.17-2.22)	7462 (5678-9931)	17231 (12324-23118)	18631 (13124-25337)	41.61 (31.92-54.73)	41.97 (29.91-55.89)	42.56 (30.48-57.13)	0.25 (0.04-0.46)	0.70 (0.40-1.00)	0.10 (-0.05-0.26)	0.08 (-0.08-0.24)
Democratic People's Republic of Korea	299 (217-414)	628 (448-853)	656 (455-887)	1.73 (1.26-2.34)	1.94 (1.39-2.62)	1.95 (1.35-2.64)	985 (701-1367)	2178 (1540-2971)	2298 (1607-3181)	5.24 (3.75-7.19)	6.59 (4.67-9.01)	6.72 (4.69-9.24)	181 (131-245)	353 (249-473)	366 (255-494)	1.12 (0.82-1.49)	1.11 (0.79-1.47)	1.10 (0.77-1.47)	5732 (4110-7928)	10290 (7126-14079)	10634 (7270-14737)	31.26 (22.49-42.59)	31.26 (21.77-42.22)	31.13 (21.66-42.91)	0.55 (0.43-0.67)	1.00 (0.80-1.21)	0.09 (0.03-0.16)	0.08 (0.03-0.14)
C么te d'Ivoire	90 (67-116)	274 (181-381)	298 (196-424)	1.98 (1.52-2.53)	2.26 (1.57-3.06)	2.30 (1.59-3.19)	229 (170-304)	777 (507-1092)	862 (556-1233)	4.26 (3.23-5.54)	5.46 (3.68-7.51)	5.66 (3.79-7.89)	65 (49-84)	187 (125-260)	200 (133-283)	1.58 (1.22-2.00)	1.69 (1.19-2.26)	1.69 (1.20-2.33)	2201 (1608-2879)	6221 (3973-8859)	6668 (4206-9689)	43.11 (32.19-55.32)	46.24 (30.95-64.18)	46.35 (30.98-65.60)	0.46 (0.38-0.54)	0.91 (0.74-1.08)	0.20 (0.13-0.27)	0.21 (0.13-0.3)
Czechia	538 (479-600)	897 (792-1008)	880 (757-1038)	4.08 (3.61-4.56)	4.71 (4.16-5.29)	4.53 (3.89-5.37)	1544 (1370-1717)	3464 (3066-3906)	3396 (2888-3999)	11.87 (10.53-13.28)	18.81 (16.67-21.17)	18.08 (15.34-21.32)	372 (331-416)	477 (424-538)	470 (403-556)	2.81 (2.49-3.16)	2.43 (2.16-2.74)	2.35 (2.00-2.78)	10526 (9277-11831)	11976 (10533-13620)	11686 (9873-13913)	81.54 (71.65-91.89)	66.43 (58.28-76.05)	63.76 (53.76-76.24)	0.44 (0.34-0.54)	1.44 (1.25-1.64)	-0.46 (-0.54--0.37)	-0.71 (-0.79--0.63)
Cyprus	21 (17-26)	58 (46-71)	56 (44-70)	2.91 (2.35-3.50)	3.14 (2.51-3.79)	2.84 (2.21-3.56)	85 (69-102)	299 (237-361)	286 (219-360)	10.39 (8.44-12.55)	15.91 (12.67-19.30)	14.38 (10.97-18.14)	11 (9-13)	19 (16-24)	19 (15-24)	1.59 (1.28-1.93)	1.07 (0.88-1.30)	0.97 (0.78-1.22)	264 (215-318)	482 (384-585)	460 (355-581)	34.83 (28.50-41.75)	26.37 (21.18-31.95)	23.77 (18.40-30.04)	0.24 (0.09-0.39)	1.47 (1.25-1.69)	-1.59 (-1.74--1.44)	-1.12 (-1.19--1.04)
Cuba	520 (480-561)	1077 (984-1179)	1084 (924-1245)	5.06 (4.67-5.47)	5.74 (5.24-6.29)	5.61 (4.79-6.45)	1656 (1529-1794)	3906 (3541-4319)	3965 (3336-4607)	15.90 (14.70-17.26)	21.35 (19.37-23.54)	21.11 (17.79-24.53)	295 (274-317)	547 (505-594)	548 (469-635)	2.92 (2.72-3.14)	2.85 (2.62-3.09)	2.76 (2.37-3.21)	7343 (6773-7989)	13477 (12296-14810)	13387 (11293-15654)	71.38 (65.80-77.76)	72.53 (66.10-79.55)	70.10 (59.10-82.10)	0.56 (0.41-0.71)	1.19 (1.03-1.35)	0.09 (-0.06-0.24)	0.19 (0.03-0.35)
Croatia	469 (418-514)	555 (494-616)	547 (465-629)	7.54 (6.75-8.28)	6.95 (6.21-7.77)	6.71 (5.70-7.74)	1801 (1615-1990)	2572 (2290-2868)	2516 (2137-2900)	28.67 (25.72-31.65)	33.47 (29.78-37.31)	32.17 (27.26-36.96)	237 (214-260)	206 (185-229)	203 (175-234)	3.84 (3.47-4.20)	2.51 (2.24-2.81)	2.42 (2.05-2.79)	7044 (6379-7790)	5214 (4659-5865)	5024 (4234-5827)	110.75 (100.60-122.26)	69.75 (62.10-78.62)	66.14 (55.78-77.44)	-0.19 (-0.29--0.1)	0.63 (0.53-0.73)	-1.41 (-1.51--1.31)	-1.62 (-1.72--1.53)
Costa Rica	47 (43-51)	111 (100-122)	120 (104-138)	2.61 (2.37-2.86)	2.16 (1.95-2.38)	2.20 (1.90-2.53)	157 (143-171)	404 (368-447)	450 (388-517)	8.26 (7.52-9.05)	7.82 (7.13-8.62)	8.22 (7.11-9.44)	26 (24-29)	57 (52-63)	60 (52-70)	1.53 (1.39-1.67)	1.11 (1.00-1.23)	1.10 (0.94-1.26)	695 (636-760)	1345 (1233-1486)	1456 (1262-1684)	37.60 (34.28-41.15)	25.89 (23.70-28.53)	26.46 (22.97-30.60)	-0.81 (-1.01--0.61)	-0.37 (-0.6--0.13)	-1.26 (-1.42--1.11)	-1.47 (-1.67--1.27)
Cook Islands	0 (0-0)	1 (0-1)	1 (0-1)	1.87 (1.52-2.31)	2.59 (2.00-3.29)	2.60 (1.94-3.39)	1 (1-1)	2 (2-3)	2 (2-3)	5.54 (4.42-7.02)	9.99 (7.60-12.97)	10.19 (7.51-13.57)	0 (0-0)	0 (0-0)	0 (0-0)	1.20 (0.99-1.48)	1.26 (0.99-1.60)	1.25 (0.94-1.60)	4 (3-5)	8 (6-10)	8 (6-11)	31.49 (25.28-39.40)	34.03 (26.34-43.35)	33.60 (25.60-43.90)	1.41 (1.26-1.56)	2.39 (2.19-2.59)	0.43 (0.30-0.55)	0.58 (0.43-0.73)
Congo	28 (20-40)	76 (55-99)	82 (60-109)	2.59 (1.89-3.55)	2.76 (2.08-3.52)	2.78 (2.13-3.62)	63 (44-91)	209 (150-280)	231 (164-316)	5.10 (3.63-7.19)	6.42 (4.71-8.43)	6.64 (4.84-8.82)	22 (16-31)	53 (39-69)	57 (42-75)	2.17 (1.62-2.92)	2.12 (1.64-2.68)	2.12 (1.63-2.70)	684 (472-990)	1689 (1225-2243)	1814 (1308-2462)	57.31 (40.78-81.07)	55.01 (40.99-71.59)	54.98 (41.14-72.74)	0.11 (-0.02-0.25)	0.74 (0.56-0.93)	-0.20 (-0.30--0.11)	-0.28 (-0.39--0.17)
Comoros	8 (5-10)	16 (12-22)	17 (13-24)	3.59 (2.52-4.81)	3.28 (2.43-4.45)	3.37 (2.50-4.55)	18 (12-25)	41 (30-57)	46 (33-64)	7.71 (5.34-10.40)	7.71 (5.67-10.59)	8.02 (5.86-11.10)	6 (4-8)	12 (9-16)	13 (9-17)	2.89 (2.09-3.83)	2.53 (1.88-3.47)	2.57 (1.91-3.50)	187 (126-254)	352 (253-486)	381 (275-534)	80.86 (55.68-108.63)	67.61 (49.15-93.27)	68.93 (49.87-95.69)	-0.51 (-0.65--0.38)	-0.25 (-0.43--0.07)	-0.68 (-0.82--0.55)	-0.89 (-1.07--0.71)
Colombia	426 (396-456)	1016 (932-1093)	1135 (937-1364)	2.40 (2.23-2.57)	1.95 (1.79-2.10)	2.07 (1.71-2.48)	1195 (1104-1285)	3630 (3346-3901)	4061 (3367-4930)	6.01 (5.55-6.45)	6.96 (6.41-7.47)	7.41 (6.14-8.98)	286 (264-304)	549 (497-588)	604 (500-724)	1.71 (1.59-1.83)	1.05 (0.95-1.12)	1.09 (0.90-1.31)	7705 (7144-8206)	13028 (12081-13923)	14314 (11791-17088)	40.38 (37.51-43.07)	24.85 (23.06-26.57)	25.94 (21.33-31.01)	-0.84 (-1.07--0.61)	0.46 (0.25-0.68)	-1.79 (-2.00--1.58)	-1.82 (-2.04--1.59)
China	14687 (12390-16909)	52216 (41269-64506)	56359 (45178-69804)	1.70 (1.45-1.95)	2.64 (2.09-3.24)	2.68 (2.15-3.30)	39988 (33668-46304)	198086 (158402-241933)	215166 (172154-264252)	4.17 (3.52-4.81)	9.84 (7.90-11.94)	10.16 (8.16-12.41)	9857 (8346-11340)	22567 (17805-27748)	23882 (18972-29681)	1.22 (1.05-1.40)	1.16 (0.92-1.42)	1.15 (0.92-1.42)	295390 (247607-342342)	590600 (465161-732517)	618016 (487509-777184)	32.09 (27.04-37.01)	29.40 (23.28-36.22)	29.20 (23.18-36.49)	1.75 (1.53-1.98)	3.30 (3.09-3.50)	-0.09 (-0.24-0.06)	-0.19 (-0.35--0.02)
Chile	199 (182-217)	458 (411-499)	457 (410-501)	1.94 (1.77-2.11)	1.91 (1.72-2.08)	1.81 (1.63-1.98)	627 (567-684)	1894 (1714-2085)	1894 (1717-2087)	5.80 (5.26-6.34)	8.03 (7.26-8.83)	7.67 (6.95-8.45)	112 (103-121)	193 (175-210)	190 (172-208)	1.13 (1.04-1.22)	0.79 (0.72-0.86)	0.74 (0.67-0.81)	3114 (2848-3374)	4789 (4363-5229)	4726 (4315-5174)	29.55 (27.03-31.99)	20.08 (18.33-21.93)	18.91 (17.32-20.72)	0.09 (-0.03-0.22)	1.29 (1.13-1.45)	-1.06 (-1.19--0.93)	-1.2 (-1.30--1.09)
Chad	25 (18-32)	76 (56-100)	82 (59-109)	0.87 (0.63-1.13)	1.30 (0.97-1.72)	1.33 (0.98-1.74)	53 (39-69)	178 (127-238)	195 (140-262)	1.75 (1.27-2.25)	2.72 (1.97-3.62)	2.79 (2.02-3.75)	20 (14-25)	59 (43-78)	63 (46-84)	0.72 (0.53-0.93)	1.08 (0.80-1.42)	1.09 (0.81-1.43)	566 (415-732)	1802 (1289-2411)	1936 (1407-2616)	19.11 (14.12-24.68)	28.47 (20.78-37.89)	28.77 (21.10-38.56)	1.34 (1.20-1.47)	1.46 (1.38-1.53)	1.30 (1.12-1.48)	1.26 (1.08-1.45)
Central African Republic	26 (19-41)	47 (33-71)	49 (34-73)	2.20 (1.65-3.20)	2.06 (1.49-2.89)	2.05 (1.47-2.84)	55 (39-84)	105 (71-158)	110 (75-163)	3.94 (2.88-5.86)	3.81 (2.67-5.49)	3.82 (2.68-5.44)	22 (16-33)	38 (27-57)	40 (28-58)	1.93 (1.47-2.77)	1.83 (1.34-2.49)	1.80 (1.31-2.44)	699 (492-1100)	1268 (873-1952)	1319 (897-1981)	51.89 (38.06-78.57)	48.19 (34.28-70.31)	47.80 (33.80-68.70)	-0.33 (-0.39--0.28)	-0.21 (-0.29--0.12)	-0.32 (-0.38--0.27)	-0.39 (-0.45--0.33)
Canada	2277 (2067-2503)	3421 (3031-3882)	3302 (2909-3732)	7.12 (6.46-7.82)	5.25 (4.67-5.90)	4.89 (4.33-5.50)	10699 (9680-11779)	17100 (15149-19342)	16445 (14504-18678)	33.65 (30.42-37.09)	27.42 (24.43-30.95)	25.55 (22.66-28.79)	717 (657-777)	998 (888-1130)	966 (844-1088)	2.24 (2.05-2.42)	1.42 (1.27-1.61)	1.32 (1.16-1.48)	18396 (16897-20078)	22415 (19825-25553)	21516 (18949-24433)	58.29 (53.47-63.79)	35.12 (31.18-39.85)	32.67 (28.98-36.93)	-0.98 (-1.11--0.85)	-0.60 (-0.71--0.48)	-1.49 (-1.66--1.31)	-1.66 (-1.83--1.50)
Cameroon	60 (48-76)	210 (149-287)	229 (164-323)	1.28 (1.04-1.60)	1.66 (1.22-2.26)	1.69 (1.25-2.34)	147 (115-187)	557 (385-776)	622 (433-884)	2.79 (2.23-3.50)	3.86 (2.74-5.35)	3.99 (2.86-5.65)	45 (36-56)	148 (108-201)	159 (114-219)	1.02 (0.83-1.26)	1.27 (0.95-1.69)	1.27 (0.96-1.73)	1389 (1099-1767)	4592 (3223-6360)	4946 (3453-6974)	27.30 (21.87-34.24)	33.24 (24.06-45.31)	33.26 (23.94-46.23)	0.74 (0.65-0.82)	0.91 (0.77-1.05)	0.61 (0.48-0.75)	0.49 (0.36-0.63)
Cambodia	127 (91-175)	418 (306-551)	455 (334-615)	2.78 (2.04-3.74)	3.56 (2.65-4.60)	3.64 (2.74-4.73)	319 (222-444)	1269 (924-1699)	1394 (1001-1908)	6.09 (4.29-8.33)	9.67 (7.12-12.86)	9.99 (7.30-13.48)	99 (71-135)	284 (210-371)	305 (226-408)	2.31 (1.71-3.08)	2.61 (1.96-3.31)	2.63 (1.98-3.38)	2927 (2041-4072)	8048 (5822-10806)	8620 (6194-11851)	58.58 (42.08-80.14)	64.07 (47.15-84.70)	64.54 (47.20-86.75)	0.92 (0.79-1.05)	1.70 (1.51-1.89)	0.44 (0.36-0.52)	0.33 (0.25-0.40)
Cabo Verde	0 (0-0)	22 (17-29)	24 (18-32)	0.18 (0.14-0.22)	4.97 (3.81-6.47)	5.06 (3.80-6.74)	1 (1-1)	69 (52-92)	76 (55-104)	0.46 (0.36-0.57)	14.92 (11.15-19.78)	15.44 (11.44-20.97)	0 (0-0)	14 (11-18)	14 (11-19)	0.13 (0.10-0.15)	3.17 (2.44-4.08)	3.17 (2.38-4.18)	7 (6-9)	377 (284-499)	396 (285-546)	3.43 (2.74-4.25)	81.47 (61.67-106.91)	81.38 (59.49-110.82)	9.17 (6.66-11.74)	9.81 (7.35-12.33)	8.61 (6.05-11.24)	8.47 (5.93-11.08)
Burundi	98 (73-126)	152 (102-209)	164 (109-232)	3.94 (2.95-5.05)	3.02 (2.07-4.09)	3.01 (2.06-4.24)	210 (154-273)	380 (252-528)	409 (272-590)	7.70 (5.65-10.03)	6.45 (4.35-8.91)	6.42 (4.33-9.10)	79 (59-101)	117 (79-161)	125 (83-178)	3.32 (2.54-4.22)	2.48 (1.72-3.36)	2.48 (1.70-3.46)	2475 (1842-3210)	3764 (2497-5250)	4045 (2641-5826)	93.83 (70.14-121.90)	66.95 (45.11-92.11)	66.86 (44.46-95.27)	-1.22 (-1.38--1.07)	-0.80 (-0.95--0.65)	-1.30 (-1.44--1.15)	-1.47 (-1.63--1.32)
Burkina Faso	49 (35-64)	129 (90-171)	136 (97-182)	1.11 (0.81-1.45)	1.42 (1.02-1.87)	1.43 (1.04-1.91)	114 (80-151)	324 (221-434)	347 (242-467)	2.34 (1.67-3.11)	3.20 (2.22-4.26)	3.24 (2.28-4.33)	38 (27-49)	97 (69-130)	102 (73-138)	0.90 (0.67-1.17)	1.14 (0.83-1.51)	1.14 (0.84-1.53)	1124 (800-1481)	2863 (1958-3844)	3003 (2078-4078)	23.86 (17.21-31.34)	29.28 (20.40-39.13)	29.14 (20.84-39.50)	0.71 (0.6-0.83)	0.99 (0.89-1.09)	0.66 (0.53-0.79)	0.53 (0.4-0.66)
Bulgaria	418 (363-479)	759 (649-891)	741 (599-901)	3.57 (3.10-4.11)	6.13 (5.23-7.25)	6.05 (4.84-7.39)	1645 (1419-1896)	3265 (2776-3859)	3183 (2557-3887)	13.71 (11.82-15.88)	27.55 (23.28-32.80)	27.13 (21.62-33.18)	192 (167-220)	301 (256-351)	292 (239-352)	1.71 (1.48-1.95)	2.37 (2.02-2.77)	2.32 (1.89-2.81)	5781 (5002-6615)	8337 (7041-9771)	8042 (6526-9796)	49.64 (42.86-56.84)	71.29 (59.92-83.88)	69.40 (55.93-84.46)	1.06 (0.75-1.38)	1.50 (1.15-1.86)	0.41 (0.09-0.72)	0.45 (0.14-0.77)
Brunei Darussalam	6 (5-8)	17 (14-20)	18 (14-21)	5.00 (4.07-6.09)	5.01 (4.13-5.93)	4.61 (3.78-5.55)	17 (14-22)	55 (46-66)	56 (45-68)	11.39 (9.33-14.18)	13.27 (11.05-15.69)	12.55 (10.14-15.16)	3 (3-4)	8 (6-9)	8 (6-9)	3.00 (2.46-3.66)	2.59 (2.15-3.11)	2.31 (1.90-2.78)	105 (85-131)	240 (201-282)	240 (195-290)	78.14 (63.68-95.73)	63.43 (53.04-74.94)	58.27 (47.83-70.37)	0.13 (-0.05-0.31)	0.66 (0.50-0.82)	-0.37 (-0.59--0.15)	-0.59 (-0.81--0.37)
Brazil	3395 (3222-3554)	9184 (8716-9593)	9647 (8999-10255)	3.64 (3.44-3.82)	3.80 (3.59-3.97)	3.78 (3.52-4.02)	9376 (8911-9808)	29482 (28163-30784)	31475 (29665-33379)	9.26 (8.79-9.69)	12.01 (11.47-12.53)	12.20 (11.48-12.93)	2281 (2166-2398)	5443 (5145-5695)	5614 (5205-5960)	2.58 (2.43-2.71)	2.28 (2.15-2.39)	2.22 (2.06-2.36)	68617 (65519-71954)	148881 (142062-155645)	155146 (146368-164595)	69.65 (66.39-73.13)	60.79 (57.98-63.56)	60.23 (56.77-63.88)	0.05 (-0.05-0.15)	0.78 (0.69-0.88)	-0.48 (-0.58--0.37)	-0.54 (-0.67--0.42)
Botswana	24 (17-33)	59 (39-80)	63 (42-89)	4.01 (2.87-5.48)	3.88 (2.71-5.18)	3.88 (2.69-5.35)	59 (41-83)	158 (101-223)	171 (108-246)	8.85 (6.18-12.36)	9.29 (6.18-12.67)	9.41 (6.19-13.22)	18 (13-24)	40 (27-55)	43 (28-60)	3.11 (2.25-4.24)	2.83 (2.02-3.79)	2.80 (1.97-3.85)	559 (389-790)	1260 (811-1791)	1344 (852-1947)	86.90 (61.65-121.80)	77.15 (51.70-106.20)	76.77 (50.74-109.18)	-0.27 (-0.39--0.15)	0.07 (-0.11-0.24)	-0.52 (-0.70--0.33)	-0.64 (-0.84--0.44)
Bosnia and Herzegovina	110 (95-128)	215 (185-255)	199 (154-252)	2.53 (2.19-2.92)	3.64 (3.12-4.31)	3.35 (2.59-4.28)	344 (295-400)	800 (687-949)	732 (570-938)	7.51 (6.48-8.69)	13.94 (11.92-16.65)	12.69 (9.79-16.27)	72 (63-83)	117 (101-136)	107 (82-136)	1.70 (1.48-1.94)	1.94 (1.68-2.28)	1.78 (1.36-2.26)	2206 (1914-2527)	3083 (2675-3623)	2787 (2125-3561)	47.94 (41.76-54.79)	54.14 (46.89-64.25)	48.84 (37.10-63.33)	1.33 (1.17-1.5)	2.29 (2.03-2.55)	0.39 (0.28-0.50)	0.32 (0.20-0.45)
Bolivia (Plurinational State of)	55 (39-77)	160 (113-220)	166 (112-229)	1.68 (1.21-2.33)	1.79 (1.27-2.44)	1.80 (1.22-2.51)	125 (89-174)	439 (307-608)	465 (312-646)	3.38 (2.39-4.73)	4.56 (3.19-6.27)	4.64 (3.11-6.51)	43 (31-60)	110 (78-151)	112 (76-157)	1.39 (1.02-1.94)	1.29 (0.92-1.76)	1.28 (0.87-1.77)	1272 (925-1768)	2948 (2067-4077)	3051 (2056-4263)	35.67 (25.88-49.32)	31.54 (22.19-43.27)	31.50 (21.29-43.75)	0.20 (0.14-0.26)	1.03 (0.97-1.09)	-0.29 (-0.33--0.24)	-0.47 (-0.53--0.42)
Bhutan	18 (11-25)	40 (28-55)	43 (30-60)	6.58 (4.30-8.95)	6.71 (4.81-9.02)	6.83 (4.89-9.29)	44 (28-61)	121 (80-170)	131 (87-185)	14.08 (9.00-19.35)	18.67 (12.63-25.89)	19.30 (13.05-27.10)	13 (9-19)	27 (19-35)	28 (20-38)	5.31 (3.51-7.27)	4.59 (3.38-6.03)	4.58 (3.38-6.10)	449 (284-622)	767 (514-1072)	803 (541-1156)	148.84 (95.74-206.62)	122.28 (83.56-168.32)	122.12 (83.91-173.03)	0.04 (-0.1-0.19)	1.01 (0.84-1.19)	-0.57 (-0.66--0.47)	-0.75 (-0.85--0.65)
Bermuda	4 (4-5)	6 (5-8)	7 (5-8)	7.17 (6.53-7.85)	4.97 (4.20-5.94)	5.00 (4.13-6.17)	15 (14-16)	26 (22-31)	27 (22-34)	23.06 (20.98-25.32)	21.51 (17.81-25.96)	21.77 (17.76-27.25)	2 (2-3)	3 (2-3)	3 (2-3)	4.03 (3.70-4.36)	2.01 (1.70-2.36)	2.00 (1.68-2.43)	63 (57-69)	59 (50-70)	61 (51-75)	99.49 (90.36-109.16)	48.55 (40.25-57.70)	48.52 (39.70-60.17)	-0.76 (-0.99--0.53)	0.33 (0.12-0.54)	-1.84 (-2.13--1.55)	-1.89 (-2.21--1.57)
Benin	21 (16-27)	66 (45-89)	73 (50-100)	1.03 (0.81-1.30)	1.30 (0.92-1.74)	1.34 (0.94-1.81)	47 (36-60)	166 (109-229)	188 (123-264)	2.14 (1.66-2.76)	2.93 (1.96-4.01)	3.07 (2.06-4.24)	16 (13-20)	48 (34-64)	53 (37-72)	0.84 (0.67-1.05)	1.03 (0.74-1.35)	1.04 (0.75-1.39)	477 (374-600)	1430 (967-1942)	1566 (1059-2181)	22.44 (17.70-28.18)	26.17 (17.88-35.17)	26.58 (18.33-36.89)	0.69 (0.58-0.81)	0.94 (0.82-1.06)	0.58 (0.45-0.71)	0.38 (0.24-0.52)
Belize	2 (1-2)	5 (5-6)	5 (5-6)	1.68 (1.57-1.81)	1.84 (1.66-2.02)	1.74 (1.52-2.00)	4 (4-5)	17 (15-19)	17 (15-20)	4.40 (4.12-4.77)	5.40 (4.84-5.98)	5.14 (4.45-5.90)	1 (1-1)	3 (3-4)	3 (3-4)	1.18 (1.11-1.26)	1.19 (1.08-1.30)	1.12 (0.98-1.28)	29 (27-31)	92 (83-102)	94 (81-108)	29.69 (27.89-31.96)	30.37 (27.24-33.43)	28.60 (24.75-32.72)	0.31 (-0.02-0.64)	0.61 (0.33-0.89)	-0.01 (-0.41-0.39)	0.06 (-0.32-0.45)
Belgium	713 (650-769)	1137 (1032-1241)	1105 (997-1209)	5.12 (4.69-5.53)	5.69 (5.19-6.19)	5.45 (4.93-5.94)	3342 (3050-3631)	5676 (5126-6229)	5553 (4998-6110)	24.83 (22.59-27.05)	30.06 (27.08-33.00)	28.93 (25.92-31.79)	286 (266-304)	393 (355-427)	378 (342-411)	1.99 (1.85-2.11)	1.80 (1.65-1.95)	1.70 (1.56-1.85)	7873 (7296-8410)	9513 (8717-10317)	9202 (8419-10050)	58.37 (54.06-62.37)	49.39 (45.28-53.87)	47.04 (43.22-51.63)	0.00 (-0.22-0.22)	0.27 (0.04-0.50)	-0.62 (-0.81--0.43)	-0.96 (-1.17--0.74)
Belarus	829 (727-938)	1109 (981-1260)	1113 (874-1387)	6.43 (5.67-7.23)	7.34 (6.49-8.32)	7.36 (5.78-9.19)	2160 (1914-2428)	3601 (3206-4091)	3631 (2865-4491)	16.97 (15.01-19.07)	24.46 (21.76-27.76)	24.66 (19.51-30.58)	527 (459-596)	508 (451-578)	504 (396-638)	4.06 (3.57-4.58)	3.29 (2.92-3.74)	3.26 (2.56-4.13)	15546 (13448-17614)	15047 (13264-17200)	14921 (11605-19064)	121.03 (105.20-137.13)	101.31 (89.42-115.77)	100.86 (78.51-128.93)	0.28 (-0.09-0.65)	1.14 (0.67-1.62)	-1.00 (-1.27--0.74)	-0.87 (-1.11--0.63)
Barbados	11 (10-12)	17 (14-21)	17 (13-21)	3.77 (3.45-4.13)	3.62 (2.93-4.35)	3.34 (2.58-4.22)	29 (27-32)	56 (45-68)	54 (42-69)	11.01 (10.08-12.12)	11.84 (9.54-14.37)	11.02 (8.47-14.18)	7 (6-7)	10 (8-12)	10 (8-12)	2.38 (2.19-2.58)	2.08 (1.68-2.49)	1.92 (1.51-2.39)	159 (147-173)	238 (189-288)	227 (175-289)	59.94 (55.03-65.44)	50.02 (39.63-60.55)	45.77 (35.29-58.40)	-0.20 (-0.31--0.10)	0.24 (0.14-0.34)	-0.50 (-0.61--0.38)	-0.63 (-0.73--0.52)
Bangladesh	3905 (2754-4886)	9445 (6103-13058)	10341 (6559-14624)	7.77 (5.45-9.74)	7.07 (4.63-9.74)	7.26 (4.67-10.22)	8966 (6267-11226)	28442 (18052-39854)	31591 (19495-44991)	16.13 (11.27-20.23)	20.06 (12.89-28.06)	21.01 (13.12-29.87)	3035 (2118-3805)	6063 (3955-8339)	6495 (4159-9112)	6.32 (4.36-7.93)	4.74 (3.14-6.49)	4.75 (3.10-6.64)	94512 (66731-117823)	176030 (111379-243987)	187496 (117216-266032)	175.94 (123.53-219.39)	127.12 (81.74-175.93)	127.46 (80.66-179.96)	-0.29 (-0.4--0.17)	0.86 (0.70-1.02)	-1.01 (-1.08--0.93)	-1.10 (-1.18--1.02)
Bahrain	5 (4-6)	23 (15-31)	25 (17-34)	2.56 (2.14-3.03)	2.69 (1.86-3.56)	2.72 (1.90-3.61)	16 (13-19)	103 (68-139)	112 (75-153)	6.32 (5.20-7.52)	9.45 (6.36-12.67)	9.54 (6.49-12.91)	3 (2-3)	9 (6-13)	10 (7-14)	1.74 (1.46-2.06)	1.35 (0.95-1.76)	1.36 (0.98-1.78)	89 (73-106)	301 (198-403)	326 (215-446)	40.40 (33.59-47.61)	30.19 (20.29-40.09)	30.06 (20.48-40.35)	0.22 (0.08-0.36)	1.45 (1.29-1.61)	-0.84 (-1.01--0.67)	-1.05 (-1.20--0.9)
Bahamas	8 (7-9)	18 (15-22)	19 (15-24)	4.89 (4.42-5.38)	4.56 (3.65-5.47)	4.51 (3.54-5.66)	24 (22-27)	58 (46-71)	61 (48-78)	13.72 (12.45-15.29)	13.80 (10.94-16.78)	13.96 (10.93-17.60)	5 (5-5)	11 (9-13)	11 (9-14)	3.19 (2.91-3.50)	2.80 (2.29-3.34)	2.75 (2.20-3.40)	150 (136-166)	309 (246-377)	319 (250-404)	88.49 (80.33-97.78)	73.65 (59.11-89.48)	72.67 (57.35-91.61)	-0.04 (-0.19-0.10)	0.36 (0.20-0.53)	-0.32 (-0.47--0.16)	-0.46 (-0.64--0.29)
Azerbaijan	52 (37-73)	116 (80-168)	115 (73-174)	1.01 (0.72-1.42)	1.16 (0.81-1.64)	1.08 (0.72-1.60)	145 (99-206)	374 (249-552)	368 (229-557)	2.62 (1.84-3.71)	3.49 (2.39-5.04)	3.24 (2.09-4.85)	38 (27-53)	74 (50-105)	72 (47-108)	0.76 (0.55-1.05)	0.76 (0.54-1.05)	0.70 (0.49-1.02)	1144 (797-1618)	2166 (1407-3179)	2117 (1319-3237)	20.84 (14.70-29.31)	20.09 (13.49-28.98)	18.57 (11.93-27.90)	0.57 (0.38-0.76)	1.14 (0.87-1.41)	0.09 (-0.08-0.26)	-0.13 (-0.29-0.03)
Austria	439 (408-473)	711 (639-784)	662 (594-733)	4.18 (3.89-4.51)	4.44 (3.99-4.90)	4.03 (3.61-4.45)	1625 (1507-1752)	3103 (2796-3416)	2880 (2569-3181)	16.11 (14.90-17.41)	20.52 (18.53-22.62)	18.58 (16.58-20.50)	235 (219-251)	308 (279-336)	288 (260-315)	2.17 (2.03-2.32)	1.80 (1.64-1.96)	1.64 (1.48-1.79)	6625 (6188-7126)	7358 (6693-8032)	6796 (6114-7464)	65.33 (61.08-70.30)	47.88 (43.65-52.32)	43.09 (38.87-47.22)	-0.07 (-0.23-0.08)	0.59 (0.38-0.79)	-0.87 (-0.97--0.77)	-1.35 (-1.47--1.23)
Australia	1473 (1337-1611)	2990 (2690-3311)	3043 (2692-3397)	7.67 (6.97-8.38)	7.63 (6.88-8.44)	7.32 (6.51-8.18)	7457 (6780-8160)	16789 (15061-18658)	17035 (15130-19078)	39.01 (35.59-42.67)	44.53 (40.07-49.31)	42.70 (38.26-47.65)	351 (324-379)	600 (534-658)	614 (546-678)	1.82 (1.68-1.97)	1.40 (1.25-1.53)	1.34 (1.20-1.48)	9360 (8626-10181)	14099 (12725-15523)	14232 (12743-15835)	49.17 (45.28-53.48)	36.31 (32.84-39.94)	34.64 (31.22-38.56)	-0.17 (-0.36-0.02)	0.31 (0.16-0.46)	-0.98 (-1.26--0.70)	-1.12 (-1.37--0.86)
Armenia	41 (35-48)	82 (71-92)	82 (68-97)	1.45 (1.22-1.69)	1.95 (1.68-2.18)	1.91 (1.57-2.26)	120 (100-139)	268 (228-304)	266 (218-317)	4.05 (3.40-4.73)	6.44 (5.48-7.29)	6.26 (5.11-7.44)	28 (23-33)	50 (43-56)	49 (41-58)	1.01 (0.85-1.18)	1.16 (1.01-1.31)	1.14 (0.95-1.34)	810 (684-957)	1256 (1090-1412)	1238 (1027-1457)	27.23 (22.99-32.12)	30.09 (26.09-33.89)	29.15 (24.16-34.35)	1.14 (0.86-1.42)	1.78 (1.44-2.13)	0.56 (0.31-0.81)	0.40 (0.12-0.69)
Argentina	987 (891-1103)	1569 (1405-1738)	1475 (1313-1654)	3.05 (2.76-3.39)	2.96 (2.66-3.29)	2.70 (2.40-3.02)	2999 (2708-3329)	5424 (4855-6091)	5101 (4530-5725)	9.22 (8.35-10.23)	10.49 (9.37-11.78)	9.54 (8.47-10.69)	581 (525-645)	824 (748-904)	763 (685-846)	1.82 (1.65-2.01)	1.53 (1.39-1.68)	1.37 (1.23-1.52)	16236 (14631-18108)	20524 (18591-22639)	19070 (17011-21274)	50.13 (45.26-55.76)	39.42 (35.67-43.50)	35.43 (31.57-39.52)	-0.09 (-0.38-0.21)	0.42 (0.09-0.74)	-0.5 (-0.78--0.23)	-0.77 (-1.07--0.48)
Antigua and Barbuda	2 (2-2)	3 (2-3)	3 (3-3)	3.20 (2.91-3.50)	2.75 (2.42-3.13)	2.73 (2.44-3.03)	5 (4-5)	9 (8-10)	9 (8-11)	9.03 (8.21-9.96)	8.63 (7.55-9.84)	8.46 (7.57-9.37)	1 (1-1)	2 (1-2)	2 (2-2)	2.05 (1.88-2.22)	1.63 (1.43-1.82)	1.60 (1.44-1.77)	26 (24-29)	41 (36-46)	42 (38-47)	52.10 (47.82-56.41)	39.03 (34.05-44.14)	38.01 (34.26-41.86)	-0.36 (-0.64--0.08)	-0.03 (-0.30-0.23)	-0.64 (-0.93--0.36)	-0.82 (-1.09--0.55)
Angola	85 (60-116)	292 (212-393)	322 (232-437)	2.03 (1.53-2.69)	2.45 (1.78-3.26)	2.51 (1.82-3.33)	188 (132-262)	782 (560-1079)	879 (621-1225)	3.81 (2.75-5.18)	5.53 (3.99-7.51)	5.77 (4.13-7.88)	68 (49-92)	213 (154-286)	230 (166-312)	1.74 (1.33-2.29)	1.96 (1.43-2.59)	1.97 (1.43-2.62)	2198 (1569-3039)	6827 (4934-9233)	7409 (5254-10246)	46.70 (34.30-62.90)	50.88 (36.82-68.06)	51.33 (37.03-69.40)	0.66 (0.59-0.74)	1.37 (1.21-1.53)	0.37 (0.33-0.41)	0.29 (0.25-0.34)
Andorra	2 (1-3)	4 (3-6)	4 (2-5)	3.36 (2.29-4.97)	3.11 (2.19-4.24)	2.52 (1.61-3.61)	10 (7-15)	22 (15-30)	19 (12-27)	16.31 (11.06-24.42)	15.99 (11.24-21.71)	12.94 (8.12-18.58)	1 (0-1)	1 (1-2)	1 (1-2)	1.20 (0.82-1.76)	0.91 (0.65-1.26)	0.74 (0.49-1.05)	21 (14-31)	37 (27-51)	32 (21-47)	34.97 (23.90-51.32)	26.50 (19.19-36.55)	21.40 (13.64-31.21)	-0.71 (-0.92--0.51)	-0.49 (-0.7--0.28)	-1.32 (-1.48--1.15)	-1.34 (-1.50--1.17)
American Samoa	0 (0-0)	1 (0-1)	1 (0-1)	0.84 (0.67-1.05)	1.13 (0.92-1.41)	1.13 (0.90-1.42)	1 (1-1)	2 (1-2)	2 (1-2)	2.51 (1.98-3.22)	3.64 (2.92-4.58)	3.68 (2.82-4.67)	0 (0-0)	0 (0-0)	0 (0-0)	0.53 (0.43-0.66)	0.69 (0.57-0.84)	0.68 (0.56-0.84)	4 (3-5)	9 (7-11)	9 (7-11)	13.17 (10.45-16.83)	17.69 (14.21-21.95)	17.58 (13.72-21.89)	1.81 (1.25-2.37)	2.03 (1.46-2.61)	1.70 (1.13-2.28)	1.82 (1.26-2.38)
Algeria	163 (124-204)	469 (352-609)	506 (372-684)	1.37 (1.05-1.69)	1.40 (1.07-1.78)	1.42 (1.06-1.88)	477 (364-596)	1736 (1298-2292)	1895 (1387-2573)	3.40 (2.59-4.26)	4.61 (3.45-6.02)	4.74 (3.48-6.43)	106 (81-134)	245 (185-313)	260 (190-344)	1.00 (0.77-1.23)	0.81 (0.62-1.03)	0.81 (0.60-1.04)	3161 (2392-3989)	6855 (5108-8787)	7303 (5299-9743)	24.16 (18.28-30.24)	19.23 (14.54-24.53)	19.25 (14.10-25.45)	0.24 (0.11-0.38)	1.08 (0.95-1.20)	-0.46 (-0.59--0.34)	-0.67 (-0.76--0.58)
Albania	47 (35-63)	114 (82-156)	111 (76-157)	2.24 (1.66-2.97)	2.83 (2.03-3.86)	2.67 (1.82-3.78)	140 (104-188)	436 (312-596)	416 (284-590)	6.10 (4.54-8.16)	10.91 (7.77-14.95)	10.16 (6.94-14.46)	33 (25-44)	63 (46-85)	61 (42-87)	1.64 (1.23-2.18)	1.56 (1.13-2.11)	1.47 (1.02-2.09)	962 (706-1296)	1588 (1113-2177)	1490 (1008-2127)	42.48 (31.13-57.04)	40.29 (28.28-55.45)	37.05 (25.01-52.85)	1.02 (0.88-1.16)	2.39 (2.1-2.68)	-0.04 (-0.17-0.08)	-0.12 (-0.24-0.00)
Afghanistan	67 (40-114)	110 (67-169)	119 (71-182)	0.97 (0.62-1.62)	1.03 (0.67-1.52)	1.06 (0.67-1.55)	146 (84-254)	323 (184-510)	361 (203-578)	2.01 (1.17-3.48)	2.45 (1.45-3.71)	2.56 (1.51-3.94)	54 (34-91)	78 (49-117)	82 (50-123)	0.82 (0.54-1.32)	0.81 (0.55-1.16)	0.82 (0.55-1.16)	1576 (933-2746)	2594 (1525-4122)	2790 (1601-4372)	21.80 (13.16-37.41)	21.08 (13.06-32.23)	21.26 (13.06-31.75)	0.27 (0.13-0.40)	0.84 (0.61-1.08)	-0.02 (-0.09-0.05)	-0.10 (-0.17--0.03)

## Sheet: Table S8
Table S8. The observed and predicted results of the incidence, prevalence, deaths, and DALYs of lip and oral cavity cancer from 1992 to 2040.
Characteristics	Age-standardized rate/100000	Crude rate	Number of cases	Age-standardized rate (% change between 2021 and 2040)	Number of cases (% change between 2021 and 2040)
Incidence
1992	4.32303	3.35389	184370
1993	4.36587	3.4127	190274
1994	4.41509	3.47595	196407
1995	4.46112	3.53469	202328
1996	4.45695	3.56162	206517
1997	4.43816	3.58059	210291
1998	4.4237	3.60279	214290
1999	4.40827	3.62987	218623
2000	4.40757	3.66744	223669
2001	4.40679	3.70708	228957
2002	4.39129	3.73757	233799
2003	4.38424	3.77461	239164
2004	4.36832	3.80554	244254
2005	4.40275	3.88151	252389
2006	4.41193	3.93782	259452
2007	4.44304	4.01671	268211
2008	4.47476	4.09781	277362
2009	4.49187	4.1674	285928
2010	4.55184	4.27869	297401
2011	4.59472	4.37802	308118
2012	4.6073	4.45299	317335
2013	4.65191	4.55897	328985
2014	4.68677	4.65667	340222
2015	4.73801	4.77041	352839
2016	4.79674	4.89651	366583
2017	4.81841	4.99017	378033
2018	4.84975	5.09673	390513
2019	4.87874	5.2025	402951
2020	4.85652	5.25011	410683
2021	4.88035	5.34227	421577
2022	4.95937	5.50573	442957
2023	4.99363	5.62076	456563
2024	5.02804	5.74038	470640
2025	5.05215	5.85165	484112
2026	5.07622	5.96366	497709
2027	5.1002	6.07486	511295
2028	5.1242	6.18752	525060
2029	5.1483	6.30375	539179
2030	5.16227	6.40989	552472
2031	5.17622	6.51618	565803
2032	5.1901	6.62129	579049
2033	5.20401	6.72738	592392
2034	5.21799	6.83631	605994
2035	5.22181	6.93353	618557
2036	5.22566	7.02978	631021
2037	5.22949	7.12365	643249
2038	5.23336	7.21735	655433
2039	5.23731	7.31288	667748
2040	5.24132	7.40852	680034	7.39641	61.3072
Prevalence
1992	14.1091	11.3419	623488
1993	14.2577	11.5413	643484
1994	14.3765	11.72	662232
1995	14.5543	11.9431	683631
1996	14.6136	12.0939	701254
1997	14.612	12.2024	716656
1998	14.6163	12.3155	732510
1999	14.6492	12.47	751054
2000	14.8105	12.7245	776040
2001	14.9532	12.9732	801251
2002	14.9849	13.1441	822215
2003	14.9911	13.2954	842410
2004	14.986	13.4408	862680
2005	15.15	13.7378	893279
2006	15.2804	14.0174	923568
2007	15.4784	14.3656	959244
2008	15.635	14.6814	993718
2009	15.7799	14.9886	1028374
2010	16.0755	15.4471	1073691
2011	16.2738	15.8302	1114104
2012	16.3684	16.1254	1149149
2013	16.6	16.5586	1194905
2014	16.771	16.9363	1237387
2015	16.984	17.3543	1283594
2016	17.2532	17.8447	1335960
2017	17.3813	18.2043	1379076
2018	17.5236	18.5922	1424538
2019	17.6845	19.0086	1472280
2020	17.6409	19.1964	1501615
2021	17.7063	19.4898	1538008
2022	18.0651	20.1302	1619549
2023	18.2253	20.5565	1669761
2024	18.3857	20.9919	1721073
2025	18.5027	21.3859	1769276
2026	18.6198	21.7822	1817874
2027	18.7369	22.1772	1866564
2028	18.854	22.5741	1915590
2029	18.9714	22.9766	1965263
2030	19.0435	23.329	2010736
2031	19.1156	23.6809	2056222
2032	19.1878	24.0303	2101512
2033	19.2601	24.3804	2146864
2034	19.3326	24.7348	2192577
2035	19.3593	25.0332	2233273
2036	19.3861	25.3283	2273564
2037	19.4128	25.6173	2313188
2038	19.4397	25.9048	2352505
2039	19.4668	26.1945	2391852
2040	19.494	26.483	2430900	10.0964	58.0551
Deaths
1992	2.46715	1.86518	102533
1993	2.48139	1.89077	105419
1994	2.5112	1.92717	108894
1995	2.52509	1.95068	111658
1996	2.50908	1.95542	113383
1997	2.49262	1.96255	115262
1998	2.48251	1.97423	117425
1999	2.47166	1.98794	119731
2000	2.46552	2.00443	122246
2001	2.45915	2.022	124883
2002	2.44305	2.03315	127181
2003	2.43349	2.04886	129818
2004	2.40998	2.0537	131814
2005	2.40504	2.0754	134950
2006	2.38341	2.08312	137251
2007	2.37779	2.10671	140673
2008	2.37748	2.13572	144557
2009	2.36912	2.15891	148124
2010	2.38061	2.20051	152952
2011	2.39165	2.24337	157885
2012	2.38637	2.2732	161996
2013	2.39529	2.31569	167105
2014	2.40071	2.3553	172081
2015	2.41557	2.40461	177855
2016	2.43074	2.45609	183878
2017	2.43312	2.49751	189200
2018	2.44019	2.54481	194984
2019	2.44371	2.58879	200510
2020	2.42786	2.60989	204155
2021	2.42431	2.6406	208379
2022	2.45119	2.71115	218122
2023	2.45705	2.75856	224072
2024	2.46301	2.80898	230301
2025	2.46678	2.85879	236510
2026	2.47051	2.90866	242748
2027	2.47417	2.95757	248926
2028	2.47784	3.00739	255201
2029	2.48157	3.0596	261697
2030	2.48353	3.11101	268140
2031	2.48548	3.16235	274588
2032	2.48737	3.21269	280958
2033	2.48927	3.26356	287379
2034	2.4912	3.31625	293964
2035	2.49154	3.36778	300448
2036	2.49189	3.41888	306892
2037	2.49222	3.46865	313211
2038	2.49256	3.51862	319538
2039	2.49296	3.57001	325982
2040	2.49338	3.62167	332436	2.84939	59.5343
DALYs
1992	69.7439	56.1626	3087374
1993	70.1538	56.8675	3170630
1994	70.707	57.6876	3259615
1995	70.8427	58.1595	3329088
1996	70.3594	58.2403	3377002
1997	69.9349	58.4322	3431767
1998	69.6215	58.7148	3492290
1999	69.4589	59.1961	3565313
2000	69.3518	59.6778	3639618
2001	69.1125	60.0822	3710796
2002	68.6483	60.3487	3775037
2003	68.3126	60.7217	3847402
2004	67.5731	60.7557	3899525
2005	67.4442	61.3281	3987766
2006	66.7584	61.4049	4045796
2007	66.5282	61.927	4135107
2008	66.497	62.641	4239884
2009	66.2646	63.1808	4334871
2010	66.5448	64.2127	4463265
2011	66.7152	65.1707	4586610
2012	66.554	65.8408	4692032
2013	66.72	66.8309	4822667
2014	66.7285	67.6541	4942895
2015	67.0588	68.7972	5088520
2016	67.4821	70.0326	5243067
2017	67.7219	71.1116	5387098
2018	67.9625	72.2304	5534314
2019	67.9978	73.1359	5664617
2020	67.6989	73.6493	5761118
2021	67.7141	74.4368	5874070
2022	68.4071	76.1109	6123406
2023	68.6121	77.1939	6270306
2024	68.8184	78.2995	6419585
2025	68.989	79.3873	6567776
2026	69.1596	80.4709	6715853
2027	69.33	81.5385	6862749
2028	69.5006	82.6064	7009812
2029	69.6722	83.6887	7158155
2030	69.8034	84.7359	7303436
2031	69.9347	85.7733	7447729
2032	70.066	86.7915	7590140
2033	70.1977	87.8036	7731703
2034	70.3305	88.8238	7873642
2035	70.4116	89.7904	8010422
2036	70.4934	90.7432	8145470
2037	70.5756	91.6737	8277925
2038	70.6585	92.5962	8408991
2039	70.7425	93.5242	8539808
2040	70.8276	94.4465	8669320	4.59795	47.5863
ps. The numbers colored in red meaned the prediction results through the Norpred package.
